# Supplementary material for: Regulation of CHD2 expression by the Chaserr long noncoding RNA gene is essential for viability
Source: Nat Commun. 2019 Nov 8;10:5092. doi: 10.1038/s41467-019-13075-8 (PMC6841665; doi:10.1038/s41467-019-13075-8)
Supplement: Supplementary file 5 — Supplementary Data 1 [file 41467_2019_13075_MOESM5_ESM.xlsx]

## Sheet: MPI; MEF KO down
Term	Overlap	P-value	Adjusted P-value	Genes
MP:0004686_decreased_length_of_long_bones	23/82	8.50441e-08	0.00021903	KDM6B;CSF1R;CRTAP;THRA;MMP2;PTH1R;FOS;LTBP3;RUNX3;HSPG2;FGFRL1;COL1A1;ACAN;MMP14;SFRP2;COL2A1;SH3PXD2B;CREB3L2;SIK3;NABP2;ACP5;ROR2;IFITM5
MP:0001262_decreased_body_weight	147/1189	1.21279e-07	0.00021903	TUSC2;TMEM94;ATN1;ZBTB20;KEAP1;IRS2;UBE3B;ACTG1;AQP1;PREX1;ZFP36;RASSF2;FPGS;SIRPA;SOX9;SLC12A7;GAMT;MAP2K2;SLC35C1;LMTK3;ARID5B;CPT1C;PRKAB1;HSPG2;PRLR;RUNX3;BSCL2;AR;POR;PHOSPHO1;SIK3;ORAI1;ATF5;RPL29;PFN1;SLC27A4;MEG3;KMT2D;CSF1R;CUL7;MAGEL2;H6PD;LTBP4;CACNA1A;PIK3R2;FBLN1;LTBP3;GATA2;SLC9A1;C3;RAI1;ATXN2;RHOT2;SBNO2;SOCS1;INPP5D;PSAP;EIF4EBP1;ABL1;ATP6V0A4;APOE;PPARGC1B;EGR1;CREBBP;TGFB1;VDR;…
MP:0000445_short_snout	25/103	5.04993e-07	0.000608012	PLXND1;DLX5;XYLT1;LTBP3;PTH1R;RAI1;ACAN;ADAMTS2;HYAL2;PRDM16;SH3PXD2B;IGF2BP1;DVL3;E2F4;SOX9;CREBBP;VDR;MMP2;FOS;HSPG2;HIC1;MMP14;COL2A1;PTK7;ROR2
MP:0001954_respiratory_distress	34/174	1.2612e-06	0.00113887	RYR1;CEBPA;CUL7;DLX2;DLX5;TSHZ1;LTBP4;FBLN1;LDB3;PKD1;FGFRL1;ACAN;EFEMP2;PRDM16;DVL3;SLIT3;SOX9;ABCA3;DISP1;SULF2;COL1A1;HCK;MAFB;COL2A1;SLC6A9;HOXB4;NABP2;TPP1;ROR2;CC2D1A;MDFI;STK40;SLC27A4;ENG
MP:0000130_abnormal_trabecular_bone_morphology	26/118	2.18296e-06	0.00157697	CSF1R;THRA;LRP5;LTBP3;TCIRG1;TOB2;ACAN;RASSF2;INPP5D;CTSK;PLCG2;ACP5;HIVEP3;EGR1;CRTAP;MMP2;BGN;PCOLCE;RUNX3;HSPG2;NCOR2;PHOSPHO1;MMP14;COL2A1;CNOT3;CD68
MP:0002083_premature_death	105/834	3.69397e-06	0.00222377	SPI1;SMARCB1;TUSC2;ATN1;ZBTB20;IRS2;PLOD1;ACTG1;ZFP36;RASSF2;NAGLU;ARHGDIA;TNS2;HSPG2;SOX10;NPAS4;AR;HGS;NINJ1;MEG3;NOTCH3;CACNA1A;PLA2G6;GATA2;SLC9A1;GLIS2;SLC9A3R1;SOCS1;INPP5D;PSAP;PLCG2;ABL1;HMOX1;ATP6V0A4;APOE;CTSA;CREBBP;ACD;TGFB1;VDR;COL1A1;NABP2;TPP1;TCF3;PPT2;ECM1;PTPRS;THRA;LDB3;TCIRG1;PKD1;GLI2;SGSH;PPP1R13L;HYAL2;JAK3;VKORC1;RHBDF1;GPX7;SIRT6;FOS;KCNAB2;DNM1;APRT;AES;ACTA1;MMP14;KIT;R…
MP:0005058_abnormal_lysosome_morphology	1930-11-01	1.23882e-05	0.00529432	CTSA;PINK1;NAGLU;IDUA;GAA;GLMP;ATP13A2;MAN2B1;TPP1;LAMTOR1;SGSH
MP:0000141_abnormal_vertebral_body_morphology	2025-10-01	1.25849e-05	0.00529432	COL1A1;ACAN;COL2A1;TRAF4;PLXND1;LOXL3;HSPG2;MDFI;PAX1;GLI2
MP:0002896_abnormal_bone_mineralization	24/115	1.41181e-05	0.00529432	CRTAP;CUL7;THRA;VDR;SERPINF1;LRP5;PARVB;PTH1R;PRLR;RUNX3;PKD1;COL1A1;MMP14;SBNO2;MTA1;RASSF2;ALDH2;CNOT3;TNNT3;SIK3;NABP2;ACP5;ROR2;SOX9
MP:0000063_decreased_bone_mineral_density	40/244	1.46576e-05	0.00529432	MAPKBP1;CUL7;DAGLA;THRA;LRP5;ZBTB45;PLOD1;SEMA3F;TRAM2;PKD1;TTC28;SCUBE3;SLC9A3R1;ZFP36;RASSF2;ALDH2;MDK;CREB3L1;INPP5D;SH3PXD2B;SH3BP2;BOC;ATP6V0A4;EGR1;MMP2;SIRT6;PARVB;RUNX3;PRLR;COL1A1;MMP14;PHOSPHO1;COL2A1;MGP;ID1;CNOT3;MFAP2;CD68;IRF9;PPARD
MP:0001265_decreased_body_size	95/774	2.95211e-05	0.00969365	RERE;SPI1;ZBTB20;KEAP1;XYLT1;LDB3;UBE3B;TCIRG1;PKD1;GLI2;SH3PXD2B;CIC;MMP2;H2AFX;ARID5B;SIRT6;FOS;KCNAB2;RUNX3;APRT;PAX1;BSCL2;AR;ACTA1;MMP14;PHOSPHO1;COL2A1;HGS;TNNT3;HOXB4;SIK3;ORAI1;ROR2;MDFI;PPARD;MEG3;CEBPA;AKNA;LTBP4;CACNA1A;PLD4;CXCR4;ATP1A3;FOXK1;FBLN1;SEMA3F;LTBP3;GATA2;AGPAT2;RELA;CACNA1H;ZFP36L2;SLC9A1;RELB;SCUBE3;MNT;SOCS1;UBB;INPP5D;PSAP;ABL1;HMOX1;SCAP;ATP6V0A4;E2F4;SH2B1;CTSA;NGFR;…
MP:0000065_abnormal_bone_marrow_cavity_morphology	2018-08-01	3.84024e-05	0.0115591	NCOR2;COL2A1;CTSK;HIVEP3;FOS;TCIRG1;PKD1;HSPG2
MP:0000067_osteopetrosis	2029-10-01	5.70711e-05	0.0154926	COL1A1;CSF1R;SBNO2;TYROBP;SPI1;CTSK;ACP5;FOS;TCIRG1;FERMT3
MP:0001732_postnatal_growth_retardation	75/590	6.53285e-05	0.0154926	RERE;SPI1;PTPRS;THRA;ZBTB20;KEAP1;LDB3;PTH1R;TCIRG1;PKD1;AQP1;ZFP36;RASSF2;CREB3L1;CTSK;SH3PXD2B;MMP2;SLC35C1;H2AFX;DIO3;ARID5B;SIRT6;SHISA2;SOX10;AES;PHOSPHO1;STIM1;HGS;NINJ1;TNNT3;KIT;RARA;RPL29;PPARD;MEG3;NLGN3;CSF1R;CEBPA;NOTCH1;IDUA;LTBP3;RELA;NKD1;PURA;RAI1;SOCS1;POLR2A;UBB;BAG3;INPP5D;HSF1;IGF2BP1;SH2B1;NGFR;NTRK2;EGR1;CREBBP;CRTAP;FOXF2;VDR;LAMB2;PCGF2;MCOLN1;DLK1;MAD2L2;BCKDK;SMTN;G6PC3;…
MP:0000160_kyphosis	26/142	6.89792e-05	0.0154926	CHRNA1;RYR1;NOTCH3;IDUA;LTBP3;PLA2G6;TRAM2;THBS1;RAI1;ACAN;RXRA;PSAP;SH3PXD2B;TMEM8C;CACNA1S;MYOG;KDM6B;RBM38;TGFB1;GAA;SIRT6;RUNX3;PAX1;COL1A1;MMP14;ITGA7
MP:0011090_perinatal_lethality,_incomplete_penetrance	36/226	7.10918e-05	0.0154926	CEBPA;MAGEL2;CEBPB;THRA;MGRN1;CXCR4;ZBTB20;CACNA1A;FBLN1;GATA2;PKD1;ACTG1;CHRNG;ABL1;DVL2;IGF2BP1;HMOX1;BAHCC1;PIAS4;NGFR;CREBBP;PCGF2;SLC35C1;DIO3;ARID5B;FOS;TBX5;SOX10;HSPG2;BICC1;STIM1;CARM1;ORAI1;LCP2;PFN1;ZFPM1
MP:0002757_decreased_vertical_activity	24/127	7.71135e-05	0.0154926	NLGN3;RTN4R;CIZ1;CREBBP;MAGEL2;IDUA;WFS1;VDR;GAA;COMT;ELFN1;ADCY5;COL1A1;BCKDK;SCUBE3;DLG4;TSPAN18;NPY;GNG8;TPP1;APOD;APOE;SHANK3;ABCD1
MP:0001183_overexpanded_pulmonary_alveoli	1930-10-01	7.94126e-05	0.0154926	CTSA;HCK;MMP14;EFEMP2;ELN;SLC35C1;LTBP4;FBLN1;ABCG1;LOXL1
MP:0003436_decreased_susceptibility_to_induced_arthritis	13/48	8.14951e-05	0.0154926	KSR1;TNFSF13;PIK3CD;CFP;PIK3CG;C3;ACAN;ZFP36;TYROBP;ALOX5AP;KIT;PLCG2;ADAM8
MP:0010876_decreased_bone_volume	1936-11-01	8.64818e-05	0.0155117	COL1A1;COL2A1;MMP2;CTSK;ID1;MGP;NABP2;LRP5;RUNX3;PITX1;PPARD
MP:0011088_neonatal_lethality,_incomplete_penetrance	39/255	9.01843e-05	0.0155117	MEG3;CEBPA;SCARB1;CEBPB;PTPRS;TSHZ1;LOXL3;CACNA1A;LDB3;GGA1;MNT;DEAF1;GJA5;PSAP;ALX3;ABL1;PDLIM7;SH2B1;RHBDF1;NTRK2;FZD2;SGTA;ARID5B;FOS;EEF2;SOX10;RUNX3;DLK1;COL1A1;COL2A1;STIM1;ID2;KIT;SIK3;HOXB4;RARA;TCF3;ATF5;CC2D1A
MP:0002764_short_tibia	25/137	9.97952e-05	0.0156603	CHPF;THRA;ATN1;TTC28;GLI2;CTSK;SH3BP2;SH3PXD2B;PITX1;VKORC1;EGR1;IAH1;VDR;IGFBP3;ARID5B;TBX4;KLF7;PHOSPHO1;MED25;COL2A1;PACS2;NABP2;COL9A2;ROR2;YPEL3
MP:0002063_abnormal_learning/memory/conditioning	13/49	0.000102761	0.0156603	NLGN3;CSF1R;KSR1;IDUA;LIMK1;KCNAB2;MID1;NPAS2;PREX1;PER1;MDK;DLG4;SHANK2
MP:0011087_neonatal_lethality,_complete_penetrance	61/462	0.000106958	0.0156603	RYR1;CNTFR;FKBP10;SPI1;PLXND1;ATP2A1;PTH1R;PKD1;FGFRL1;EFEMP2;ADGRA2;CREB3L2;SOX9;PITX1;MYOG;KDM6B;ELOVL1;OSR2;SOX10;DISP1;CLIP3;COL2A1;SLCO2A1;TNNT3;KIT;HOXB4;ORAI1;ROR2;STK40;LLGL1;SLC27A4;CEBPA;CUL7;DLX2;DLX5;TSHZ1;CXCR4;ATP1A3;FBLN1;ACAN;CHRNG;PRDM16;PIP5K1C;FLNC;NTRK2;TCF7L1;JUP;FOXF2;CBX4;ABCA3;GDF1;KLF4;SULF2;COL1A1;MYLPF;MAFB;SLC6A9;SMOC1;CARM1;NABP2;CRLF1
MP:0000088_short_mandible	14/56	0.000113455	0.0156603	DLX5;MMP2;LOXL3;XYLT1;PTH1R;RFNG;HSPG2;MMP14;COL2A1;SH3PXD2B;ROR2;CACNA1S;SOX9;PITX1
MP:0010868_increased_bone_trabecula_number	1937-11-01	0.000114112	0.0156603	FARP2;NCOR2;PHOSPHO1;CEBPB;SBNO2;TYROBP;THRA;CTSK;HIVEP3;FOS;CD68
MP:0003641_small_lung	13/50	0.000128653	0.0156603	CREBBP;DAGLA;SCRIB;FBLN1;PTH1R;PKD1;MMP14;ADGRA2;HYAL1;MGP;PRDM16;DCHS1;STK40
MP:0001270_distended_abdomen	13/50	0.000128653	0.0156603	DLX2;DLX5;MCOLN1;AGPAT2;PKD1;BICC1;RELB;ACAN;COL2A1;NAGLU;PRDM16;CREB3L2;KIT
MP:0003662_abnormal_long_bone_epiphyseal_plate_proliferative_zone	13/50	0.000128653	0.0156603	CSF1R;THRA;PTH1R;FOS;LTBP3;HSPG2;GALNS;MMP14;COL2A1;MGP;CREB3L2;ACP5;ROR2
MP:0004991_decreased_bone_strength	2026-09-01	0.000130069	0.0156603	COL1A1;NCOR2;CSF1R;INPP5D;SERPINF1;ID1;LRP5;RUNX3;PPARD
MP:0003795_abnormal_bone_structure	29/173	0.000140483	0.0163685	CSF1R;MAPKBP1;DAGLA;THRA;LRP5;XYLT1;SRA1;SEMA3F;TRAM2;RELA;TTC28;CAND2;MDK;INPP5D;CTSK;SH3BP2;APOE;NGFR;CRTAP;VDR;TMEM132A;PCOLCE;HSPG2;PAX1;PHOSPHO1;COL2A1;SIK3;NABP2;MAP3K10
MP:0000715_decreased_thymocyte_number	20/101	0.000153237	0.0172966	NOTCH3;CREBBP;KLF13;NOTCH1;SPI1;PCGF2;FOS;IL2RG;CORO1A;FYB;PIK3CG;PAX1;SOCS1;INPP5D;KIT;ABL1;ID3;LCP2;E2F4;JAK3
MP:0003109_short_femur	18/87	0.000181	0.0198113	VKORC1;CHPF;VDR;IDUA;BGN;RUNX3;TBX4;HSPG2;GLI2;COL1A1;SCUBE3;ACAN;PHOSPHO1;COL2A1;INPP5D;SH3PXD2B;NABP2;ROR2
MP:0001533_abnormal_skeleton_physiology	1933-10-01	0.000195366	0.0201618	NCOR2;CSF1R;MMP14;COL2A1;NR1H2;INPP5D;CTSK;SH3BP2;PCOLCE;APOE
MP:0003408_increased_width_of_hypertrophic_chondrocyte_zone	1933-10-01	0.000195366	0.0201618	GALNS;CSF1R;MMP14;VDR;ACP5;ROR2;TCIRG1;LTBP3;SOX9;HSPG2
MP:0004214_abnormal_long_bone_diaphysis_morphology	2017-07-01	0.000213938	0.0203354	SFRP2;THRA;IDUA;CTSK;BGN;LRP5;FOS
MP:0003352_increased_circulating_renin_level	2017-07-01	0.000213938	0.0203354	TGFB1;NCF1;VDR;ELN;GJA5;AGTR1A;AGT
MP:0000286_abnormal_mitral_valve_morphology	2017-07-01	0.000213938	0.0203354	CREBBP;RXRA;IDUA;SH3PXD2B;DCHS1;PDLIM7;TNS1
MP:0008271_abnormal_bone_ossification	17/81	0.00022607	0.0209375	CSF1R;TGFB1;VDR;DLX5;LRP5;BGN;TCIRG1;PRLR;HSPG2;SCUBE3;MMP14;SBNO2;TYROBP;COL2A1;SH3BP2;NABP2;PPARD
MP:0000751_myopathy	1940-11-01	0.000246036	0.0219805	RYR1;AR;NOTCH3;DMPK;CAV3;GAA;ITGA7;TPP1;LDB3;CACNA1S;PLEC
MP:0003723_abnormal_long_bone_morphology	14/60	0.000249502	0.0219805	IDUA;PCOLCE;FOS;HSPG2;GLI2;COL1A1;PHOSPHO1;MMP14;COL2A1;INPP5D;SH3BP2;ACP5;ROR2;SOX9
MP:0001463_abnormal_spatial_learning	27/162	0.000258323	0.0222158	B4GALT2;NLGN3;RTN4R;GRN;NCF1;IDUA;CAMK2A;ATP1A3;EIF4EBP2;APOD;APBB1;APOE;CKB;SYNPO;NGFR;WFS1;LRRN4;KCNAB2;FOS;BAIAP2;CPT1C;SLC6A9;DLG4;ATP13A2;MAN2B1;SHANK3;SHANK2
MP:0010869_decreased_bone_trabecula_number	1947-12-01	0.00027915	0.0223773	COL1A1;CEBPB;COL2A1;RASSF2;INPP5D;SERPINF1;MGP;CNOT3;SH3BP2;TMEM119;XYLT1;ROR2
MP:0000074_abnormal_neurocranium_morphology	16/75	0.00028118	0.0223773	DLX5;ARID5B;PTH1R;LTBP3;RUNX3;HSPG2;FGFRL1;DISP1;SGSH;COL1A1;MMP14;MNT;COL2A1;CTSK;SH3BP2;SH3PXD2B
MP:0003633_abnormal_nervous_system_physiology	20/106	0.000301931	0.0223773	KDM6B;LYNX1;GRN;EGR3;CACNA1A;CXCR4;WDR62;CACNA1G;BBC3;PINK1;MAFB;SLC6A9;ADGRA2;CLCF1;PSAP;ADGRL1;APOD;B4GALNT1;ABCD1;SHANK2
MP:0004985_decreased_osteoclast_cell_number	1941-11-01	0.000311844	0.0223773	FARP2;C3;CEBPB;RASSF2;THRA;MMP2;C5AR1;LRP5;PLCG2;HIVEP3;FOS
MP:0002169_no_abnormal_phenotype_detected	174/1674	0.000314356	0.0223773	SPI1;RAB3A;PLXND1;CHPF;EPO;ATN1;FGFRL1;GALNT10;EFEMP2;ADGRA2;GJA5;DAG1;SOX9;PCDHAC2;PIAS4;OSR2;MAP2K2;OSR1;DAPK3;MIF;SOX12;MID1;SOX10;HIC1;DISP1;AR;SFRP2;NINJ1;HOXB4;ADAM8;MAML3;PLPP3;ZFPM1;PLPP2;CSF1R;NOTCH3;NUMBL;NOTCH1;DLX5;KMT2B;TWF2;CACNA1A;CSF2RB;GATA2;CFP;GLIS1;C3;SCUBE3;APH1C;EFNB3;SOCS1;PCDHA1;PRDM16;PSAP;ABL1;BMF;MAP2K7;A2M;STAT5A;NGFR;CDT1;CREBBP;JUP;DMPK;PMM1;TNFSF13;HELZ;PARVB;SSH3;S…
MP:0010701_fusion_of_atlas_and_odontoid_process	2018-09-05	0.000332808	0.0223773	RAI1;HYAL2;RARA;HOXD3;PAX1
MP:0000097_short_maxilla	1935-10-01	0.00033362	0.0223773	KMT2D;CREBBP;MMP14;DLX5;MMP2;SH3PXD2B;ARID5B;LTBP3;SOX9;GLI2
MP:0004016_decreased_bone_mass	1935-10-01	0.00033362	0.0223773	COL1A1;CRTAP;BTD;RASSF2;MGP;LRP5;CARTPT;TOB2;PRLR;RUNX3
MP:0010879_decreased_trabecular_bone_volume	1935-10-01	0.00033362	0.0223773	COL1A1;COL2A1;RASSF2;INPP5D;SERPINF1;MFAP2;SH3BP2;TMEM119;ROR2;RUNX3
MP:0000161_scoliosis	2029-09-01	0.000333687	0.0223773	COL1A1;ACTA1;CREBBP;PHOSPHO1;MAGEL2;EGR3;SIK3;DVL2;PAX1
MP:0011089_perinatal_lethality,_complete_penetrance	33/217	0.000336091	0.0223773	MEG3;RYR1;CNTFR;LRP1;DLX5;KMT2B;CXCR4;PTH1R;RFNG;NTN1;PKD1;GLI2;EFEMP2;RXRA;ADGRA2;PRDM16;CACNA1S;PITX1;PHC1;SCRIB;SOX10;HIC1;CACNB1;COL2A1;MAFB;STIM1;PTK7;KIT;NABP2;ORAI1;DCHS1;ROR2;CC2D1A
MP:0000137_abnormal_vertebrae_morphology	19/99	0.000337672	0.0223773	CREBBP;PHC1;NOTCH1;IDUA;ARID5B;PKD1;FGFRL1;TTC28;SGSH;ACAN;COL2A1;PTK7;CTSK;NACC1;DVL2;ACP5;DCHS1;ROR2;HOXB5
MP:0000443_abnormal_snout_morphology	1948-12-01	0.000345035	0.0223773	RERE;ACAN;RAI1;CREBBP;COL2A1;DLX5;IDUA;SMOC1;PRDM16;NABP2;ARID5B;HIPK2
MP:0001541_abnormal_osteoclast_physiology	14/62	0.000358906	0.0223773	FARP2;CEBPB;THRA;TOB2;COL1A1;MMP14;SBNO2;TYROBP;CTSK;INPP5D;SH3BP2;ACP5;HIVEP3;CD68
MP:0002932_abnormal_joint_morphology	13/55	0.000359325	0.0223773	THRA;IDUA;SYVN1;LTBP3;TRAM2;HSPG2;COL1A1;ACAN;MMP14;COL2A1;SMOC1;COL9A2;CACNA1S
MP:0002639_micrognathia	13/55	0.000359325	0.0223773	PLXND1;DLX5;FBLN1;PKD1;SMARCA4;PTK7;PRDM16;SH3PXD2B;NABP2;DVL3;CACNA1S;SOX9;SLC27A4
MP:0000689_abnormal_spleen_morphology	25/164	0.00161329	0.0600741	CSF1R;STEAP3;SPI1;CXCR4;TCIRG1;RELA;PURA;SOCS1;PSAP;ABL1;BMF;JAK3;DGCR2;KLF13;SERPINF1;PCGF2;GDF1;FOS;DOHH;PRKAB1;NCOR2;PPT2;LTBR;TOX;ZFPM1
MP:0000691_enlarged_spleen	36/273	0.00261171	0.0779627	CEBPA;SCARB1;STEAP3;SPI1;TNXB;LTBP4;IL2RG;CORO1A;RELB;SGSH;ZFP36;TBXA2R;INPP5D;HMOX1;SIRPA;BMF;JAK3;CTSA;RBM38;CREBBP;KLF13;USP21;TNFSF12;HMGA1;GPX7;MERTK;PRKAB1;NCOR2;BSCL2;STIM1;MMP15;KIT;PPT2;LTBR;ZFPM1;SIPA1
MP:0011101_prenatal_lethality,_incomplete_penetrance	41/293	0.000422238	0.0258496	MEG3;MAGEL2;CEBPB;DLX5;MGRN1;PTH1R;PKD1;THBS1;AQP1;SLC9A3R1;ATXN2;EFNB3;PRDM16;HSF1;PSAP;DHX58;DAG1;IFITM5;RHBDF1;CREBBP;TGFB1;WFS1;ABCA3;MKL1;GDF1;DIO3;SOX10;SREBF2;BICC1;RGMA;POR;MMP14;COL2A1;TRAF4;FASN;KIT;HOXB4;ORAI1;ITGA7;PFN1;PPARD
MP:0004471_short_nasal_bone	1930-09-01	0.000442661	0.0266482	RAI1;CREBBP;COL2A1;DLX5;PRDM16;SH3PXD2B;ARID5B;ROR2;NKD1
MP:0000733_abnormal_muscle_development	2019-07-01	0.000479656	0.0284019	RYR1;MEG3;MYOG;DUSP1;MYOD1;TMEM8C;CACNA1S
MP:0011941_increased_fluid_intake	1943-11-01	0.000488391	0.0284527	CTSA;SCUBE3;TGFB1;VDR;GDF15;APOE;GFRA2;AGPAT2;AGTR1A;AGT;ADCY6
MP:0000219_increased_neutrophil_cell_number	23/135	0.000520295	0.0298303	CIZ1;AKNA;SPI1;SELPLG;USP21;SLC35C1;POMT1;DYRK1B;PIK3CD;IL2RG;CORO1A;THBS1;RELA;PIK3CG;PLAC8;PREX1;ZFP36;INPP5D;ID1;RAC2;ZFPM1;JAK3;ABCG1
MP:0002544_brachydactyly	2025-08-01	0.000567578	0.0320327	ACAN;COL2A1;SFRP2;DLX5;FURIN;ROR2;TBX4;PITX1
MP:0001914_hemorrhage	31/230	0.00357938	0.0972084	CUL7;MGRN1;NPRL3;FBLN1;PLOD1;GATA2;FOXM1;PKD1;AURKB;ZFP36L2;EFEMP2;MAPK7;CAPNS1;ADGRA2;E2F4;CACNA1S;AP1M1;VKORC1;NGFR;OSR1;HSPG2;TBX4;COL1A1;STIM1;SMO;SP2;ITGA7;PLPP3;FERMT3;ENG;PLEC
MP:0011086_postnatal_lethality,_incomplete_penetrance	68/563	0.000603018	0.0335093	RERE;SPI1;PTPRS;ATN1;LDB3;GLI2;PPP1R13L;HYAL2;CIC;SBF1;IFITM5;RHBDF1;SREBF1;SLC35C1;SHISA2;SOX10;RUNX3;APRT;BSCL2;MMP14;POR;COL2A1;KIT;ATF5;MDFI;SHANK2;MEG3;CEBPA;MAGEL2;CEBPB;AKNA;MGRN1;LRP5;LTBP4;FBLN1;GATA2;AGPAT2;SLC9A1;PURA;RAI1;MNT;RXRA;POLR2A;ABL1;IGF2BP1;HMOX1;DVL3;ATP6V0A4;E2F4;S1PR2;PPARGC1B;PDLIM7;CREBBP;EGR3;TGFB1;TBX5;AGT;SULF2;SMARCA4;COL1A1;SMTN;FAM212A;NFIA;KIF26A;DLG4;CARM1;HOXD3…
MP:0004984_increased_osteoclast_cell_number	13/58	0.000621909	0.0340354	FARP2;EGR1;CARTPT;TCIRG1;TOB2;HSPG2;NCOR2;CTSK;INPP5D;ID1;CNOT3;SH3BP2;PPARD
MP:0002270_abnormal_pulmonary_alveolus_morphology	18/103	0.00149706	0.0574173	MEG3;CEBPA;CREBBP;ABCA3;LOXL3;LTBP4;FBLN1;CSF2RB;HIF3A;HCK;MMP14;COL2A1;INPP5D;NABP2;ROR2;APOE;CIC;SLC27A4
MP:0000284_double_outlet_right_ventricle	16/90	0.00222955	0.0701722	RERE;PLXND1;MGRN1;NPRL3;FBLN1;PKD1;BICC1;SMARCA4;RXRA;MAPK7;PTK7;GJA5;DVL2;DVL3;EVL;PSKH1
MP:0000955_abnormal_spinal_cord_morphology	15/73	0.000656604	0.0353978	EGR1;CREBBP;SCRIB;PLA2G6;CLCN2;ELFN1;FGFRL1;DISP1;GLI2;AR;ACAN;SMO;PSAP;PIP5K1C;ABCD1
MP:0000135_decreased_compact_bone_thickness	13/63	0.00141173	0.0548297	CSF1R;THRA;VDR;BGN;TCIRG1;RUNX3;COL1A1;NCOR2;PHOSPHO1;CREB3L1;INPP5D;CNOT3;TMEM119
MP:0003797_abnormal_compact_bone_morphology	1938-10-01	0.000686697	0.0363194	COL1A1;CSF1R;PHOSPHO1;THRA;MMP2;CTSK;SH3BP2;PCOLCE;FOS;PPARD
MP:0001783_decreased_white_adipose_tissue_amount	13/64	0.00164237	0.060533	RHBDF1;CEBPA;CREBBP;IGFBP3;ARID5B;ABCA7;AGPAT2;BSCL2;C3;ID2;SH3PXD2B;EIF4EBP1;PPARGC1B
MP:0001544_abnormal_cardiovascular_system_physiology	20/129	0.00369036	0.0977051	KCNH2;NCF1;MMP2;ELN;LTBP4;VEGFB;ARRB1;FOXP4;CFP;TBX5;AGTR1A;CACNA1G;COL1A1;JPH2;TBXA2R;CNOT3;FXYD1;HMOX1;PDLIM7;FERMT3
MP:0001861_lung_inflammation	21/121	0.000695227	0.0363194	AKNA;CISH;DUSP1;CYBA;CSF2RB;AMPD3;TNFRSF1B;RUNX3;THBS1;RELA;RELB;COL1A1;HCK;EFS;TRAF4;INPP5D;SH3BP2;ABL1;HMOX1;APOE;ABCG1
MP:0003084_abnormal_skeletal_muscle_fiber_morphology	14/66	0.000703863	0.0363194	MEG3;RYR1;H6PD;CAV3;GAA;HSPG2;CACNB1;ACTA1;AR;MMP14;CHRNG;FLNC;CACNA1S;PLEC
MP:0000598_abnormal_liver_morphology	27/173	0.00074718	0.0375498	CEBPA;GRN;SPI1;LRP1;EPO;SRA1;WDR62;AGPAT2;THBS1;RELA;ZFP36L2;C3;ACAN;SOCS1;HYAL1;PSAP;NTRK2;TGFB1;JUP;GDF1;BICC1;SMARCA4;COL1A1;SIK3;MAN2B1;PPT2;INHA
MP:0009283_decreased_gonadal_fat_pad_weight	1932-09-01	0.000748501	0.0375498	RBM38;BSCL2;GPAM;BAG3;SH3PXD2B;SIK3;EIF4EBP1;GFRA2;PPARGC1B
MP:0000729_abnormal_myogenesis	2026-08-01	0.000762026	0.0377046	MYOG;DUSP1;MYOD1;ABL1;CXCR4;FOXK1;FLNC;RELA
MP:0000220_increased_monocyte_cell_number	16/94	0.00351042	0.0967911	CIZ1;TGFB1;SLC35C1;IL2RG;MPO;THBS1;PIK3CG;ZFP36;INPP5D;ID1;MFAP2;SH3BP2;ZFPM1;JAK3;ABCG1;PDLIM7
MP:0001175_abnormal_lung_morphology	19/121	0.00397265	0.099407	KDM6B;CEBPA;TGFB1;NCF1;OSR1;IGFBP3;LTBP4;ATP2A1;THBS1;RELB;MFAP4;ACAN;MMP14;INPP5D;CARM1;MGP;ID1;PRDM16;ABCG1
MP:0011110_preweaning_lethality,_incomplete_penetrance	49/381	0.000879333	0.0425347	ECM1;THRA;XYLT1;UBE3B;ATP5G2;PTMS;SMPD4;ZMIZ1;MDK;SZT2;FCER1G;RSAD1;DNAJB12;GTPBP2;PRKAB1;APRT;BSCL2;TOX3;PTP4A3;POR;CTDSP2;FSCN1;RPL29;CANT1;ATF6B;CACNA1A;LTBP3;SEMA3F;AGPAT1;RELB;SLC9A1;SBNO2;SOCS1;ABI3BP;HSF1;NACC1;ALX3;IGF2BP1;EGR1;NGFR;NTRK2;CREBBP;HMGA1;BAIAP2;HIPK2;COL1A1;ARHGAP33;SMOC1;DNAL4
MP:0002727_decreased_circulating_insulin_level	32/240	0.00368379	0.0977051	CRTC2;CEBPB;SDC3;LRP5;SRA1;ZBTB20;PIK3R2;TRAM2;THBS1;C3;RBM4;BAG3;CASKIN2;E2F1;SH2B2;TGFB1;GPX1;WFS1;PCGF2;HMGA1;MTSS1L;SIRT6;CYBA;BAIAP2;PRKAB1;COL1A1;NCOR2;DPM3;GPAM;NAAA;SIK3;TMEM119
MP:0008537_increased_susceptibility_to_induced_colitis	1961-01-01	0.9943	0.9943	VDR
MP:0000242_impaired_fertilization	1954-01-01	0.989679	0.989953	ARHGDIA
MP:0002495_increased_IgA_level	1952-01-01	0.987771	0.988318	EFS
MP:0008396_abnormal_osteoclast_differentiation	14/72	0.00172016	0.0619605	CSF1R;CEBPB;XYLT1;FOS;TOB2;TYROBP;RASSF2;INPP5D;ID1;CNOT3;SH3BP2;PLCG2;ADAM8;HIVEP3
MP:0000438_abnormal_cranium_morphology	20/133	0.00524346	0.116302	DLX2;IDUA;DLX5;MMP2;TMEM132A;SRA1;FBLN1;LTBP3;RUNX3;HSPG2;RGMA;TTC28;COL1A1;MMP14;COL2A1;SMOC1;HYAL2;NABP2;ROR2;IFITM5
MP:0002064_seizures	18/110	0.00317147	0.0901996	C1QA;CREBBP;CAMK2A;CACNA1A;PRKAB1;SOX10;ELFN1;DNM1;CLN6;SLC9A1;NPAS4;BCKDK;PURA;RAI1;COL2A1;PSAP;TPP1;S1PR2
MP:0000547_short_limbs	15/87	0.00408106	0.0995999	KDM6B;CSF1R;THRA;XYLT1;PTH1R;FOS;HSPG2;GLI2;ACAN;MMP14;COL2A1;CREB3L2;TNNT3;ACP5;ROR2
MP:0000240_extramedullary_hematopoiesis	17/105	0.00454692	0.10949	RBM38;CEBPA;STEAP3;CREBBP;CEBPB;PHC1;PRKAB1;RELA;ZFP36L2;RELB;NCOR2;ZFP36;SOCS1;HMOX1;PPT2;ZFPM1;SIPA1
MP:0006379_abnormal_spermatocyte_morphology	1949-01-01	0.984228	0.985046	CLCN2
MP:0001675_abnormal_ectoderm_development	1944-01-01	0.975902	0.977797	POFUT2
MP:0008261_arrest_of_male_meiosis	1990-03-01	0.980344	0.981703	AR;UBB;H2AFX
MP:0005633_increased_circulating_sodium_level	1970-02-01	0.980877	0.981965	C3;H1FX
MP:0003055_abnormal_long_bone_epiphyseal_plate_morphology	1958-12-01	0.002076	0.0687937	GALNS;CSF1R;MMP14;COL2A1;THRA;MGP;ACP5;ARID5B;ROR2;PTH1R;HSPG2;TM7SF2
MP:0003019_increased_circulating_chloride_level	1946-01-01	0.97966	0.98129	ATP6V0A4
MP:0005508_abnormal_skeleton_morphology	19/115	0.00221098	0.0701722	CSF1R;CEBPB;ARID5B;RUNX3;HSPG2;FGFRL1;PAX1;COL1A1;PHOSPHO1;COL2A1;INPP5D;CTSK;SH3BP2;SIK3;NABP2;RARA;MAN2B1;ROR2;IFITM5
MP:0000333_decreased_bone_marrow_cell_number	13/70	0.00377132	0.0977051	RHBDF1;RBM38;ARID5B;CACNA1A;SIRT6;ZFP36L2;SOCS1;RASSF2;INPP5D;ID1;KIT;HOXB4;ABL1
MP:0002084_abnormal_developmental_patterning	1984-03-01	0.971021	0.974146	SMO;FURIN;GLI2
MP:0004351_short_humerus	1941-10-01	0.00130249	0.0513476	VKORC1;KDM6B;ACAN;MMP14;COL2A1;NABP2;XYLT1;ROR2;RUNX3;GLI2
MP:0000245_abnormal_erythropoiesis	17/107	0.00552498	0.116746	PPP1R15A;EGR1;STEAP3;KLF13;SPI1;EPO;NPRL3;GATA2;PRKAB1;RELB;AR;INPP5D;KIT;ULK1;E2F4;ZFPM1;JAK3
MP:0000150_abnormal_rib_morphology	19/125	0.00569664	0.116746	MYOG;RYR1;CREBBP;IDUA;PCGF2;ITPK1;HSPG2;PAX1;COL1A1;ACAN;PHOSPHO1;COL2A1;TRAF4;SIK3;NABP2;DVL2;ROR2;CACNA1S;MDFI
MP:0005348_increased_T_cell_proliferation	1985-03-01	0.972823	0.975253	CISH;TNFSF13;LAPTM5
MP:0001683_absent_mesoderm	1960-02-01	0.960835	0.965916	POFUT2;ECSIT
MP:0002109_abnormal_limb_morphology	15/75	0.000883196	0.0425347	RYR1;CSF1R;CREBBP;IDUA;TMEM132A;LRP5;PTH1R;RELA;DISP1;COL1A1;CACNB1;ACAN;COL2A1;ACP5;ROR2
MP:0003809_abnormal_hair_shaft_morphology	1943-01-01	0.97377	0.975931	KSR1
MP:0002608_increased_hematocrit	1963-02-01	0.968354	0.971852	KIT;HFE2
MP:0003718_maternal_effect	1963-02-01	0.968354	0.971852	NFIA;DLG4
MP:0008688_decreased_interleukin-2_secretion	1946-11-01	0.000904185	0.0427306	SASH3;FCER1G;ORAI1;LCP2;PRKD2;HIVEP3;TNFRSF1B;IL2RG;CORO1A;FYB;PIK3CG
MP:0011085_postnatal_lethality,_complete_penetrance	48/384	0.00179735	0.0624234	CSF1R;SPI1;SLC43A2;THRA;DLX5;ELN;LOXL3;KEAP1;CACNA1A;LDB3;TCIRG1;NTN1;PKD1;ZFP36L2;GLI2;MNT;SOCS1;CHRNG;BAG3;TMEM8C;DVL3;VKORC1;RHBDF1;NTRK2;CREBBP;TGFB1;FOXF2;LAMB2;ATP1B2;PRKAB1;SOX10;RUNX3;BICC1;DNM1;ACTA1;KLF7;MMP14;ACTC1;STIM1;SP2;CLCF1;ID2;SMOC1;KIT;SLCO2A1;DCHS1;FERMT3;PLEC
MP:0003111_abnormal_cell_nucleus_morphology	1942-01-01	0.971449	0.974146	AURKB
MP:0001360_abnormal_social_investigation	14/80	0.00473214	0.109514	NLGN3;CREBBP;GRN;WFS1;BCKDK;PREX1;PINK1;MDK;DLG4;GNG8;EIF4EBP2;CSK;SHANK3;SHANK2
MP:0000133_abnormal_long_bone_metaphysis_morphology	1933-09-01	0.000955926	0.0427306	COL2A1;THRA;VDR;INPP5D;BGN;ACP5;FOS;LTBP3;HSPG2
MP:0001922_reduced_male_fertility	28/212	0.00716116	0.129216	CSF1R;MAGEL2;THRA;ATN1;CACNA1A;IRS2;EMC10;PLA2G6;GBA2;NKD1;USP19;PPP1R13L;NACC1;E2F4;PLTP;SH2B1;GAMT;VDR;SLC35C1;ARID5B;PRLR;VASN;SULF2;ATAT1;AR;KIT;NSMF;ROR2
MP:0001689_incomplete_somite_formation	1938-01-01	0.959928	0.965536	ENG
MP:0002722_abnormal_immune_system_organ_morphology	1959-12-01	0.00241728	0.0727602	SASH3;KLF13;TBXA2R;TNFSF12;SH3BP2;ABL1;ARID5B;CXCR4;LTBR;IL2RG;JAK3;RELB
MP:0004609_vertebral_fusion	1940-01-01	0.966175	0.970204	TTC28
MP:0000832_abnormal_thalamus_morphology	1937-01-01	0.956384	0.962513	AGTR1A
MP:0006069_abnormal_retinal_neuronal_layer_morphology	1939-01-01	0.963184	0.967738	ATP1B2
MP:0005465_abnormal_T-helper_1_physiology	1939-01-01	0.963184	0.967738	IRF5
MP:0008143_abnormal_dendrite_morphology	1957-12-01	0.00177515	0.062251	ARHGAP33;NTRK2;GRN;CHRNG;DUSP1;CAMK2A;CLSTN1;NENF;ZDHHC8;APOE;PRKAB1;CC2D1A
MP:0008045_decreased_NK_cell_number	1958-12-01	0.002076	0.0687937	CX3CR1;EDC4;STAT5A;ID2;TUSC2;CXCR4;CYBA;PARVB;TRAPPC9;TCF3;TOX;JAK3
MP:0001762_polyuria	13/72	0.00484584	0.110715	CTSA;VDR;GDF15;AGTRAP;IRS2;AGT;ADCY6;APRT;GLIS2;SCUBE3;ARHGDIA;PSAP;ATP6V0A4
MP:0009403_increased_variability_of_skeletal_muscle_fiber_size	1933-09-01	0.000955926	0.0427306	RYR1;AR;DMPK;CAV3;CHRNG;ITGA7;LDB3;FLNC;HSPG2
MP:0004200_decreased_fetal_size	20/126	0.00279516	0.0814204	KDM6B;NPRL3;CXCR4;SCRIB;PTH1R;FOS;EEF2;HIC1;MAD2L2;MNT;RXRA;COL2A1;SP2;POLR2A;CARM1;TNNT3;KIT;E2F4;FLNC;PPARD
MP:0011380_enlarged_brain_ventricles	1942-01-01	0.971449	0.974146	FGFRL1
MP:0001680_abnormal_mesoderm_development	1954-02-01	0.940345	0.948221	SNAI1;ECSIT
MP:0005269_abnormal_occipital_bone_morphology	2021-07-01	0.000958245	0.0427306	CREBBP;PHC1;PCGF2;LTBP3;CACNA1S;FGFRL1;DISP1
MP:0000440_domed_cranium	1964-12-01	0.00487366	0.110715	RYR1;CSF1R;MMP14;COL2A1;SH3PXD2B;PTH1R;FOS;LTBP3;SOX9;HSPG2;LLGL1;FGFRL1
MP:0005608_cardiac_interstitial_fibrosis	1938-01-01	0.959928	0.965536	AGTR1A
MP:0011095_embryonic_lethality_between_implantation_and_placentation,_complete_penetrance	1940-01-01	0.966175	0.970204	DAPK3
MP:0003409_decreased_width_of_hypertrophic_chondrocyte_zone	1935-09-01	0.00151014	0.0574173	KDM6B;COL2A1;THRA;MGP;CREB3L2;SIK3;XYLT1;ROR2;PKD1
MP:0008892_abnormal_sperm_flagellum_morphology	1937-01-01	0.956384	0.962513	BSCL2
MP:0010029_abnormal_basicranium_morphology	2021-07-01	0.000958245	0.0427306	ACAN;COL2A1;DLX5;IDUA;SH3PXD2B;LTBP3;HSPG2
MP:0009890_cleft_secondary_palate	17/96	0.0017243	0.0619605	RYR1;OSR2;DLX2;CREBBP;PHC1;FOXF2;DLX5;RFNG;TBX2;GLI2;COL2A1;ADGRA2;PRDM16;ROR2;CACNA1S;SOX9;PITX1
MP:0004852_decreased_testis_weight	10/192	0.954237	0.960887	MAD2L2;ATAT1;EGR1;AR;PSAP;KIT;E2F1;BMYC;ROR2;SH2B1
MP:0013504_increased_embryonic_tissue_cell_apoptosis	1979-03-01	0.96019	0.965536	DOT1L;NABP2;AURKB
MP:0002113_abnormal_skeleton_development	14/79	0.00421094	0.10208	KDM6B;MMP2;PTH1R;RUNX3;PKD1;MMP14;SBNO2;RXRA;COL2A1;CNOT3;SH3PXD2B;ACP5;ROR2;SOX9
MP:0002451_abnormal_macrophage_physiology	23/161	0.00552371	0.116746	GRN;FCER1G;NCF1;VDR;FOS;TCIRG1;TICAM1;MCOLN1;PIK3CG;RELB;CNN2;HCK;ZFP36;P2RY6;SOCS1;ANPEP;UCP2;SH3BP2;BCL3;SIRPA;PTK2B;CSPG4;ABCG1
MP:0000897_abnormal_midbrain_morphology	1934-01-01	0.94376	0.950603	NAGLU
MP:0000164_abnormal_cartilage_development	1947-10-01	0.00385557	0.0980726	KDM6B;ACAN;MMP14;COL2A1;NABP2;ROR2;SOX9;HSPG2;PKD1;CACNA1H
MP:0008272_abnormal_endochondral_bone_ossification	2021-07-01	0.000958245	0.0427306	COL2A1;XYLT1;ARID5B;ACP5;DCHS1;ROR2;HSPG2
MP:0001407_short_stride_length	1947-10-01	0.00385557	0.0980726	BCKDK;CIZ1;VDR;PSAP;CACNA1A;RAC3;ATP13A2;TPP1;MCOLN1;HIPK2
MP:0002397_abnormal_bone_marrow_morphology	1936-09-01	0.00187063	0.063147	NCOR2;CSF1R;SPI1;STIM1;ID1;MFAP2;PRKAB1;HSPG2;PPARD
MP:0000367_abnormal_coat/_hair_morphology	1950-02-01	0.921398	0.932499	VDR;PRLR
MP:0005159_azoospermia	7/139	0.940342	0.948221	MAD2L2;AR;ADRM1;KIT;HMGA1;SBF1;CLCN2
MP:0003047_abnormal_thoracic_vertebrae_morphology	1954-11-01	0.00356679	0.0972084	RAI1;SCUBE3;PTK7;PRAF2;NACC1;DVL2;DCHS1;ROR2;LTBP3;PAX1;HOXB5
MP:0003886_abnormal_embryonic_epiblast_morphology	1934-01-01	0.94376	0.950603	POFUT2
MP:0009346_decreased_trabecular_bone_thickness	1940-10-01	0.00106087	0.046167	COL1A1;CEBPB;RASSF2;HGS;CREB3L1;INPP5D;ID1;MGP;CNOT3;RUNX3
MP:0001511_disheveled_coat	1939-09-01	0.00337807	0.0938584	CTSA;TGFB1;NAGLU;IDUA;CACNA1A;ZBTB20;APRT;RELB;SGSH
MP:0001363_increased_anxiety-related_response	19/132	0.0101574	0.158141	CSF1R;GRN;THRA;IDUA;WFS1;EMC10;NENF;COMT;NPAS4;RAI1;LGALS1;NAGLU;DLG4;MDK;NPY;IGF2BP1;APOE;SHANK3;SHANK2
MP:0001685_abnormal_endoderm_development	1932-01-01	0.933376	0.941982	PTBP1
MP:0009230_abnormal_sperm_head_morphology	1934-01-01	0.94376	0.950603	BSCL2
MP:0001925_male_infertility	29/444	0.90994	0.92531	NOTCH3;CRTC1;PLA2G6;ELK1;CLCN2;GGA1;ADAMTS2;SMPD4;UBB;ARHGDIA;SH3PXD2B;B4GALNT1;INSL3;SBF1;GAMT;EGR1;ADRM1;RFX2;HMGA1;SIRT6;HFE2;PRLR;BSCL2;MAD2L2;NFIA;SLC9A8;KIT;RARA;INHA
MP:0004703_abnormal_vertebral_column_morphology	1936-09-01	0.00187063	0.063147	COL1A1;TRAF4;HGS;SIK3;LOXL3;ROR2;CACNA1S;HSPG2;PAX1
MP:0001293_anophthalmia	1980-04-01	0.897753	0.915477	MMP15;PRKAB1;RELA;SMARCA4
MP:0001823_thymus_hypoplasia	19/132	0.0101574	0.158141	PLXND1;CBX4;KDELR1;ARID5B;FBLN1;WDR62;IL2RG;PIK3CG;RELB;ZFP36;RASSF2;BAG3;CARM1;ABL1;DVL3;LCP2;E2F4;TCF3;JAK3
MP:0001874_acanthosis	1932-01-01	0.933376	0.941982	RELB
MP:0002882_abnormal_neuron_morphology	15/90	0.0056532	0.116746	NGFR;IDUA;CAMK2A;CACNA1A;DNM1;ARHGAP33;NPAS4;NCKIPSD;TYROBP;NAGLU;CHRNG;PSAP;ATP13A2;MAN2B1;APOE
MP:0005031_abnormal_trophoblast_layer_morphology	1951-02-01	0.926607	0.936823	TRRAP;POLD1
MP:0006386_absent_somites	1934-01-01	0.94376	0.950603	TCF7L1
MP:0003562_abnormal_pancreatic_beta_cell_physiology	1933-01-01	0.938788	0.947179	ALX3
MP:0004762_increased_anti-double_stranded_DNA_antibody_level	1951-02-01	0.926607	0.936823	TYROBP;APOE
MP:0004231_abnormal_calcium_ion_homeostasis	1936-09-01	0.00187063	0.063147	RYR1;CACNB3;PLCB3;DMPK;STIM1;LRP5;PTK2B;CACNA1S;ADCY6
MP:0000519_hydronephrosis	14/86	0.00905277	0.149994	CXCR4;GATA2;AGT;APRT;SGSH;MAPK7;NFIA;ID2;PSAP;DVL3;ATP6V0A4;HIVEP3;LZTS2;EPHB4
MP:0002910_abnormal_excitatory_postsynaptic_currents	13/73	0.00546839	0.116746	C1QA;DAGLA;GRIK5;CAMK2A;CLSTN1;CACNA1A;ELFN1;TYROBP;DNER;TMEM108;S1PR2;SHANK3;CC2D1A
MP:0001231_abnormal_epidermis_stratum_basale_morphology	1931-01-01	0.927486	0.936823	PLEC
MP:0001792_impaired_wound_healing	1931-01-01	0.927486	0.936823	PLEC
MP:0005168_abnormal_female_meiosis	1950-02-01	0.921398	0.932499	UBB;HSF1
MP:0004157_interrupted_aortic_arch	1932-01-01	0.933376	0.941982	NPRL3
MP:0002412_increased_susceptibility_to_bacterial_infection	26/192	0.00677626	0.124877	C1QA;CEBPB;GRN;C5AR1;PIK3CG;RELB;C3;PLAC8;HSF1;SH3BP2;RAC2;E2F4;JAK3;DUSP1;SLC11A1;TNFSF12;NR1H2;CYBA;FOS;TICAM1;TNFRSF1B;PML;G6PC3;RASA4;BCL3;SIGLEC1
MP:0001696_failure_to_gastrulate	1945-02-01	0.889719	0.909357	SETD1A;CXXC1
MP:0005036_diarrhea	1931-01-01	0.927486	0.936823	JAK3
MP:0001304_cataract	7/118	0.852185	0.883748	GPX1;ABL1;CYBA;SEMA3F;SIPA1L3;ABCD1;SREBF2
MP:0005578_teratozoospermia	1966-03-01	0.911768	0.926908	ATAT1;BSCL2;RARA
MP:0009936_abnormal_dendritic_spine_morphology	1940-10-01	0.00106087	0.046167	C3;GRN;DLG4;CLSTN1;TMEM108;ZDHHC8;CPT1C;SHANK3;ELFN1;SHANK2
MP:0000166_abnormal_chondrocyte_morphology	1954-12-01	0.00107926	0.0464083	ACAN;MMP14;COL2A1;VDR;IDUA;HYAL1;ACP5;ROR2;PTH1R;NCDN;HSPG2;DISP1
MP:0002038_increased_carcinoma_incidence	1931-01-01	0.927486	0.936823	HIC1
MP:0000377_abnormal_hair_follicle_morphology	1960-03-01	0.8748	0.899197	ADAMTS2;KSR1;VDR
MP:0004485_increased_response_of_heart_to_induced_stress	1931-01-01	0.927486	0.936823	LDB3
MP:0001290_delayed_eyelid_opening	1930-01-01	0.921075	0.932499	HSPG2
MP:0004509_abnormal_pelvic_girdle_bone_morphology	1939-09-01	0.00337807	0.0938584	COL1A1;COL2A1;SMOC1;SIK3;COL9A2;TBX4;HSPG2;FGFRL1;TTC28
MP:0004398_cochlear_inner_hair_cell_degeneration	1948-02-01	0.909917	0.92531	GPX1;APOE
MP:0000559_abnormal_femur_morphology	1961-11-01	0.00926204	0.150875	COL1A1;VDR;LRP5;BGN;PCOLCE;COL9A2;ROR2;AGPAT2;PITX1;HSPG2;THBS3
MP:0001900_impaired_synaptic_plasticity	1931-08-01	0.00267316	0.0784997	NLGN3;NTRK2;GRN;SYNGR1;KSR1;PIP5K1C;SHANK3;ELFN1
MP:0001790_abnormal_immune_system_physiology	16/109	0.0145834	0.1888	TGFB1;CISH;SEMA4B;GLMP;CXCR4;TCIRG1;TNFRSF1B;RUNX3;RELB;C3;HCK;TBXA2R;ID2;APOE;LTBR;JAK3
MP:0001906_increased_dopamine_level	2029-01-01	0.914099	0.92719	COMT
MP:0003964_abnormal_noradrenaline_level	1930-01-01	0.921075	0.932499	CACNA1A
MP:0000281_abnormal_interventricular_septum_morphology	1950-10-01	0.00612936	0.116746	SCUBE3;RXRA;EPO;PPP1R13L;OSR1;LTBP4;CXCR4;PIP5K1C;THBS1;LY6E
MP:0001525_impaired_balance	6/100	0.830745	0.866615	PRRT2;HGS;DLG4;PSAP;CACNA1A;CYBA
MP:0001127_small_ovary	1987-05-01	0.843968	0.877138	MAD2L2;MIDN;UBB;KIT;IRS2
MP:0005419_decreased_circulating_serum_albumin_level	14/80	0.00473214	0.109514	LAMB2;RSAD1;ATN1;EMC10;SEMA3F;COMT;TRAM2;RELB;CAND2;SCUBE3;KLF7;FCGRT;ARHGDIA;BOC
MP:0000841_abnormal_hindbrain_morphology	2028-01-01	0.906506	0.922337	LYNX1
MP:0002233_abnormal_nose_morphology	1930-01-01	0.921075	0.932499	LTBP3
MP:0003360_abnormal_depression-related_behavior	1930-01-01	0.921075	0.932499	DUSP1
MP:0001155_arrest_of_spermatogenesis	1971-04-01	0.837913	0.872705	MAD2L2;AR;KIT;ARID5B
MP:0002279_abnormal_diaphragm_morphology	1931-08-01	0.00267316	0.0784997	CLIP3;RYR1;CHRNG;ITGA7;ATP2A1;SLIT3;CACNA1S;FLNC
MP:0002643_poikilocytosis	2029-01-01	0.914099	0.92719	NPRL3
MP:0004180_failure_of_initiation_of_embryo_turning	1946-02-01	0.896879	0.915477	HGS;FURIN
MP:0003020_decreased_circulating_chloride_level	2029-01-01	0.914099	0.92719	MTSS1L
MP:0001915_intracranial_hemorrhage	1962-11-01	0.0104566	0.159219	COL1A1;VKORC1;CREBBP;POR;TGFB1;ADGRA2;ITGA7;FBLN1;PNPLA6;HSPG2;FERMT3
MP:0002114_abnormal_axial_skeleton_morphology	13/74	0.00615325	0.116746	KDM6B;RYR1;IDUA;TSHZ1;PCGF2;RAI1;MMP14;RXRA;COL2A1;ACP5;ROR2;CACNA1S;MDFI
MP:0005404_abnormal_axon_morphology	17/107	0.00552498	0.116746	CACNA1A;PLA2G6;MID1;PRKAB1;SOX10;HSPG2;SLC9A1;PURA;TYROBP;EFNB3;HGS;PSAP;MAN2B1;EPHB2;PLEC;PRPH;EPHB3
MP:0002016_ovary_cysts	2029-01-01	0.914099	0.92719	KIT
MP:0001970_abnormal_pain_threshold	2029-01-01	0.914099	0.92719	DLG4
MP:0010067_increased_red_blood_cell_distribution_width	1937-09-01	0.00229667	0.0701722	CAND2;KLF13;RSAD1;NATD1;ULK1;PRKAB1;ZFPM1;PLD3;TTC28
MP:0005094_abnormal_T_cell_proliferation	2028-01-01	0.906506	0.922337	JAK3
MP:0001622_abnormal_vasculogenesis	1943-09-01	0.00670882	0.124482	CREBBP;NOTCH1;RXRA;CAPNS1;UNC5B;CXCR4;PNPLA6;PLPP3;HDAC7
MP:0004811_abnormal_neuron_physiology	15/90	0.0056532	0.116746	GRN;PTPRS;LMTK3;ATP1A3;SORCS2;RELA;CLN6;BBC3;PINK1;STIM1;DPYSL5;PSAP;ORAI1;SHANK3;CC2D1A
MP:0004883_abnormal_vascular_wound_healing	1957-11-01	0.00549941	0.116746	CX3CR1;MMP11;EGR1;NGFR;SCARB1;NCF1;ABHD2;ELN;TGFB1I1;IRS2;ADAMTS7
MP:0002622_abnormal_cochlear_hair_cell_morphology	2029-01-01	0.914099	0.92719	ROR2
MP:0001943_abnormal_respiration	2029-01-01	0.914099	0.92719	MAFB
MP:0006380_abnormal_spermatid_morphology	1993-05-01	0.882059	0.904128	BSCL2;RFX2;RARA;INSL3;SBF1
MP:0002743_glomerulonephritis	13/77	0.00862459	0.147704	C1QA;LAMB2;TUSC2;GPX7;CORO1A;RELB;GLIS2;C3;SOCS1;PLCG2;HMOX1;GNB1L;TNS2
MP:0002675_asthenozoospermia	7/119	0.858033	0.885997	ATAT1;BSCL2;KIT;PLA2G6;ELK1;PLTP;SH2B1
MP:0011096_embryonic_lethality_between_implantation_and_somite_formation,_complete_penetrance	15/250	0.915923	0.92878	MBD3;SMARCB1;SETD1A;CXXC1;LTBP2;PPRC1;PTBP1;POFUT2;POLD1;NUP62;ATOH8;MYBL2;E4F1;LAMTOR1;NCDN
MP:0008186_increased_pro-B_cell_number	2028-01-01	0.906506	0.922337	PLCG2
MP:0005658_increased_susceptibility_to_diet-induced_obesity	1945-02-01	0.889719	0.909357	NCOR2;CARTPT
MP:0000484_abnormal_pulmonary_artery_morphology	2022-07-01	0.00130786	0.0513476	RERE;ELN;NPRL3;VEGFB;HIF3A;FOXM1;EPHB4
MP:0009788_increased_susceptibility_to_bacterial_infection_induced_morbidity/mortality	1965-03-01	0.90639	0.922337	CX3CR1;C3;JAK3
MP:0011966_abnormal_auditory_brainstem_response_waveform_shape	1930-01-01	0.921075	0.932499	DNM1
MP:0004527_abnormal_outer_hair_cell_stereociliary_bundle_morphology	2027-01-01	0.898242	0.915477	MIF
MP:0001731_abnormal_postnatal_growth	2022-07-01	0.00130786	0.0513476	AR;MNT;THRA;NCF1;SH3PXD2B;APOE;PITX1
MP:0002191_abnormal_artery_morphology	1932-08-01	0.00331472	0.0935371	NOTCH3;EFEMP2;NOTCH1;PLXND1;ELN;MGP;HMOX1;PITX1
MP:0000061_fragile_skeleton	2023-07-01	0.00174971	0.0619605	MYOG;COL1A1;CSF1R;PHOSPHO1;CREB3L1;CTSK;ID1
MP:0002421_abnormal_cell-mediated_immunity	2016-06-01	0.00110772	0.0470717	C3;INPP5D;ORAI1;APOE;IL2RG;RELB
MP:0020040_decreased_bone_ossification	2023-07-01	0.00174971	0.0619605	COL1A1;KDM6B;CEBPB;CRTAP;CREB3L1;MGP;LRP5
MP:0003036_vertebral_transformation	1944-02-01	0.8821	0.904128	PCGF2;RARA
MP:0001973_increased_thermal_nociceptive_threshold	1987-05-01	0.843968	0.877138	LGALS1;GRIK5;UCP2;RAC3;TPP1
MP:0001585_hemolytic_anemia	2027-01-01	0.898242	0.915477	PRKAB1
MP:0002945_abnormal_inhibitory_postsynaptic_currents	1959-11-01	0.00719057	0.129216	NLGN3;C1QA;PRRT2;TYROBP;DAGLA;SLC6A9;CACNA1A;EIF4EBP2;PIP5K1C;DNM1;CC2D1A
MP:0005318_decreased_triglyceride_level	2028-01-01	0.906506	0.922337	PPARGC1B
MP:0008280_abnormal_male_germ_cell_apoptosis	6/107	0.874632	0.899197	ATAT1;AR;ADRM1;RARA;BMYC;VASN
MP:0011750_abnormal_seminiferous_tubule_epithelium_morphology	2029-01-01	0.914099	0.92719	HMGA1
MP:0002060_abnormal_skin_morphology	1957-03-01	0.851588	0.883382	RXRA;ATN1;LTBP4
MP:0003048_abnormal_cervical_vertebrae_morphology	1950-10-01	0.00612936	0.116746	RAI1;IDUA;HYAL2;HOXB4;HOXD4;HOXD3;LTBP3;CACNA1S;FGFRL1;PAX1
MP:0003419_delayed_endochondral_bone_ossification	1942-09-01	0.00570651	0.116746	KDM6B;CSF1R;MMP14;COL2A1;SFRP2;THRA;TMEM119;ROR2;PKD1
MP:0002144_abnormal_B_cell_differentiation	14/87	0.0100062	0.157142	SPEN;PHC1;SPI1;PIK3CD;CXCR4;SIRT6;INPP5D;BCL3;KIT;ABL1;PLCG2;TCF3;JAK3;SH2B2
MP:0003331_increased_hepatocellular_carcinoma_incidence	1957-03-01	0.851588	0.883382	TRIM62;FOXM1;HIC1
MP:0001601_abnormal_myelopoiesis	1945-09-01	0.0091123	0.15029	PIAS4;CEBPA;TYROBP;SPI1;INPP5D;ID1;IL2RG;JAK3;PML
MP:0003008_enhanced_long_term_potentiation	1951-10-01	0.00708289	0.129209	C3;CACNB3;TYROBP;NCF1;DLG4;CAMK2A;CLSTN1;MAN2B1;BAIAP2;SHANK2
MP:0011275_abnormal_behavioral_response_to_light	1946-02-01	0.896879	0.915477	HFE2;PTMS
MP:0004816_abnormal_class_switch_recombination	1958-03-01	0.859714	0.887478	BCL3;H2AFX;TNFSF13
MP:0010379_decreased_respiratory_quotient	1946-02-01	0.896879	0.915477	AGPAT2;HIPK2
MP:0005293_impaired_glucose_tolerance	30/230	0.0065883	0.123942	MAPKBP1;CEBPA;THRA;CRTC1;KMT2B;LRP5;IRS2;AQP1;RBM4;E2F1;ALX3;SIRPA;APOE;CHGB;SH2B1;DGCR2;CREBBP;WFS1;GPX3;HMGA1;PYCR1;SCRIB;CARTPT;PRKAB1;PRLR;FBXO31;BSCL2;DPM2;CSPG4;PPARD
MP:0000852_small_cerebellum	1966-04-01	0.793445	0.84153	HGS;PSAP;CACNA1A;GLI2
MP:0001844_autoimmune_response	2026-01-01	0.889248	0.909357	LCP2
MP:0001402_hypoactivity	40/353	0.0197656	0.205153	RTN4R;MAGEL2;IDUA;DLX5;LRP5;CACNA1A;SEMA3F;AGPAT2;ADCY5;AQP1;CACNA1G;SCUBE3;PURA;NPY;PSAP;IGF2BP1;HMOX1;APOD;SYNPO;BAHCC1;PPARGC1B;CIZ1;CREBBP;GDF15;WFS1;VDR;GAA;TNFRSF1B;COL1A1;BCKDK;ACTA1;MMP14;PINK1;LRFN4;SLC7A8;DLG4;ID2;ATP13A2;SHANK3;SLC27A4
MP:0001297_microphthalmia	10/150	0.783907	0.833031	ARHGAP33;RERE;PPP1R13L;SMOC1;PXDN;SCRIB;HSPG2;THBS1;SIPA1L3;RELA
MP:0010955_abnormal_respiratory_electron_transport_chain	2028-01-01	0.906506	0.922337	PINK1
MP:0001399_hyperactivity	39/344	0.0209943	0.21482	NLGN3;GSK3A;THRA;CAMK2A;ATP1A3;ZBTB20;EMC10;PLA2G6;COMT;SOBP;ELFN1;PTMS;CACNA1G;ATXN2;PSAP;IGF2BP1;GNG8;APOE;EPHB2;MAPK3;NTRK2;CIZ1;CREBBP;TGFB1;WFS1;LIMK1;LMTK3;FOS;SORCS2;MID1;AGT;NPAS4;PER1;KLF7;ADGRB2;PNPLA6;SHANK3;ABCG1;SHANK2
MP:0000940_abnormal_motor_neuron_innervation_pattern	2025-01-01	0.87946	0.90219	EFNB3
MP:0001718_abnormal_visceral_yolk_sac_morphology	1980-05-01	0.787288	0.836132	PTBP1;TGFB1;LDB1;PNPLA6;PAK4
MP:0003135_increased_erythroid_progenitor_cell_number	1942-09-01	0.00570651	0.116746	NCOR2;CEBPA;STEAP3;KLF13;EPO;KIT;GATA2;PRKAB1;ZFPM1
MP:0000693_spleen_hyperplasia	1975-12-01	0.0170813	0.199951	ZFP36;KLF13;SPI1;CISH;INPP5D;KIT;PLCG2;HMOX1;BMF;IL2RG;SIPA1;RELB
MP:0004952_increased_spleen_weight	17/110	0.00730688	0.129375	PPP1R15A;EGR1;CSF1R;STEAP3;SPI1;EPO;USP21;GLMP;PRKAB1;CORO1A;AGPAT2;RELB;INPP5D;ULK1;PPT2;APOE;ZFPM1
MP:0003694_failure_of_blastocyst_to_hatch_from_the_zona_pellucida	2027-01-01	0.898242	0.915477	SMARCB1
MP:0006398_increased_long_bone_epiphyseal_plate_size	2024-07-01	0.00229919	0.0701722	COL2A1;THRA;VDR;CTSK;SIK3;ACP5;TCIRG1
MP:0004179_transmission_ratio_distortion	2027-01-01	0.898242	0.915477	FOS
MP:0001306_small_lens	1939-02-01	0.836198	0.871421	PXDN;SIPA1L3
MP:0005560_decreased_circulating_glucose_level	33/260	0.00685554	0.125697	C1QA;NOTCH3;CEBPA;SLC46A1;CRTC2;MAGEL2;GSK3A;H6PD;PIK3R2;EMC10;AGPAT1;PLD3;TTC28;C3;REPIN1;SCUBE3;ATXN2;HYAL3;UCP2;E2F1;APOE;BRPF3;WFS1;SGTA;GLMP;SIRT6;PARVB;RUNX3;COL1A1;BSCL2;PTP4A3;CNOT3;SIK3
MP:0005016_decreased_lymphocyte_cell_number	17/110	0.00730688	0.129375	CSF1R;CREBBP;KLF13;KDELR1;PCGF2;H2AFX;TCIRG1;IL2RG;CORO1A;ZFP36;SOCS1;BAG3;INPP5D;ID1;ABL1;TCF3;JAK3
MP:0001157_small_seminal_vesicle	2026-01-01	0.889248	0.909357	EGR1
MP:0004756_abnormal_proximal_convoluted_tubule_morphology	1942-02-01	0.865381	0.892818	APRT;TNS1
MP:0002206_abnormal_CNS_synaptic_transmission	14/90	0.0133446	0.182578	DAGLA;GRIK5;CAMK2A;CLSTN1;ATP1A3;CACNA1A;BAIAP2;DNM1;DLG4;TMEM108;EIF4EBP2;S1PR2;PIP5K1C;SHANK3
MP:0002007_increased_cellular_sensitivity_to_gamma-irradiation	1941-02-01	0.856228	0.885404	CREBBP;NINJ1
MP:0004521_abnormal_cochlear_hair_cell_stereociliary_bundle_morphology	2025-01-01	0.87946	0.90219	ACTG1
MP:0004738_abnormal_auditory_brainstem_response	2025-01-01	0.87946	0.90219	PITPNM1
MP:0008803_abnormal_placental_labyrinth_vasculature_morphology	1973-04-01	0.853309	0.884659	FZR1;MAPK7;PNPLA6;DLK1
MP:0000716_abnormal_immune_system_cell_morphology	1935-08-01	0.00596937	0.116746	CNN2;KLF13;IMPDH1;ABL1;CXCR4;BMF;IL2RG;PML
MP:0011704_decreased_fibroblast_proliferation	1978-04-01	0.886446	0.908325	PPP1R13L;MIF;RPL29;MAPK3
MP:0004889_increased_energy_expenditure	1942-02-01	0.865381	0.892818	DUSP1;ABCG1
MP:0001510_abnormal_coat_appearance	1964-04-01	0.773097	0.827877	BCKDK;SLC46A1;HYAL3;APRT
MP:0000550_abnormal_forelimb_morphology	1948-09-01	0.0138676	0.186902	COL1A1;FKBP10;MMP14;EFEMP2;COL2A1;NABP2;HSPG2;HIC1;DISP1
MP:0001953_respiratory_failure	20/147	0.0153745	0.191775	MYOG;MEG3;RYR1;CEBPA;ABCA3;CACNA1A;ATP2A1;PTH1R;FOXM1;SOX10;HSPG2;MYLPF;CLIP3;ACAN;MAFB;STIM1;INPP5D;CARM1;PRDM16;FLNC
MP:0000062_increased_bone_mineral_density	15/106	0.0239178	0.222657	FKBP11;CSF1R;AHCY;IDUA;VDR;SETD1A;PARVB;PRKAB1;COL1A1;DOPEY2;PHOSPHO1;TYROBP;CTSK;ACP5;APOE
MP:0003888_liver_hemorrhage	2027-01-01	0.898242	0.915477	TNNT3
MP:0004087_abnormal_muscle_fiber_morphology	2025-07-01	0.0029726	0.0858962	RYR1;ACTA1;GAA;PSAP;CACNA1S;MPO;THBS1
MP:0005311_abnormal_circulating_amino_acid_level	1956-03-01	0.843055	0.877138	BCKDK;SLC43A2;ACADS
MP:0004073_caudal_body_truncation	1941-02-01	0.856228	0.885404	CSK;ROR2
MP:0000470_abnormal_stomach_morphology	2025-01-01	0.87946	0.90219	MCOLN1
MP:0002177_abnormal_outer_ear_morphology	2026-01-01	0.889248	0.909357	DLX5
MP:0008814_decreased_nerve_conduction_velocity	2026-01-01	0.889248	0.909357	PLEC
MP:0002682_decreased_mature_ovarian_follicle_number	2026-01-01	0.889248	0.909357	UBB
MP:0012106_impaired_exercise_endurance	2026-01-01	0.889248	0.909357	PPARGC1B
MP:0000060_delayed_bone_ossification	1976-12-01	0.0188352	0.20039	COL1A1;RYR1;MMP14;CREBBP;DLX5;LRP5;ROR2;RPL29;PRLR;RUNX3;HSPG2;GLI2
MP:0001695_abnormal_gastrulation	1951-03-01	0.793769	0.84153	PTBP1;SNAI1;PLPP3
MP:0000049_abnormal_middle_ear_morphology	2028-07-01	0.00591017	0.116746	SCUBE3;NAGLU;DLX5;TSHZ1;SH3PXD2B;E2F4;HSPG2
MP:0005294_abnormal_heart_ventricle_morphology	13/77	0.00862459	0.147704	IDUA;NPRL3;TBX5;CLU;THBS1;PIK3CG;POR;RXRA;PRDM16;SH3PXD2B;ABL1;LY6E;ENG
MP:0005343_increased_circulating_aspartate_transaminase_level	1956-03-01	0.843055	0.877138	CEBPA;ZBTB20;GLMP
MP:0000222_decreased_neutrophil_cell_number	14/98	0.0264619	0.24315	CEBPA;SPI1;ZFP36L2;PIK3CG;C3;CNN2;G6PC3;BAG3;FASTK;MFAP2;RAC2;IRF5;LTBR;SCARF2
MP:0000194_increased_circulating_calcium_level	1950-03-01	0.782489	0.831769	SCUBE3;PTH1R;ARHGEF7
MP:0002573_behavioral_despair	2027-01-01	0.898242	0.915477	SIRPA
MP:0000278_abnormal_myocardial_fiber_morphology	13/88	0.0247911	0.229017	CAV3;IDUA;GAA;MKL1;FOXM1;CLU;CACNA1H;PIK3CG;JPH2;ACTC1;ABL1;BCAR1;PLEC
MP:0002098_abnormal_vibrissa_morphology	1941-02-01	0.856228	0.885404	DLX5;FURIN
MP:0000267_abnormal_heart_development	20/157	0.0292243	0.255208	KCNH2;SPEN;CREBBP;TGFB1;NOTCH1;JUP;EPO;NPRL3;PXN;FURIN;ARID3B;TBX5;DISP1;NCOR2;RXRA;MAPK7;CAPNS1;CSK;BCAR1;ENG
MP:0008713_abnormal_cytokine_level	1955-03-01	0.8341	0.869737	SOCS1;TICAM1;RUNX3
MP:0002310_decreased_susceptibility_to_hepatic_steatosis	1955-10-01	0.0120849	0.175027	COL1A1;NCOR2;C3;DUSP1;CNOT3;SIK3;SRA1;TICAM1;PRKAB1;ABCG1
MP:0003733_abnormal_retinal_inner_nuclear_layer_morphology	2026-01-01	0.889248	0.909357	APOE
MP:0005006_abnormal_osteoblast_physiology	1952-10-01	0.00814719	0.143549	COL1A1;CRTAP;CEBPB;CTSK;MGP;LRP5;HIVEP3;PTH1R;APOE;RUNX3
MP:0001556_increased_circulating_HDL_cholesterol_level	13/90	0.0292514	0.255208	CEBPA;SCARB1;ECM1;TGFB1I1;IRS2;PTPN23;ARRB2;BSCL2;KIF26B;MAP3K10;CSPG4;APOE;ACADS
MP:0000747_muscle_weakness	1948-09-01	0.0138676	0.186902	RYR1;AR;ACTA1;MGRN1;GAA;PSAP;CACNA1A;LDB3;PPARD
MP:0011186_abnormal_visceral_endoderm_morphology	1944-02-01	0.8821	0.904128	POFUT2;LAMTOR1
MP:0009743_preaxial_polydactyly	2025-01-01	0.87946	0.90219	PTK7
MP:0008866_chromosomal_instability	1940-02-01	0.84651	0.878619	H2AFX;NABP2
MP:0010867_abnormal_bone_trabecula_morphology	2026-07-01	0.00378702	0.0977051	FARP2;COL1A1;CEBPB;SBNO2;TMEM119;LRP5;HIVEP3
MP:0000218_increased_leukocyte_cell_number	17/130	0.0338214	0.25628	SELPLG;TUSC2;SLC35C1;PIK3CD;AMPD3;THBS1;PIK3CG;BBC3;PLAC8;ZFP36;INPP5D;PRDM16;RAC2;MAMLD1;JAK3;SIPA1;FERMT3
MP:0001502_abnormal_circadian_rhythm	1938-08-01	0.0099914	0.157142	PER1;RAI1;MAGEL2;NAGLU;IDUA;SIK3;ATP1A3;NR2F6
MP:0000807_abnormal_hippocampus_morphology	1986-06-01	0.707341	0.788311	PURA;NFIA;THRA;LIMK1;MAN2B1;APOE
MP:0001392_abnormal_locomotor_behavior	13/90	0.0292514	0.255208	B4GALT2;RYR1;LIMK1;CACNA1A;PAX1;COL1A1;SLC9A3R1;ADGRG1;NAGLU;UCP2;PSAP;APOE;PIP5K1C
MP:0000243_myoclonus	2024-01-01	0.868808	0.893546	NPAS4
MP:0004024_aneuploidy	1939-02-01	0.836198	0.871421	PLK1;DOT1L
MP:0001547_abnormal_lipid_level	1980-12-01	0.0272149	0.245138	SCARB1;SLC27A1;ATXN2;GPX1;DAGLA;PSAP;APOE;CPT1C;PRKAB1;GBA2;ABCG1;PPARD
MP:0005095_decreased_T_cell_proliferation	19/134	0.0118472	0.174662	SASH3;FCER1G;KSR1;DOCK8;IL2RG;TNFRSF1B;CORO1A;RELA;PSMB10;FYB;PIK3CG;RELB;TYROBP;IMPDH1;E2F1;RAC2;LCP2;JAK3;MAPK3
MP:0001879_abnormal_lymphatic_vessel_morphology	2024-01-01	0.868808	0.893546	PLCG2
MP:0001056_abnormal_cranial_nerve_morphology	2024-01-01	0.868808	0.893546	FBLN1
MP:0001211_wrinkled_skin	2024-01-01	0.868808	0.893546	JUP
MP:0002461_increased_immunoglobulin_level	1935-08-01	0.00596937	0.116746	FKBP11;EFS;INPP5D;CXCR4;BMF;TCIRG1;APOE;DLK1
MP:0002427_disproportionate_dwarf	1946-09-01	0.0105338	0.159219	MEG3;ACAN;MMP14;COL2A1;BAG3;IGF2BP1;XYLT1;HSPG2;PKD1
MP:0005018_decreased_T_cell_number	21/153	0.0120685	0.175027	NOTCH1;SPI1;DOCK8;H2AFX;CXCR4;PARVB;TCIRG1;IL2RG;MERTK;TNFRSF1B;PRKAB1;CORO1A;RELB;RASSF2;ALDH2;ARHGDIA;ABL1;SIRPA;LCP2;JAK3;MAPK3
MP:0001719_absent_vitelline_blood_vessels	1959-10-01	0.0193752	0.201681	CREBBP;TGFB1;NOTCH1;MAPK7;OSR1;FURIN;CSK;PLPP3;GATA2;ENG
MP:0001410_head_bobbing	1937-02-01	0.813674	0.854979	COL2A1;EPHB2
MP:0005241_abnormal_retinal_ganglion_layer_morphology	2024-01-01	0.868808	0.893546	SCRIB
MP:0002116_abnormal_craniofacial_bone_morphology	1956-10-01	0.0136728	0.185662	ACAN;COL2A1;DLX5;TSHZ1;SH3BP2;CREB3L2;LTBP3;PKD1;PAX1;DISP1
MP:0001921_reduced_fertility	22/134	0.00113113	0.0475073	ACD;THRA;SGTA;LMTK3;DIO3;CACNA1A;UBE3B;WDR62;THBS1;NKD1;RELB;APRT;BCKDK;SLC9A3R1;AR;ATXN2;TYROBP;E2F4;ABCD1;TNS2;SH2B1;PPARD
MP:0001216_abnormal_epidermal_layer_morphology	1961-04-01	0.739663	0.805276	JUP;PPP1R13L;MAP3K11;SLC27A4
MP:0001147_small_testis	18/247	0.716554	0.79073	GPX1;PCGF2;H2AFX;ATN1;HMGA1;ARID5B;GBA2;CLCN2;CENPB;NKD1;MAD2L2;AR;UBB;KIT;TMEM119;HMOX1;SBF1;INSL3
MP:0004045_abnormal_cell_cycle_checkpoint_function	1938-02-01	0.825262	0.864264	PLK3;MAFB
MP:0005277_abnormal_brainstem_morphology	2027-07-01	0.00476016	0.109514	MAFB;PSAP;CACNA1A;MAN2B1;ATP1B2;PLA2G6;CLCN2
MP:0000162_lordosis	2028-07-01	0.00591017	0.116746	RBM38;ACAN;MMP14;SH3PXD2B;SIRT6;RUNX3;THBS1
MP:0000477_abnormal_intestine_morphology	1972-11-01	0.0297879	0.255232	BSCL2;C3;SLC9A3R1;SMTN;INPP5D;SGTA;IGF2BP1;DCHS1;E2F4;LOXL1;TNS2
MP:0006036_abnormal_mitochondrial_physiology	1953-10-01	0.00933024	0.150875	RYR1;PINK1;GPX1;SLC25A19;UCP2;HSPB2;CACNA1S;SLC25A23;THBS1;PPARGC1B
MP:0001787_pericardial_edema	1972-11-01	0.0297879	0.255232	POR;MAPK7;SMO;EPO;MKL1;NPRL3;TBX4;ZFPM1;DISP1;TBX2;ENG
MP:0010380_abnormal_inner_cell_mass_apoptosis	2025-01-01	0.87946	0.90219	SMARCB1
MP:0005092_decreased_double-positive_T_cell_number	15/97	0.0112429	0.167457	SASH3;SPI1;ARID5B;CXCR4;SIRT6;FOS;IL2RG;PLA2G6;RELA;PAX1;E2F1;HIVEP3;LCP2;E2F4;TCF3
MP:0002106_abnormal_muscle_physiology	13/84	0.0174031	0.199951	RYR1;DMPK;GAA;ATP2A1;CACNB1;ACTA1;CHRNG;MYOD1;KIT;SSPN;ITGA7;CACNA1S;PPARGC1B
MP:0001327_decreased_retinal_photoreceptor_cell_number	2024-01-01	0.868808	0.893546	MERTK
MP:0005505_thrombocytosis	1954-03-01	0.824708	0.863934	STEAP3;ZFP36;KIT
MP:0001648_abnormal_apoptosis	1949-03-01	0.770704	0.825803	UNC5B;SYVN1;E4F1
MP:0000600_liver_hypoplasia	1948-03-01	0.758402	0.817954	SPEN;GATA2;RELA
MP:0001858_intestinal_inflammation	2017-06-01	0.00159524	0.060021	SMTN;SOCS1;VDR;INPP5D;PIK3CD;RUNX3
MP:0000596_abnormal_liver_development	1935-02-01	0.78842	0.836596	NPRL3;UBC
MP:0009789_decreased_susceptibility_to_bacterial_infection_induced_morbidity/mortality	2025-01-01	0.87946	0.90219	S100A9
MP:0002085_abnormal_embryonic_tissue_morphology	10/149	0.776983	0.831298	RERE;FKBP10;SCARB1;POR;NOTCH1;TRRAP;HGS;PNPLA6;PLPP3;AURKB
MP:0000562_polydactyly	1985-06-01	0.696573	0.776789	ACD;PTK7;HIVEP3;ROR2;TBX2;GLI2
MP:0004321_short_sternum	2028-07-01	0.00591017	0.116746	MYOG;SIK3;DCHS1;CACNA1S;SOX9;FGFRL1;GLI2
MP:0000968_abnormal_sensory_neuron_innervation_pattern	1951-09-01	0.0202457	0.208514	NGFR;NTRK2;AR;KLF7;CACNB3;EFNA2;DLX5;EPHB2;RUNX3
MP:0001242_hyperkeratosis	1960-04-01	0.727722	0.799675	PPP1R13L;KEAP1;RELB;SLC27A4
MP:0002574_increased_vertical_activity	1966-11-01	0.0164473	0.198688	PTPRU;RAI1;PER1;CREBBP;WFS1;LIMK1;PSAP;LMTK3;PNPLA6;COMT;SHANK3
MP:0001417_decreased_exploration_in_new_environment	1982-12-01	0.0322952	0.25628	RTN4R;NOTCH3;WFS1;ZMIZ2;NPY;IGF2BP1;MAN2B1;ZDHHC8;APOE;SHANK3;HIPK2;SLC9A1
MP:0005592_abnormal_vascular_smooth_muscle_morphology	1943-09-01	0.00670882	0.124482	NOTCH3;CACNB3;EFEMP2;MAPK7;PLXND1;ELN;ITGA7;CXCR4;ENG
MP:0004982_abnormal_osteoclast_morphology	1946-09-01	0.0105338	0.159219	CSF1R;CEBPB;SBNO2;TYROBP;INPP5D;CTSK;CARTPT;CD68;HSPG2
MP:0002761_abnormal_hippocampal_mossy_fiber_morphology	2024-01-01	0.868808	0.893546	CKB
MP:0001257_increased_body_length	1936-02-01	0.801404	0.84319	COL1A1;LOXL1
MP:0002184_abnormal_innervation	1947-09-01	0.0121155	0.175027	NTRK2;PINK1;EFNB3;DLG4;BOC;PSAP;SEMA3F;NPTXR;SORCS2
MP:0004022_abnormal_cone_electrophysiology	1967-04-01	0.803055	0.844681	GRN;E2F1;MERTK;CLCN2
MP:0011732_decreased_somite_size	2024-01-01	0.868808	0.893546	FURIN
MP:0001613_abnormal_vasodilation	2023-01-01	0.857214	0.885404	ZFP36
MP:0000755_hindlimb_paralysis	1961-10-01	0.0240373	0.223194	COL1A1;RYR1;BTD;CHRNG;GAA;NR1H2;PSAP;LTBP3;MCOLN1;PLA2G6
MP:0000322_increased_granulocyte_number	1973-11-01	0.0325988	0.25628	EDC4;CSF1R;ZFP36;CREBBP;G6PC3;SPI1;DUSP1;TCIRG1;ZFPM1;SIPA1;RELB
MP:0004592_small_mandible	2018-06-01	0.00223004	0.0701722	MMP14;MNT;NFIC;PRDM16;PITX1;GLI2
MP:0011967_increased_or_absent_threshold_for_auditory_brainstem_response	34/268	0.00617342	0.116746	RERE;NOTCH3;ATF6B;IDUA;SEMA3F;GATA2;SOBP;TRAM2;ZCCHC14;ACTG1;GGA1;SCUBE3;ACAN;NAGLU;SH3PXD2B;PSAP;ATP6V0A4;APOE;S1PR2;CCDC92;SLC12A7;NGFR;GPX1;RSAD1;HMGA1;SCRIB;MIF;GTPBP2;DNM1;MMP14;SMO;KIT;CSPG4;COL9A2
MP:0000313_abnormal_cell_death	1941-08-01	0.0157398	0.191775	NOTCH1;HSF1;UBC;E2F1;ALX3;TCF3;RELA;BBC3
MP:0008102_lymph_node_hyperplasia	2023-01-01	0.857214	0.885404	CISH
MP:0001577_anemia	25/213	0.0394054	0.277843	SCARB1;SPI1;NOTCH1;EPO;NPRL3;GATA2;FGFRL1;ZFP36L2;RELB;INPP5D;HYAL2;IGF2BP1;E2F4;RHBDF1;RBM38;EGR1;CREBBP;GLMP;SLC25A19;KIT;INHA;ZFPM1;SIPA1;FERMT3;ENG
MP:0005179_decreased_circulating_cholesterol_level	23/173	0.0128516	0.177175	SREBF1;NOTCH3;DUSP1;SETD1A;ABCA7;UBE3B;PARVB;PRKAB1;CYGB;TTC28;SCUBE3;POR;G6PC3;PITPNM1;GPAM;ALDH2;BAG3;KIT;SIK3;APOE;CCDC92;PPARGC1B;PPARD
MP:0000066_osteoporosis	1942-08-01	0.0181006	0.199951	CRTAP;MMP14;RASSF2;ID1;CNOT3;BGN;LRP5;TOB2
MP:0009434_paraparesis	2024-01-01	0.868808	0.893546	PSAP
MP:0000934_abnormal_telencephalon_development	1947-03-01	0.745571	0.807255	RERE;ADGRA2;SYNPO
MP:0002048_increased_lung_adenoma_incidence	2023-01-01	0.857214	0.885404	SCRIB
MP:0010053_decreased_grip_strength	28/211	0.00672035	0.124482	RYR1;MAGEL2;THRA;CACNA1A;PLOD1;UBE3B;PLA2G6;ELFN1;FYB;AQP1;SCUBE3;DAG1;CACNA1S;RABAC1;CCDC92;GAMT;CREBBP;FZD2;GAA;MIB2;TNFRSF1B;AR;ACTA1;PACS2;DLG4;COL6A2;TMEM119;SHANK3
MP:0002490_abnormal_immunoglobulin_level	1950-03-01	0.782489	0.831769	FCER1G;IL2RG;RELB
MP:0001575_cyanosis	23/192	0.0383554	0.273794	MYOG;KDM6B;RYR1;DLX2;PLXND1;ABCA3;ATP2A1;LDB3;SOX10;FGFRL1;SMARCA4;CLIP3;KLF7;MAFB;COL2A1;STIM1;CHRNG;DVL2;DVL3;ROR2;CACNA1S;STK40;SLC27A4
MP:0002492_decreased_IgE_level	1950-03-01	0.782489	0.831769	ECM1;LTBR;IL2RG
MP:0001325_abnormal_retina_morphology	15/202	0.677177	0.767723	CX3CR1;LAMB2;RSAD1;LRP5;MIB2;SCRIB;MERTK;CLN6;ADAM15;NAGLU;PPP1R13L;SMOC1;SLC9A8;PXDN;PRDM16
MP:0006298_abnormal_platelet_activation	2018-06-01	0.00223004	0.0701722	FCER1G;STIM1;INPP5D;ORAI1;LCP2;FERMT3
MP:0002152_abnormal_brain_morphology	20/152	0.0214501	0.21657	NOTCH3;GRN;LIMK1;CACNA1A;PLA2G6;MID1;HSPG2;CLCN2;RELA;FGFRL1;SULF2;KLF7;EFNA2;GM2A;HSF1;TPP1;PPT2;APOE;PAK4;PPARD
MP:0000428_abnormal_craniofacial_morphology	14/104	0.0412576	0.277843	KCNH2;CTSA;FKBP10;CREBBP;LDB1;IDUA;TMEM132A;LOXL3;LTBP3;HSPG2;MMP14;SH3PXD2B;NABP2;SLC27A4
MP:0011427_mesangial_cell_hyperplasia	2022-01-01	0.844597	0.877138	CLU
MP:0000914_exencephaly	22/182	0.0386481	0.275339	CREBBP;TCF7L1;DLX5;KMT2B;ITPK1;MIB2;SCRIB;FURIN;FOXP4;HSPG2;HIC1;SMARCA4;RGMA;GLI2;POR;FAM212A;PTK7;DEAF1;SLC25A19;ALX3;DVL2;PIP5K1C
MP:0008752_abnormal_tumor_necrosis_factor_level	1937-08-01	0.00847665	0.147704	C3;EGR1;NGFR;CEBPB;VDR;MERTK;RUNX3;RELB
MP:0000266_abnormal_heart_morphology	26/224	0.0407067	0.277843	NCF1;LDB1;ATN1;CXCR4;FBLN1;LDB3;CLU;THBS1;RELA;SGSH;RXRA;PPP1R13L;GJA5;PRDM16;ABL1;EPHB4;KCNH2;RHBDF1;CREBBP;PHC1;JUP;FOXP4;TBX5;PTK7;CNOT3;HOXB4
MP:0001672_abnormal_embryo_development	10/134	0.654453	0.753933	POR;POFUT2;SMO;PTK7;KMT2B;DAPK3;NCDN;PNPLA6;RGMA;ENG
MP:0004097_abnormal_cerebellar_cortex_morphology	2019-06-01	0.00303791	0.0870868	PURA;ADGRG1;GM2A;IDUA;HGS;MID1
MP:0001473_reduced_long_term_potentiation	14/106	0.047286	0.3015	NTRK2;GRN;NCF1;KSR1;CAMK2A;ELFN1;PINK1;FZR1;EFNB3;PSAP;SYNPO;SHANK3;SHANK2;MAPK3
MP:0011097_embryonic_lethality_between_somite_formation_and_embryo_turning,_complete_penetrance	1971-04-01	0.837913	0.872705	POLD1;SNAI1;MYBL2;GLUL
MP:0000455_abnormal_maxilla_morphology	1954-09-01	0.0285064	0.251903	COL1A1;DLX2;COL2A1;DLX5;SMOC1;ROR2;HIPK2;TTC28;GLI2
MP:0000111_cleft_palate	16/125	0.0456833	0.297312	OSR2;MIDN;DLX2;FZD2;PLXND1;NPRL3;LOXL3;HSPG2;ACAN;MNT;COL2A1;ADGRA2;SMOC1;NABP2;ROR2;PITX1
MP:0008547_abnormal_neocortex_morphology	2024-01-01	0.868808	0.893546	ARHGAP33
MP:0004274_abnormal_embryonic/fetal_subventricular_zone_morphology	2023-01-01	0.857214	0.885404	ADGRA2
MP:0004021_abnormal_rod_electrophysiology	1980-05-01	0.787288	0.836132	NTRK2;NAGLU;DAG1;MERTK;CLCN2
MP:0008700_decreased_interleukin-4_secretion	1950-03-01	0.782489	0.831769	SASH3;ORAI1;IL2RG
MP:0012114_absent_inner_cell_mass_proliferation	1940-02-01	0.84651	0.878619	SMARCB1;POLD1
MP:0004057_thin_myocardium_compact_layer	2023-01-01	0.857214	0.885404	CREBBP
MP:0000274_enlarged_heart	25/216	0.0453475	0.295659	NOTCH3;SCARB1;STEAP3;TNXB;IDUA;NPRL3;DOT1L;LTBP4;THBS1;EFEMP2;ABL1;TCF7L1;JUP;GAA;IGFBP3;GPX7;TBX5;PRKAB1;BSCL2;DPM2;CACNB3;ACTC1;CTDSP2;ENG;LY6E
MP:0002962_increased_urine_protein_level	1974-05-01	0.726941	0.799304	ARHGDIA;KIT;AMPD2;TNS2;GLIS2
MP:0001860_liver_inflammation	14/108	0.0539026	0.304465	EGR1;CEBPA;SLC43A2;GLMP;AGPAT2;RELA;RELB;C3;ZFP36;SOCS1;EFS;SH3BP2;HMOX1;INHA
MP:0006358_absent_pinna_reflex	1951-03-01	0.793769	0.84153	ATP6V0A4;TRAM2;SLC12A7
MP:0003691_abnormal_microglial_cell_physiology	2028-07-01	0.00591017	0.116746	CX3CR1;EGR1;GRN;IDUA;PSAP;TICAM1;CLCN2
MP:0000753_paralysis	1933-07-01	0.0149567	0.191775	RYR1;CX3CR1;HGS;TMEM8C;CACNA1A;PLOD1;CLN6
MP:0000379_decreased_hair_follicle_number	1934-02-01	0.774694	0.829095	KSR1;SLC27A4
MP:0005545_abnormal_lens_development	2023-01-01	0.857214	0.885404	PXDN
MP:0003560_osteoarthritis	2018-06-01	0.00223004	0.0701722	COL1A1;HYAL1;BGN;PLCG2;FMOD;HSPG2
MP:0008347_decreased_gamma-delta_T_cell_number	2023-01-01	0.857214	0.885404	TRAPPC9
MP:0000601_small_liver	1978-11-01	0.0494922	0.304465	SPEN;PREX1;DAGLA;RXRA;JUP;DUSP1;EPO;CNOT3;GLMP;GATA2;BCAR1
MP:0002023_increased_B_cell_derived_lymphoma_incidence	1947-03-01	0.745571	0.807255	INPP5D;HMGA1;S1PR2
MP:0008498_decreased_IgG3_level	1964-04-01	0.773097	0.827877	FCER1G;SH3BP2;PIK3CD;IL2RG
MP:0002965_increased_circulating_serum_albumin_level	2024-01-01	0.868808	0.893546	MAMLD1
MP:0008540_abnormal_cerebral_hemisphere_morphology	2023-01-01	0.857214	0.885404	RERE
MP:0001845_abnormal_inflammatory_response	1966-10-01	0.0391251	0.277843	SASH3;C3;HCK;SOCS1;NCF1;MMP2;PLCG2;MIF;RUNX3;PIK3CG
MP:0009172_small_pancreatic_islets	1938-08-01	0.0099914	0.157142	COL1A1;RBM4;THRA;HMGA1;E2F1;ALX3;IRS2;PRLR
MP:0001876_decreased_inflammatory_response	1978-11-01	0.0494922	0.304465	AOC3;EGR1;ZFP36;FCER1G;MMP2;ALOX5AP;KIT;PIK3CD;MPO;IL17RC;PIK3CG
MP:0003727_abnormal_retinal_layer_morphology	2023-01-01	0.857214	0.885404	LRP5
MP:0000830_abnormal_diencephalon_morphology	1933-02-01	0.760195	0.817954	COL2A1;NAGLU
MP:0003606_kidney_failure	1939-08-01	0.0116981	0.17317	MDK;ARHGDIA;HMOX1;PKD1;BICC1;APRT;GLIS2;TNS1
MP:0000163_abnormal_cartilage_morphology	1944-08-01	0.0235631	0.221085	GALNS;MMP14;COL2A1;SIK3;IGF2BP1;ROR2;CACNA1S;HSPG2
MP:0008127_decreased_dendritic_cell_number	1936-02-01	0.801404	0.84319	FCER1G;TCF3
MP:0005567_decreased_circulating_total_protein_level	1947-09-01	0.0121155	0.175027	SCUBE3;ALDH2;LAMB2;BOC;PARVB;SEMA3F;PEAR1;TNS2;RELB
MP:0000565_oligodactyly	1946-08-01	0.0300884	0.255232	FBXW4;COL1A1;CREBBP;TCF7L1;SMOC1;NABP2;RFNG;PITX1
MP:0001259_abnormal_body_weight	2022-01-01	0.844597	0.877138	PER1
MP:0002864_abnormal_ocular_fundus_morphology	2022-01-01	0.844597	0.877138	RXRA
MP:0003308_abnormal_cochlear_sensory_epithelium_morphology	2022-01-01	0.844597	0.877138	NTRK2
MP:0001634_internal_hemorrhage	1965-10-01	0.0356891	0.25628	TCF7L1;LRP1;ADGRA2;MGP;PLCG2;FBLN1;RELA;ENG;FERMT3;HDAC7
MP:0000554_abnormal_carpal_bone_morphology	2022-01-01	0.844597	0.877138	TBX5
MP:0004777_abnormal_phospholipid_level	2028-07-01	0.00591017	0.116746	BSCL2;ELOVL1;SIK3;APOE;PLPP3;AGPAT2;ABCG1
MP:0004989_decreased_osteoblast_cell_number	1932-07-01	0.0126473	0.175027	TGFB1;RASSF2;MMP2;BGN;LRP5;FOS;RUNX3
MP:0008567_decreased_interferon-gamma_secretion	16/110	0.015822	0.191775	SASH3;FCER1G;IL2RG;TNFRSF1B;THBS1;PIK3CG;CACNB3;TYROBP;BCL3;DHX58;PLCG2;ORAI1;PRKD2;LCP2;APOE;JAK3
MP:0003120_abnormal_tracheal_cartilage_morphology	2021-06-01	0.00528059	0.116302	ACAN;TRAF4;MGP;RARA;SOX9;CACNA1H
MP:0001409_increased_stereotypic_behavior	2020-06-01	0.00404564	0.099407	NLGN3;CREBBP;HGS;EIF4EBP2;SHANK3;SHANK2
MP:0005587_abnormal_Meckel's_cartilage_morphology	1930-07-01	0.00881455	0.147704	MMP14;DLX5;PRDM16;ROR2;SOX9;PKD1;PITX1
MP:0011100_preweaning_lethality,_complete_penetrance	72/674	0.00969683	0.154295	SPI1;PIGT;PGAP2;POMT1;NAT10;ATP2A1;PTH1R;PTPN23;MED16;GLI2;EDC4;ZFP36;ZMIZ2;PIEZO1;SOX9;CDK5RAP3;CCDC94;VPS18;SZT2;GPX3;TFEB;SCRIB;SLC7A5;DPM2;MED25;DPM3;MAU2;SMO;PFN1;PLPP3;ARHGEF7;KCTD15;SLC27A4;CHRNA1;PDXK;CASZ1;NOTCH1;AHCY;LRP1;SYNPO2;FLII;DOT1L;ATP1A3;CACNA1A;FURIN;FZR1;SOCS1;BAG3;POLD2;ATP6V0A4;PIP5K1C;CACNA1S;MAP2K7;IRX1;FZD2;MBD6;JUP;CBX4;MCRS1;PCGF2;PLK1;TMEM132A;XRCC3;TBX4;DNAJC17;KLF7;…
MP:0008578_decreased_circulating_interferon-gamma_level	2021-01-01	0.830866	0.866615	TICAM1
MP:0001120_abnormal_uterus_morphology	1933-02-01	0.760195	0.817954	COL1A1;CENPB
MP:0002686_globozoospermia	2023-01-01	0.857214	0.885404	GBA2
MP:0001415_increased_exploration_in_new_environment	1966-05-01	0.628717	0.736584	SIRPA;TAF6;CKB;PODN;PLA2G6
MP:0005048_abnormal_thrombosis	1949-09-01	0.0158	0.191775	NOTCH3;JUP;STIM1;GPX3;GDF15;PPP1R13L;HMOX1;PDLIM7;FERMT3
MP:0008246_abnormal_leukocyte_morphology	2021-06-01	0.00528059	0.116302	CEBPA;EGR1;TNFSF12;IL2RG;JAK3;ABCG1
MP:0005466_abnormal_T-helper_2_physiology	1949-03-01	0.770704	0.825803	ECM1;PCGF2;PIK3CG
MP:0008751_abnormal_interleukin_level	1940-08-01	0.0136099	0.185505	SOCS1;VDR;DUSP1;INPP5D;KIT;TICAM1;RUNX3;RELB
MP:0001552_increased_circulating_triglyceride_level	16/130	0.0613169	0.327792	CEBPA;SCARB1;CRTC1;LAMB2;KMT2B;IRS2;AMPD2;CPT1C;AGPAT2;BSCL2;MTA1;SIK3;APOE;LDLRAP1;PPARGC1B;PPARD
MP:0008661_decreased_interleukin-10_secretion	1931-07-01	0.0106058	0.159219	SASH3;FCER1G;TNFSF12;TNFSF13;ORAI1;FOS;SIGLEC1
MP:0002989_small_kidney	1982-12-01	0.0322952	0.25628	MMP14;PTK7;KIF26B;MGP;PSAP;ARID5B;SRA1;DCHS1;ABCA7;TNS2;SULF2;APRT
MP:0002027_increased_lung_adenocarcinoma_incidence	1941-08-01	0.0157398	0.191775	PLK3;HCK;TRIM62;POLD1;E2F1;GPX7;SCRIB;HIC1
MP:0006254_thin_cerebral_cortex	1962-04-01	0.751204	0.812866	ARHGAP33;B4GALT2;PRRT2;WDR62
MP:0005669_increased_circulating_leptin_level	1976-05-01	0.748318	0.809986	RAI1;NTRK2;THRA;UBB;IRS2
MP:0000585_kinked_tail	13/99	0.0566479	0.308151	CSF1R;ACD;RPL31;SCRIB;FOS;PAX1;SCUBE3;SFRP2;PXDN;DVL2;IGF2BP1;ROR2;MDFI
MP:0008687_increased_interleukin-2_secretion	1935-02-01	0.78842	0.836596	LGALS1;LAPTM5
MP:0002998_abnormal_bone_remodeling	1932-07-01	0.0126473	0.175027	MMP14;TYROBP;THRA;CTSK;MGP;ACP5;LTBP3
MP:0001303_abnormal_lens_morphology	10/123	0.544539	0.690616	COL2A1;CANT1;COTL1;CYBA;PTPN23;ATP5G2;PRKAB1;SIPA1L3;ABCD1;HIPK2
MP:0000694_spleen_hypoplasia	1993-12-01	0.0725857	0.351692	RASSF2;BAG3;KIT;HOXB4;IGF2BP1;ABL1;ARID5B;PIK3CD;SIRT6;IL2RG;ZFPM1;JAK3
MP:0000745_tremors	18/232	0.613278	0.725094	CTSA;NGFR;EGR3;CACNA1A;ATP1B2;KCNAB2;PLA2G6;PRKAB1;SOX10;DNM1;CACNA1G;PURA;BTD;NFIA;BAG3;VAPB;PSAP;TPP1
MP:0000607_abnormal_hepatocyte_morphology	13/101	0.0645224	0.333485	CEBPA;GRN;KMT2B;HFE2;FOXM1;RELA;GPAM;NAGLU;PSAP;SIK3;ABL1;MAN2B1;CYP2E1
MP:0008495_decreased_IgG1_level	1992-06-01	0.766416	0.821696	SASH3;FCER1G;SH3BP2;PIK3CD;PRKD2;RELA
MP:0006387_abnormal_T_cell_number	2020-06-01	0.00404564	0.099407	KLF13;SPI1;VDR;ABL1;APOE;JAK3
MP:0001722_pale_yolk_sac	1982-11-01	0.0666619	0.339167	CREBBP;TGFB1;NOTCH1;MAPK7;ZMIZ1;SLC25A19;SCRIB;PLPP3;GATA2;TBX4;PAK4
MP:0001395_bidirectional_circling	2021-01-01	0.830866	0.866615	SOBP
MP:0002401_abnormal_lymphopoiesis	1941-08-01	0.0157398	0.191775	INPP5D;ABL1;ARID5B;CXCR4;SIRT6;FOS;TCF3;JAK3
MP:0003949_abnormal_circulating_lipid_level	2021-01-01	0.830866	0.866615	APOE
MP:0002797_increased_thigmotaxis	1942-08-01	0.0181006	0.199951	ATAT1;NLGN3;NTRK2;GRN;WFS1;LRP5;APOE;SHANK3
MP:0010169_decreased_CD4-positive,_CD25-positive,_alpha-beta_regulatory_T_cell_number	2021-01-01	0.830866	0.866615	IRF5
MP:0003156_abnormal_leukocyte_migration	1946-03-01	0.732201	0.803863	AOC3;EVL;CORO1A
MP:0001716_abnormal_placenta_labyrinth_morphology	1976-06-01	0.588282	0.718954	FZR1;RXRA;MAPK7;HSF1;DLK1;PAK4
MP:0009141_increased_prepulse_inhibition	1935-02-01	0.78842	0.836596	DNAJB12;COMT
MP:0000609_abnormal_liver_physiology	1991-12-01	0.0635945	0.330509	C3;EGR1;CEBPA;SCARB1;CRTC2;GPAM;SLC43A2;EPO;LRP5;GLMP;APOE;CYGB
MP:0000812_abnormal_dentate_gyrus_morphology	1958-09-01	0.0428425	0.285511	ATAT1;PURA;KLF7;KMT2D;MDK;ZBTB20;CXCR4;CSPG4;PRKAB1
MP:0005643_decreased_dopamine_level	1931-07-01	0.0106058	0.159219	PER1;PINK1;MDK;UCP2;NENF;SORCS2;HIPK2
MP:0009763_increased_sensitivity_to_induced_morbidity/mortality	23/171	0.0112658	0.167457	CX3CR1;NOTCH3;TNXB;NCF1;GDF15;GPX3;DUSP1;NR1H2;C5AR1;CACNA1A;CFP;MERTK;MPO;SOD3;PIK3CG;C3;G6PC3;ALDH2;BCL3;KIT;DHX58;RAC2;APOD
MP:0000351_increased_cell_proliferation	1953-04-01	0.63275	0.736584	COL1A1;KDM6B;TCF3;PKD1
MP:0000221_decreased_leukocyte_cell_number	15/124	0.076955	0.351692	SLC46A1;KLF13;SETD1A;CXCR4;SIRT6;PML;ZFP36L2;RASSF2;SOCS1;PITPNM1;ALDH2;BAG3;MFAP2;RAC2;JAK3
MP:0002089_abnormal_postnatal_growth/weight/body_size	2029-07-01	0.00725547	0.129375	MMP14;COL2A1;TRAF4;CACNA1A;TICAM1;AGT;SLC27A4
MP:0011106_embryonic_lethality_between_implantation_and_somite_formation,_incomplete_penetrance	2021-01-01	0.830866	0.866615	RAI1
MP:0002115_abnormal_limb_bone_morphology	1934-02-01	0.774694	0.829095	COL1A1;COL2A1
MP:0001513_limb_grasping	14/176	0.570446	0.699917	NGFR;ATN1;CACNA1A;SEMA3F;MCOLN1;HIPK2;RAI1;DPYSL5;PSAP;DAG1;ATP13A2;PPT2;CACNA1S;SHANK2
MP:0000692_small_spleen	1985-07-01	0.540313	0.688301	RHBDF1;PURA;TGFB1;DAGLA;PCGF2;PIK3CD;JAK3
MP:0009549_decreased_platelet_aggregation	1946-09-01	0.0105338	0.159219	STIM1;INPP5D;PLCG2;LCP2;EMILIN1;MERTK;PEAR1;PIK3CG;FERMT3
MP:0000688_lymphoid_hyperplasia	2021-01-01	0.830866	0.866615	HMGA1
MP:0005166_decreased_susceptibility_to_injury	1960-04-01	0.727722	0.799675	COL1A1;TICAM1;CFP;SORCS2
MP:0001239_abnormal_epidermis_stratum_granulosum_morphology	1932-02-01	0.744894	0.807248	JUP;KLF4
MP:0009712_impaired_conditioned_place_preference_behavior	2021-01-01	0.830866	0.866615	NACC1
MP:0002988_decreased_urine_osmolality	1946-03-01	0.732201	0.803863	TGFB1;AGT;ADCY6
MP:0003729_abnormal_photoreceptor_outer_segment_morphology	1936-02-01	0.801404	0.84319	MERTK;CLCN2
MP:0005253_abnormal_eye_physiology	1959-04-01	0.715375	0.79073	NGFR;BTD;LAMB2;CLCN2
MP:0003205_testicular_atrophy	1945-03-01	0.718284	0.79073	AR;UBB;E2F1
MP:0001625_cardiac_hypertrophy	1995-12-01	0.0823557	0.352466	HDAC5;ACAN;SMTN;CAV3;NCF1;VDR;ELN;FXYD1;CNOT3;HMGA1;APOE;MAPK3
MP:0009404_centrally_nucleated_skeletal_muscle_fibers	1962-11-01	0.0104566	0.159219	RYR1;AR;MMP14;H6PD;VAPB;DAG1;ITGA7;FLNC;CACNA1S;HSPG2;PLEC
MP:0010179_rough_coat	2021-01-01	0.830866	0.866615	AGPAT2
MP:0011703_increased_fibroblast_proliferation	1936-02-01	0.801404	0.84319	PML;SULF2
MP:0001516_abnormal_motor_coordination/_balance	1994-12-01	0.0773727	0.351692	COL1A1;NLGN3;FZR1;LYNX1;HGS;PSAP;CACNA1A;ATP13A2;ATP6V0A4;PLA2G6;SHANK3;ABCD1
MP:0003604_single_kidney	1933-02-01	0.760195	0.817954	RERE;KIF26B
MP:0003232_abnormal_forebrain_development	1970-05-01	0.680353	0.771081	EGR1;COL2A1;SCRIB;TBX4;FGFRL1
MP:0008699_increased_interleukin-4_secretion	1947-03-01	0.745571	0.807255	CISH;TNFSF13;E2F1
MP:0001522_impaired_swimming	1963-05-01	0.586845	0.717807	WFS1;HGS;CACNA1A;CYBA;S1PR2
MP:0000031_abnormal_cochlea_morphology	1951-08-01	0.0515443	0.304465	NAGLU;PSAP;KIT;SCRIB;DCHS1;MAN2B1;APOE;SOBP
MP:0008706_decreased_interleukin-6_secretion	1968-11-01	0.0202626	0.208514	FCER1G;STIM1;VDR;FASTK;DHX58;IRF5;SIGLEC1;APOE;TICAM1;CORO1A;CC2D1A
MP:0000953_abnormal_oligodendrocyte_morphology	2020-01-01	0.815923	0.854979	TYROBP
MP:0001846_increased_inflammatory_response	1984-11-01	0.0765308	0.351692	FKBP11;GPX1;TGFB1;SOCS1;EFS;SH3BP2;HMOX1;CYBA;TNFRSF1B;RELA;RELB
MP:0003140_dilated_heart_atrium	1932-07-01	0.0126473	0.175027	RXRA;OSR1;MKL1;ABL1;TBX5;LY6E;HDAC7
MP:0001146_abnormal_testis_morphology	1997-08-01	0.533784	0.684183	BSCL2;AR;GPX1;RPL31;PCGF2;TMEM119;RARA;CLCN2
MP:0004029_spontaneous_chromosome_breakage	2021-01-01	0.830866	0.866615	SIRT6
MP:0001523_impaired_righting_response	1995-08-01	0.509612	0.679482	NTRK2;EFNB3;UCP2;CACNA1A;CYBA;ATP1B2;SHANK3;SHANK2
MP:0001222_epidermal_hyperplasia	1953-04-01	0.63275	0.736584	PPP1R13L;RELA;RELB;PPARD
MP:0000208_decreased_hematocrit	17/149	0.0958533	0.395683	RBM38;CEBPA;STEAP3;SPI1;EPO;FBLN1;PRKAB1;ZFP36L2;FGFRL1;TTC28;APRT;SOCS1;KIT;HMOX1;E2F4;APOE;TNS2
MP:0008140_podocyte_foot_process_effacement	2022-01-01	0.844597	0.877138	AMPD2
MP:0002777_absent_ovarian_follicles	1933-02-01	0.760195	0.817954	MAD2L2;KIT
MP:0004993_decreased_bone_resorption	2023-06-01	0.00854236	0.147704	FARP2;TYROBP;THRA;LRP5;HIVEP3;CD68
MP:0011104_embryonic_lethality_before_implantation,_incomplete_penetrance	2020-01-01	0.815923	0.854979	GLUL
MP:0001364_decreased_anxiety-related_response	14/116	0.086598	0.364559	CREBBP;DUSP1;CAMK2A;LMTK3;ATP1A3;FOS;ELFN1;C3;DLG4;PSAP;CSK;SYNPO;SHANK3;ADAMTS7
MP:0002123_abnormal_definitive_hematopoiesis	13/94	0.0398743	0.277843	CEBPA;CREBBP;CEBPB;SPI1;GATA2;ZFP36L2;PIK3CG;RELB;INPP5D;KIT;HOXB4;E2F4;SIPA1
MP:0000352_decreased_cell_proliferation	19/166	0.080042	0.352466	CEBPB;GPX1;KSR1;DOT1L;H2AFX;SIRT6;ECSIT;HIPK2;PAX1;MAD2L2;PURA;PTBP1;FZR1;ZMIZ1;UBC;PXDN;IGF2BP1;CSPG4;PAK4
MP:0001712_abnormal_placenta_development	1951-04-01	0.602012	0.719411	CUL7;PNPLA6;PKD1;PPARD
MP:0001219_thick_epidermis	1963-05-01	0.586845	0.717807	SOCS1;PPP1R13L;RELB;SLC27A4;PPARD
MP:0001488_increased_startle_reflex	1983-07-01	0.514528	0.683382	GRIK5;SH3BP2;LMTK3;APOE;COMT;MID1;SHANK3
MP:0002680_decreased_corpora_lutea_number	2021-01-01	0.830866	0.866615	UBB
MP:0002836_abnormal_chorion_morphology	2021-01-01	0.830866	0.866615	PNPLA6
MP:0004965_inner_cell_mass_degeneration	1932-02-01	0.744894	0.807248	POLD1;PPRC1
MP:0002376_abnormal_dendritic_cell_physiology	13/93	0.0369959	0.265137	CX3CR1;DOCK8;TICAM1;IL2RG;RUNX3;MMP14;TYROBP;RXRA;TRAF4;FSCN1;PLCG2;APOE;JAK3
MP:0003403_absent_placental_labyrinth	2020-01-01	0.815923	0.854979	PNPLA6
MP:0002020_increased_tumor_incidence	15/113	0.0395372	0.277843	RBM38;PLK3;TRIM62;TGFB1;SMARCB1;SPI1;PLK1;GPX7;PML;AURKB;SMARCA4;FZR1;POLD1;E2F1;PPARD
MP:0000358_abnormal_cell_morphology	12/102	0.122741	0.439823	COL1A1;NCKIPSD;ATAT1;FKBP10;GPX1;PPP1R13L;ZYX;AURKB;BCAR1;PLEC;SULF2;SGSH
MP:0005668_decreased_circulating_leptin_level	13/89	0.0269538	0.245138	CEBPA;TGFB1;WFS1;ZBTB20;PRLR;PRKAB1;AGPAT2;NCOR2;BSCL2;C3;SIK3;EIF4EBP1;APOE
MP:0000154_rib_fusion	1965-09-01	0.0781548	0.351692	SCUBE3;TRAF4;PTK7;DEAF1;PCGF2;DVL2;ROR2;MDFI;DLK1
MP:0003131_increased_erythrocyte_cell_number	1957-04-01	0.68946	0.77427	STEAP3;KIT;MAP2K7;ZFPM1
MP:0000702_enlarged_lymph_nodes	12/106	0.150059	0.4852	ZFP36;CEBPB;MAN2B2;TBXA2R;INPP5D;TNFSF12;RSAD1;SH3BP2;HMOX1;GTPBP2;CORO1A;TNS2
MP:0004736_abnormal_distortion_product_otoacoustic_emission	1933-02-01	0.760195	0.817954	NTRK2;PSAP
MP:0001697_abnormal_embryo_size	1999-12-01	0.104257	0.395793	ARHGAP33;EGR1;LRP1;JUP;CLCF1;KIF26B;HSF1;TMEM132A;SCRIB;CACNA1S;TBX4;KCTD15
MP:0001963_abnormal_hearing_physiology	2021-01-01	0.830866	0.866615	MDK
MP:0005329_abnormal_myocardium_layer_morphology	1978-12-01	0.0227417	0.218466	COL1A1;POR;RXRA;NOTCH1;IDUA;PPP1R13L;HMGA1;LDB3;HIF3A;CLU;HSPG2;SGSH
MP:0000165_abnormal_long_bone_hypertrophic_chondrocyte_zone	1949-08-01	0.0420409	0.280687	COL2A1;VDR;IDUA;ARID5B;PTH1R;NCDN;FOS;HSPG2
MP:0001405_impaired_coordination	35/332	0.0663011	0.339167	RTN4R;B4GALT2;NLGN3;CSF1R;GRN;CACNA1A;PLA2G6;ELFN1;ADCY5;CACNA1G;RAI1;ATXN2;EFNB3;GM2A;NAGLU;DNER;PSAP;ABCD1;ADAMTS7;RHBDF1;CIZ1;CREBBP;GDF15;VDR;GAA;ATP1B2;MID1;HIPK2;BCKDK;SLC7A8;DLG4;VAPB;TPP1;SHANK3;SHANK2
MP:0000231_hypertension	1942-03-01	0.673173	0.765827	VDR;ELN;COMT
MP:0001688_abnormal_somite_development	1984-07-01	0.527488	0.683382	RERE;NOTCH1;HGS;KMT2B;DVL2;ROR2;DISP1
MP:0005331_insulin_resistance	16/117	0.0269001	0.245138	CREBBP;THRA;KMT2B;LRP5;HMGA1;IRS2;CPT1C;AGPAT2;NCOR2;BSCL2;GPAM;MFAP2;ALX3;CSPG4;PPARGC1B;SH2B1
MP:0002666_increased_circulating_aldosterone_level	2021-01-01	0.830866	0.866615	TGFB1
MP:0000276_heart_right_ventricle_hypertrophy	1938-07-01	0.0310864	0.255773	COL1A1;PHC1;GAA;VEGFB;LTBP4;SLIT3;PKD1
MP:0008497_decreased_IgG2b_level	1945-03-01	0.718284	0.79073	RBM4;FCER1G;PIK3CD
MP:0005176_eyelids_fail_to_open	2019-01-01	0.799659	0.842336	ATP1B2
MP:0004931_enlarged_epididymis	2020-01-01	0.815923	0.854979	GPX1
MP:0004007_abnormal_lung_vasculature_morphology	1945-03-01	0.718284	0.79073	MGP;FOXM1;THBS1
MP:0004753_abnormal_miniature_excitatory_postsynaptic_currents	1970-11-01	0.0246932	0.228697	NLGN3;C1QA;PRRT2;LRFN4;TMEM108;CACNA1A;EIF4EBP2;PIP5K1C;SHANK3;DNM1;SHANK2
MP:0004491_abnormal_orientation_of_outer_hair_cell_stereociliary_bundles	2020-01-01	0.815923	0.854979	PTK7
MP:0001394_circling	1984-07-01	0.527488	0.683382	IGF2BP1;CACNA1A;ATP6V0A4;TCIRG1;SOBP;EPHB2;SGSH
MP:0000186_decreased_circulating_HDL_cholesterol_level	13/117	0.152896	0.485251	NOTCH3;IGFBP3;SETD1A;ABCA7;PRKAB1;TTC28;GPAM;ALDH2;KIT;SIK3;APOE;ACADS;PPARD
MP:0005146_decreased_circulating_VLDL_cholesterol_level	2019-01-01	0.799659	0.842336	APOE
MP:0001406_abnormal_gait	32/302	0.0722999	0.351692	GSK3A;IDUA;ATN1;ATP1A3;CACNA1A;EMC10;SEMA3F;PLA2G6;SLC9A1;PURA;ACAN;EFNB3;PSAP;BAHCC1;NGFR;EGR3;MAP2K2;DAPK1;GAA;MCOLN1;HSPG2;DNM1;HIPK2;COL1A1;BCKDK;MMP14;PINK1;BTD;SMOC1;TPP1;ATP13A2;SHANK3
MP:0001441_increased_grooming_behavior	1936-07-01	0.0236581	0.221085	PREX1;CREBBP;PRRT2;DLG4;EIF4EBP2;SHANK3;SHANK2
MP:0001554_increased_circulating_free_fatty_acid_level	1962-05-01	0.572329	0.701477	BSCL2;C3;ALDH2;IRS2;PPARGC1B
MP:0002493_increased_IgG_level	1956-04-01	0.67589	0.766503	EFS;TNFSF13;CXCR4;LCP2
MP:0000270_abnormal_heart_tube_morphology	2029-02-01	0.693901	0.77427	FURIN;TBX5
MP:0011635_abnormal_mitochondrial_crista_morphology	2019-01-01	0.799659	0.842336	PLA2G6
MP:0000195_decreased_circulating_calcium_level	1952-04-01	0.617574	0.728266	TOX3;PITPNM1;VDR;AGPAT1
MP:0000703_abnormal_thymus_morphology	1950-04-01	0.586072	0.717591	PURA;ABL1;CXCR4;JAK3
MP:0008438_abnormal_cutaneous_collagen_fibril_morphology	2020-06-01	0.00404564	0.099407	COL1A1;EFEMP2;ADAMTS2;TNXB;BGN;PLOD1
MP:0005605_increased_bone_mass	1932-07-01	0.0126473	0.175027	PER1;SBNO2;TYROBP;THRA;VDR;LRP5;HIVEP3
MP:0000890_thin_cerebellar_molecular_layer	2020-01-01	0.815923	0.854979	CACNA1A
MP:0010025_decreased_total_body_fat_amount	37/314	0.0139432	0.187223	RYR1;SLC46A1;GSK3A;NATD1;ATN1;SRA1;ARRB1;ARRB2;SEMA3F;AGPAT2;CLN6;PTMS;TTC28;C3;CTSK;E2F1;EIF4EBP1;H1FX;SOX9;GAMT;RBM38;NGFR;TGFB1;MAP2K2;DUSP1;GREB1;SETD1A;SIRT6;CYBA;PRKAB1;RUNX3;AGT;COL1A1;BSCL2;BCKDK;ROR2;PFN1
MP:0005322_abnormal_serotonin_level	1932-02-01	0.744894	0.807248	LRP5;NENF
MP:0000592_short_tail	1981-07-01	0.488248	0.660274	SCUBE3;POR;THRA;RPL31;DOT1L;ROR2;PAX1
MP:0020137_decreased_bone_mineralization	1932-07-01	0.0126473	0.175027	COL1A1;KDM6B;CSF1R;CEBPB;CREB3L1;LRP5;HSPG2
MP:0004957_abnormal_blastocyst_morphology	2020-01-01	0.815923	0.854979	C3
MP:0004259_small_placenta	1944-03-01	0.70381	0.784618	C3;FZR1;JUP
MP:0000259_abnormal_vascular_development	1968-09-01	0.0974894	0.395793	CREBBP;CUL7;NOTCH1;MAPK7;LDB1;ZMIZ1;FGFRL1;DISP1;ENG
MP:0008586_disorganized_photoreceptor_outer_segment	2020-01-01	0.815923	0.854979	CLCN2
MP:0002175_decreased_brain_weight	1955-04-01	0.661913	0.759615	BCKDK;B4GALT2;RERE;PPT2
MP:0005459_decreased_percent_body_fat/body_weight	1972-11-01	0.0297879	0.255232	COL1A1;GSK3A;CREBBP;COL2A1;GPAM;IDUA;CNOT3;SDC3;ARID5B;SOX9;AGPAT2
MP:0004201_fetal_growth_retardation	1980-12-01	0.0272149	0.245138	MEG3;RYR1;CRTAP;CUL7;SP2;SLC43A2;NABP2;IGF2BP1;WDR62;EEF2;DLK1;FGFRL1
MP:0008734_decreased_susceptibility_to_endotoxin_shock	1957-04-01	0.68946	0.77427	CEBPB;MIF;TICAM1;S100A9
MP:0003984_embryonic_growth_retardation	32/435	0.744668	0.807248	NOTCH1;LRP1;KMT2B;DOT1L;PTH1R;PTPN23;PTBP1;FZR1;MAPK7;ALX3;PIEZO1;CSK;E2F4;EPHB4;PAK4;CREBBP;TGFB1;JUP;SETD1B;ITPK1;ARID3B;POR;SMO;SP2;SNAI1;PNPLA6;RPL29;PLPP3;MDFI;BCAR1;ENG;PPARD
MP:0001730_embryonic_growth_arrest	19/228	0.485736	0.660274	CREBBP;NOTCH1;INTS1;LDB1;UNC5B;FLII;OSR1;PLK1;KMT2B;POMT1;TUBG1;TBX5;COL1A1;MAPK7;SLC25A19;SNAI1;CSK;LAMTOR1;PNPLA6
MP:0004946_abnormal_regulatory_T_cell_physiology	2020-01-01	0.815923	0.854979	RXRA
MP:0004804_decreased_susceptibility_to_autoimmune_diabetes	1931-02-01	0.728763	0.800575	MERTK;TNFRSF1B
MP:0002418_increased_susceptibility_to_viral_infection	1988-12-01	0.0515378	0.304465	IFITM3;TYROBP;KDELR1;DHX58;IRF7;PLCG2;PIK3CD;TICAM1;JAK3;IRF9;PIK3CG;RELB
MP:0000929_open_neural_tube	14/137	0.220681	0.523944	RERE;CREBBP;TGFB1;DLX5;KMT2B;SCRIB;SP2;HGS;DEAF1;SLC25A19;ALX3;DVL2;CSK;PLPP3
MP:0001176_abnormal_lung_development	1985-11-01	0.0817923	0.352466	MYOG;KDM6B;CEBPA;ELN;ABCA3;NABP2;FBLN1;HIF3A;FOXM1;STK40;SULF2
MP:0000109_abnormal_parietal_bone_morphology	2028-06-01	0.0225366	0.217072	MMP14;DLX5;SIK3;LRP5;FBLN1;GLI2
MP:0005140_decreased_cardiac_muscle_contractility	1998-07-01	0.691024	0.77427	SCARB1;PPP1R13L;CNOT3;TMEM108;LDB3;CLU;BCAR1
MP:0001891_hydroencephaly	1999-09-01	0.411559	0.629894	SLC9A3R1;NOTCH3;NFIA;ADGRA2;RPL31;NINJ1;PKD1;LLGL1;GLI2
MP:0004484_altered_response_of_heart_to_induced_stress	2019-01-01	0.799659	0.842336	SFRP2
MP:0010254_nuclear_cataracts	2019-01-01	0.799659	0.842336	SREBF2
MP:0001255_decreased_body_height	2023-06-01	0.00854236	0.147704	TGFB1;HGS;CTSK;MGP;RUNX3;FGFRL1
MP:0010299_increased_mammary_gland_tumor_incidence	2019-01-01	0.799659	0.842336	FZR1
MP:0001700_abnormal_embryo_turning	1959-05-01	0.52726	0.683382	SP2;SMO;KMT2B;PLPP3;DISP1
MP:0000825_dilated_lateral_ventricles	1942-07-01	0.0502787	0.304465	ATAT1;NFIA;HSF1;PKD1;CELSR2;LLGL1;PPARD
MP:0008482_decreased_spleen_germinal_center_number	2019-01-01	0.799659	0.842336	C3
MP:0000774_decreased_brain_size	10/103	0.324141	0.595191	ARHGAP33;NLGN3;RERE;DAGLA;PTPRS;IGF2BP1;UBE3B;MCOLN1;PRKAB1;PPARD
MP:0001798_impaired_macrophage_phagocytosis	1936-07-01	0.0236581	0.221085	HCK;CEBPB;RASA4;SH3BP2;SIGLEC1;TICAM1;CORO1A
MP:0000272_abnormal_aorta_morphology	1930-02-01	0.711774	0.79073	EFEMP2;LTBP4
MP:0001961_abnormal_reflex	1933-02-01	0.760195	0.817954	MYOG;BCKDK
MP:0004402_decreased_cochlear_outer_hair_cell_number	2020-01-01	0.815923	0.854979	MIF
MP:0000511_abnormal_intestinal_mucosa_morphology	1939-07-01	0.0353276	0.25628	THRA;VDR;SLC9A8;LTBP4;IGF2BP1;PIK3CD;E2F4
MP:0001386_abnormal_maternal_nurturing	1960-05-01	0.542523	0.688301	DLG4;SLC35C1;ADGRL1;CACNA1A;PRLR
MP:0003073_abnormal_metacarpal_bone_morphology	2019-01-01	0.799659	0.842336	SCUBE3
MP:0002494_increased_IgM_level	1991-07-01	0.613907	0.725275	SPI1;INPP5D;CXCR4;TCIRG1;APOE;DLK1;RELB
MP:0002463_abnormal_neutrophil_physiology	1989-12-01	0.055369	0.304465	PLAC8;HCK;G6PC3;NCF1;INPP5D;FASTK;C5AR1;RAC2;CYBA;S100A9;MPO;PIK3CG
MP:0000182_increased_circulating_LDL_cholesterol_level	1942-07-01	0.0502787	0.304465	CEBPA;SCARB1;USP11;AMPD2;CSPG4;APOE;LDLRAP1
MP:0001156_abnormal_spermatogenesis	14/163	0.45209	0.643146	RFX2;HMGA1;FOS;CLCN2;MAD2L2;BSCL2;AR;ADAMTS2;HSF1;KIT;RARA;SBF1;INHA;INSL3
MP:0004145_abnormal_muscle_electrophysiology	2024-06-01	0.0106234	0.159219	RYR1;KCNH2;AR;CACNA1A;CACNA1S;HSPG2
MP:0000938_motor_neuron_degeneration	1930-02-01	0.711774	0.79073	AR;SOX10
MP:0006050_pulmonary_fibrosis	2024-06-01	0.0106234	0.159219	EGR1;HCK;CISH;CTSK;ID1;RELB
MP:0004173_abnormal_intervertebral_disk_morphology	2015-05-01	0.00524998	0.116302	ACAN;TRAF4;NCDN;ROR2;PAX1
MP:0001436_abnormal_suckling_behavior	1983-10-01	0.133797	0.445651	DLX2;MAGEL2;FOXF2;SLC6A9;CHRNG;DLX5;KLF4;DNM1;CRLF1;SLC27A4
MP:0001489_decreased_startle_reflex	11/108	0.259172	0.565019	NLGN3;DPM3;TYROBP;IDUA;DLG4;EVL;APOE;PIP5K1C;COMT;CPT1C;SHANK3
MP:0000877_abnormal_Purkinje_cell_morphology	1967-09-01	0.0907626	0.379721	PURA;ATXN2;GM2A;NAGLU;IDUA;DPYSL5;CACNA1A;TPP1;SLC9A1
MP:0001429_dehydration	1971-08-01	0.216007	0.523944	SLC6A9;CHRNG;IGF2BP1;TPP1;ATP6V0A4;E2F4;KLF4;APRT
MP:0000107_abnormal_frontal_bone_morphology	1939-07-01	0.0353276	0.25628	DLX5;ARID5B;FBLN1;LTBP3;IFITM5;DISP1;GLI2
MP:0000706_small_thymus	1984-10-01	0.141536	0.462649	RHBDF1;NOTCH3;DAGLA;SOCS1;SPI1;INPP5D;RSAD1;LCP2;IL2RG;JAK3
MP:0001504_abnormal_posture	1979-10-01	0.105194	0.395793	CACNB1;RYR1;SCUBE3;PURA;NGFR;HGS;SLC35C1;CACNA1A;RUNX3;SLC27A4
MP:0002135_abnormal_kidney_morphology	20/167	0.0508554	0.304465	GDF10;ACD;GDF15;LAMB2;GDF1;ARID5B;GATA2;PKD1;AGT;GLIS2;APRT;SGSH;MMP14;MAFB;NFIA;ARHGDIA;SLIT3;LZTS2;TNS2;TNS1
MP:0001785_edema	18/169	0.142166	0.463871	CTSA;MYOG;RYR1;TGFB1;JUP;EPO;OSR1;NPRL3;KMT2B;GATA2;PKD1;AURKB;GLI2;RXRA;TBXA2R;HOXB4;CACNA1S;TNS2
MP:0001800_abnormal_humoral_immune_response	1992-10-01	0.211149	0.523944	SASH3;C3;DOCK8;BCL3;C5AR1;GPX7;PIK3CD;LTBR;CABIN1;RELB
MP:0000414_alopecia	1995-10-01	0.240345	0.550945	ZFP36;EFEMP2;RXRA;BTD;KSR1;VDR;KIT;ORAI1;APOE;RELB
MP:0000189_hypoglycemia	1991-09-01	0.317682	0.595191	GGA1;CEBPA;BAG3;EIF4EBP1;ZBTB20;SIRT6;ACADS;ABCG1;PPARD
MP:0008721_abnormal_chemokine_level	1932-02-01	0.744894	0.807248	DUSP1;IL17RC
MP:0000849_abnormal_cerebellum_morphology	1992-08-01	0.472646	0.660274	RERE;PURA;LYNX1;PSAP;CACNA1A;CXCR4;PRKAB1;CLCN2
MP:0001614_abnormal_blood_vessel_morphology	13/146	0.40485	0.623503	NGFR;CREBBP;TCF7L1;EPO;CXCR4;FBLN1;PKD1;CACNA1H;COL1A1;ADGRA2;ITGA7;SLIT3;ENG
MP:0001759_increased_urine_glucose_level	2019-01-01	0.799659	0.842336	GDF15
MP:0002082_postnatal_lethality	20/165	0.0458168	0.297645	GAMT;PIAS4;MEG3;KDM6B;CSF1R;CREBBP;TGFB1;ADRM1;ARID5B;RUNX3;PKD1;DLK1;SLC9A1;MMP14;BAG3;SH3PXD2B;KIT;TCF3;PPARGC1B;FERMT3
MP:0000937_abnormal_motor_neuron_morphology	1949-04-01	0.569766	0.699917	CNTFR;CHRNG;PAK4;GLI2
MP:0006316_increased_urine_sodium_level	2020-01-01	0.815923	0.854979	VDR
MP:0002906_increased_susceptibility_to_pharmacologically_induced_seizures	1990-07-01	0.602081	0.719411	SZT2;PRRT2;GRIK5;NPY;CACNA1A;SLC4A3;ELFN1
MP:0001764_abnormal_homeostasis	1941-07-01	0.0449157	0.293373	EGR1;TGFB1;LMTK3;SIK3;MAN2B1;COMT;TM7SF2
MP:0001326_retinal_degeneration	1988-09-01	0.283593	0.565019	CX3CR1;SMOC1;LRP5;ATP1B2;APOE;MERTK;MCOLN1;CLCN2;CLN6
MP:0001263_weight_loss	17/163	0.17076	0.505313	RHBDF1;RBM38;WFS1;VDR;DUSP1;IRS2;PLA2G6;PKD1;PIK3CG;APRT;PURA;BTD;NAGLU;BAG3;ID2;PSAP;ENG
MP:0008208_decreased_pro-B_cell_number	1934-07-01	0.017551	0.199951	SPI1;INPP5D;SH3BP2;ABL1;ARID5B;CXCR4;TCF3
MP:0002458_abnormal_B_cell_number	2025-06-01	0.0130395	0.179082	SPI1;SH3BP2;SIGLEC1;TCF3;IL2RG;DLK1
MP:0001524_impaired_limb_coordination	1953-08-01	0.0623294	0.327792	EFNB3;PSAP;CACNA1A;LDB3;PLA2G6;MID1;DNM1;GLI2
MP:0001116_small_gonad	2018-01-01	0.781961	0.831769	MAD2L2
MP:0000788_abnormal_cerebral_cortex_morphology	14/145	0.287249	0.565112	NTRK2;CXCR4;PRKAB1;SORCS2;ARHGAP33;KLF7;PINK1;ADGRG1;NAGLU;IGF2BP1;MAN2B1;PPT2;APOE;LLGL1
MP:0000157_abnormal_sternum_morphology	1967-09-01	0.0907626	0.379721	MYOG;CREBBP;PHC1;HOXB4;ARID5B;CACNA1S;SOX9;HSPG2;PAX1
MP:0003203_increased_neuron_apoptosis	1977-06-01	0.60127	0.719411	CX3CR1;PINK1;GPX1;DUSP1;PPT2;RELA
MP:0002628_hepatic_steatosis	20/168	0.0535172	0.304465	CEBPA;KMT2B;GPX7;CPT1C;AGPAT2;DLK1;C3;BSCL2;POR;ATXN2;SOCS1;BAG3;KIT;IGF2BP1;SIRPA;CSPG4;CYP2E1;ACADS;ABCG1;PPARGC1B
MP:0003052_omphalocele	1943-03-01	0.688775	0.77427	RYR1;LRP1;PTK7
MP:0004994_abnormal_brain_wave_pattern	1946-08-01	0.0300884	0.255232	PER1;RAI1;SIK3;CACNA1A;S1PR2;ELFN1;DNM1;NPAS2
MP:0004174_abnormal_spine_curvature	1947-08-01	0.0337751	0.25628	CACNB1;RYR1;LOXL3;DCHS1;CACNA1S;HSPG2;TRAM2;GLI2
MP:0002110_abnormal_digit_morphology	1969-10-01	0.0507776	0.304465	COL1A1;SCUBE3;NGFR;MAPKBP1;RXRA;DLX5;IDUA;SMOC1;ROR2;TBX5
MP:0003339_decreased_pancreatic_beta_cell_number	1930-02-01	0.711774	0.79073	WFS1;IRS2
MP:0000599_enlarged_liver	1995-09-01	0.364293	0.61834	CTSA;BSCL2;ACAN;SOCS1;SPI1;PPT2;AGPAT2;DLK1;SGSH
MP:0001212_skin_lesions	1957-05-01	0.496087	0.665132	NCF1;APOE;SHANK3;PIK3CG;PLEC
MP:0000496_abnormal_small_intestine_morphology	1952-08-01	0.0567746	0.308376	BSCL2;THRA;SLC9A8;IGF2BP1;E2F4;MERTK;TOX;AGPAT2
MP:0010418_perimembraneous_ventricular_septal_defect	1949-09-01	0.0158	0.191775	RERE;CREBBP;CXCR4;FBLN1;ROR2;TBX5;FGFRL1;EPHB4;SMARCA4
MP:0001806_decreased_IgM_level	1985-10-01	0.149502	0.4852	SASH3;DOCK8;SH3BP2;TNFSF13;PLCG2;RAC2;PIK3CD;PRKD2;SIGLEC1;IL2RG
MP:0001924_infertility	1998-09-01	0.39972	0.620184	SMTN;MMP14;TGFB1;SH3PXD2B;KIT;CACNA1A;HMOX1;PKD1;BICC1
MP:0002591_decreased_mean_corpuscular_volume	1989-12-01	0.055369	0.304465	PPP1R15A;RHBDF1;FKBP10;STEAP3;ECM1;NPRL3;KIT;HMOX1;EMC10;PLPP3;PRKAB1;PLD3
MP:0013292_embryonic_lethality_prior_to_organogenesis	9/133	0.760427	0.817954	AHCY;ZMIZ2;MCRS1;PLK1;MYBL2;TAF6;SOX9;DOHH;CCDC94
MP:0000572_abnormal_autopod_morphology	1944-07-01	0.0621714	0.327792	COL1A1;COL2A1;IDUA;SMOC1;NABP2;ROR2;SHANK3
MP:0008973_decreased_erythroid_progenitor_cell_number	1943-03-01	0.688775	0.77427	FZR1;GATA2;ZFPM1
MP:0001529_abnormal_vocalization	1939-07-01	0.0353276	0.25628	WFS1;EIF4EBP2;EMC10;E2F4;SHANK3;SHANK2;CACNA1H
MP:0008770_decreased_survivor_rate	20/160	0.0348093	0.25628	MEG3;SREBF1;SZT2;IDUA;CAMK2A;CACNA1A;GATA2;BAIAP2;AGPAT2;SMARCA4;RAI1;ID2;HYAL2;KIT;HOXB4;ABL1;IGF2BP1;ORAI1;ATF5;PPARGC1B
MP:0001431_abnormal_eating_behavior	1958-08-01	0.0950342	0.39275	NCOR2;DUSP1;WFS1;IGFBP3;NFIC;SIK3;IGF2BP1;RUNX3
MP:0001711_abnormal_placenta_morphology	1979-07-01	0.461567	0.651763	TLE3;FZR1;RXRA;EPO;TFEB;COMT;PKD1
MP:0008539_decreased_susceptibility_to_induced_colitis	2019-01-01	0.799659	0.842336	TICAM1
MP:0010373_myeloid_hyperplasia	1933-02-01	0.760195	0.817954	ID1;HMGA1
MP:0008673_decreased_interleukin-13_secretion	2019-01-01	0.799659	0.842336	STIM1
MP:0001704_abnormal_dorsal-ventral_axis_patterning	2019-01-01	0.799659	0.842336	FURIN
MP:0000920_abnormal_myelination	1984-08-01	0.371974	0.619659	LINGO1;TYROBP;PSAP;PRKAB1;SOX10;ABCD1;CLN6;PPARD
MP:0005595_abnormal_vascular_smooth_muscle_physiology	1934-07-01	0.017551	0.199951	CX3CR1;CACNB3;EFEMP2;NCF1;MMP2;TGFB1I1;HMOX1
MP:0009969_abnormal_cerebral_cortex_pyramidal_cell_morphology	2019-01-01	0.799659	0.842336	GM2A
MP:0001505_hunched_posture	1979-07-01	0.461567	0.651763	BTD;TPP1;MCOLN1;DNM1;CC2D1A;RELB;APRT
MP:0003651_abnormal_axon_extension	1948-08-01	0.0377566	0.270053	RTN4R;NGFR;NTRK2;KLF7;PTPRS;NFIA;KIF26A;PAK4
MP:0001314_corneal_opacity	1966-08-01	0.16392	0.48811	TCF7L1;RXRA;PPP1R13L;PXDN;SH3PXD2B;APOE;FMOD;SGSH
MP:0004404_cochlear_outer_hair_cell_degeneration	1969-05-01	0.66791	0.760079	GPX1;PSAP;S1PR2;APOE;SLC12A7
MP:0002111_abnormal_tail_morphology	1964-05-01	0.601088	0.719411	COL2A1;TMEM132A;ROR2;SOX9;PAX1
MP:0000921_demyelination	1964-06-01	0.418778	0.636705	CX3CR1;CSF1R;PSAP;TPP1;SOX10;HSPG2
MP:0001805_decreased_IgG_level	10/100	0.291889	0.573614	SASH3;FCER1G;FCGRT;DOCK8;POMT1;H2AFX;PIK3CD;TICAM1;IL2RG;JAK3
MP:0001890_anencephaly	2019-01-01	0.799659	0.842336	DLX5
MP:0000416_sparse_hair	1974-07-01	0.393811	0.619659	ACD;KSR1;IDUA;PPP1R13L;PLD4;RUNX3;SLC27A4
MP:0001559_hyperglycemia	1983-08-01	0.359394	0.610886	BSCL2;RBM4;CRTC1;WFS1;MFAP2;IRS2;AGPAT2;SH2B1
MP:0000280_thin_ventricular_wall	1990-09-01	0.306217	0.594613	NCOR2;SCUBE3;RXRA;PHC1;HOXB4;EMC10;LDB3;PAK4;HDAC7
MP:0000961_abnormal_dorsal_root_ganglion_morphology	1956-08-01	0.0809645	0.352466	NGFR;SHC2;EGR3;LGALS1;TRAF4;PSAP;CACNA1S;SOX10
MP:0008554_decreased_circulating_tumor_necrosis_factor_level	1937-07-01	0.0272005	0.245138	C3;SRA1;IRF5;MIF;SIGLEC1;TICAM1;S100A9
MP:0002196_absent_corpus_callosum	1930-02-01	0.711774	0.79073	NFIA;NTN1
MP:0000913_abnormal_brain_development	1993-09-01	0.340861	0.595191	TCF7L1;COL2A1;MAPK7;DLX5;HGS;MID1;HIC1;DISP1;RGMA
MP:0001177_atelectasis	1967-08-01	0.173839	0.509204	HCK;ELN;ABCA3;LTBP4;CXCR4;SLIT3;PTH1R;STK40
MP:0002981_increased_liver_weight	1986-07-01	0.552992	0.699618	BCKDK;BSCL2;SPI1;IGFBP3;KMT2B;AGPAT2;PPARGC1B
MP:0005441_increased_urine_calcium_level	2019-01-01	0.799659	0.842336	VDR
MP:0005568_increased_circulating_total_protein_level	2019-01-01	0.799659	0.842336	AQP1
MP:0000939_decreased_motor_neuron_number	1946-07-01	0.0756396	0.351692	NGFR;NTRK2;CNTFR;EGR3;GDF15;CLCF1;CRLF1
MP:0003447_decreased_tumor_growth/size	1949-08-01	0.0420409	0.280687	FZR1;PTP4A3;MMP2;ID1;H2AFX;KIT;CD248;RALGDS
MP:0004255_abnormal_spongiotrophoblast_layer_morphology	1930-02-01	0.711774	0.79073	JUP;COMT
MP:0001438_aphagia	2029-02-01	0.693901	0.77427	ACAN;TSHZ1
MP:0001698_decreased_embryo_size	46/472	0.110828	0.412203	CUL7;NOTCH1;LDB1;DOT1L;PXN;FURIN;PTH1R;ECSIT;PKD1;AURKB;GLI2;PTBP1;FZR1;MNT;MAPK7;CHRNG;ZMIZ1;UBC;E4F1;CSK;PIP5K1C;PAK4;KCNH2;RHBDF1;TLE3;CREBBP;TCF7L1;ITPK1;SCRIB;HSPG2;HIC1;SULF2;DISP1;MAD2L2;COL2A1;SMO;TRAF4;SP2;SLC25A19;HGS;SMOC1;SNAI1;ROR2;PNPLA6;ZFPM1;ENG
MP:0003178_left_pulmonary_isomerism	2019-01-01	0.799659	0.842336	MGRN1
MP:0000043_organ_of_Corti_degeneration	1945-07-01	0.0687079	0.342308	NGFR;NAGLU;IDUA;KIT;S1PR2;APOE;SLC12A7
MP:0001926_female_infertility	22/257	0.427895	0.636705	EGR1;SCARB1;CEBPB;CRTC1;VDR;ADRM1;ARID5B;IRS2;PRLR;ZFP36L2;MAD2L2;AR;GGA1;POR;UBB;PPP1R13L;SH3PXD2B;KIT;HSF1;TCF3;INHA;INSL3
MP:0001153_small_seminiferous_tubules	1969-08-01	0.194448	0.523944	EGR1;AR;UBB;ADRM1;H2AFX;HMGA1;ROR2;NKD1
MP:0000084_abnormal_fontanelle_morphology	2014-05-01	0.00374767	0.0977051	MMP14;THRA;DLX5;CTSK;SIK3
MP:0001053_abnormal_neuromuscular_synapse_morphology	1965-08-01	0.154271	0.485251	CHRNA1;CLIP3;LGALS1;CHRNG;LAMB2;VAPB;DAG1;HSPG2
MP:0001258_decreased_body_length	25/260	0.213823	0.523944	RYR1;GSK3A;DAGLA;THRA;ZBTB20;THBS1;TTC28;UBB;CTSK;IGF2BP1;APOE;EGR1;GPX1;GREB1;SGTA;ARID5B;SIRT6;HSPG2;COL1A1;COL2A1;G6PC3;TRAF4;CNOT3;TMEM119;ROR2
MP:0001260_increased_body_weight	18/201	0.365699	0.619563	RYR1;THRA;GDF15;IDUA;GSTP1;IGFBP3;CARTPT;PARVB;THBS3;COL1A1;AR;ATXN2;COL2A1;SLC6A9;BAG3;MFAP2;CSPG4;SHANK3
MP:0001701_incomplete_embryo_turning	1959-06-01	0.344544	0.595191	SMO;PTK7;CSK;PNPLA6;MDFI;DISP1
MP:0002339_abnormal_lymph_node_morphology	1941-03-01	0.657003	0.754801	TBXA2R;CXCR4;JAK3
MP:0000746_weakness	1979-10-01	0.105194	0.395793	COL1A1;MAD2L2;PURA;BTD;AKNA;ARHGDIA;CACNA1A;TPP1;MCOLN1;TNS1
MP:0001501_abnormal_sleep_pattern	1943-07-01	0.0560292	0.305245	PER1;SIK3;ATP1A3;FOS;TNFRSF1B;NPAS2;CACNA1G
MP:0005030_absent_amnion	2018-01-01	0.781961	0.831769	SNAI1
MP:0001154_seminiferous_tubule_degeneration	1966-07-01	0.286357	0.565019	MAD2L2;RARA;E2F1;ARID5B;BMYC;B4GALNT1;CLCN2
MP:0004647_decreased_lumbar_vertebrae_number	1969-05-01	0.66791	0.760079	GSK3A;PRRT2;MTA1;GREB1;TTC28
MP:0001825_arrested_T_cell_differentiation	2029-02-01	0.693901	0.77427	CARM1;LCP2
MP:0001192_scaly_skin	1939-03-01	0.622957	0.733895	KEAP1;SLC27A4;RELB
MP:0000432_abnormal_head_morphology	1956-05-01	0.480212	0.660274	COL2A1;MAPK7;KMT2B;ARID3B;DISP1
MP:0000759_abnormal_skeletal_muscle_morphology	1972-07-01	0.366603	0.619659	RYR1;DLX2;BAG3;ITGA7;LDB3;FLNC;ACADS
MP:0002160_abnormal_reproductive_system_morphology	1941-03-01	0.657003	0.754801	OSR1;ARHGDIA;TNS2
MP:0006058_decreased_cerebral_infarction_size	2026-06-01	0.0158152	0.191775	C3;EGR1;GPX3;DAPK1;UCP2;APOE
MP:0001393_ataxia	17/195	0.414649	0.634356	CTSA;RHBDF1;NGFR;CSF1R;NOTCH3;EGR3;CACNA1A;PLA2G6;PRKAB1;RUNX3;DNM1;SLC9A1;EFNB3;NINJ1;PSAP;TPP1;PPT2
MP:0000480_increased_rib_number	1965-06-01	0.433565	0.636705	NTRK2;PGAP2;PRAF2;ABHD14A;HOXD4;GLI2
MP:0009452_abnormal_synaptonemal_complex	2018-01-01	0.781961	0.831769	HSF1
MP:0000603_pale_liver	1964-07-01	0.260545	0.565019	EPO;IDUA;BAG3;AGPAT2;BICC1;ZFP36L2;RELB
MP:0008963_increased_carbon_dioxide_production	2020-01-01	0.815923	0.854979	AGPAT2
MP:0005027_increased_susceptibility_to_parasitic_infection	1980-06-01	0.638858	0.73771	FCER1G;BCL3;KIT;HMOX1;APOE;TNFRSF1B
MP:0000183_decreased_circulating_LDL_cholesterol_level	1960-07-01	0.211198	0.523944	MTA1;ALDH2;SETD1A;KIT;UBE3B;APOE;PRKAB1
MP:0003921_abnormal_heart_left_ventricle_morphology	1967-05-01	0.642088	0.740728	SCUBE3;GREB1;LTBP4;TBX5;AGTR1A
MP:0000527_abnormal_kidney_development	1959-07-01	0.199439	0.523944	MMP14;MAFB;OSR1;KIF26B;DCHS1;FGFRL1;PSKH1
MP:0000780_abnormal_corpus_callosum_morphology	1953-07-01	0.134982	0.445651	KLF7;CSF1R;LYNX1;NFIA;HSF1;MID1;CLCN2
MP:0001927_abnormal_estrous_cycle	2028-02-01	0.675121	0.765872	PER1;IL2RG
MP:0020378_abnormal_cell_cytoskeleton_morphology	2017-05-01	0.00944015	0.150875	NCKIPSD;AR;LIMK1;CORO7;PLA2G6
MP:0003988_disorganized_embryonic_tissue	2029-02-01	0.693901	0.77427	POFUT2;PPRC1
MP:0001261_obese	1964-07-01	0.260545	0.565019	RAI1;ACAN;MAGEL2;THRA;CRTC1;CSPG4;IRS2
MP:0001322_abnormal_iris_morphology	1938-03-01	0.605089	0.719411	PPP1R13L;PXDN;LTBP2
MP:0000564_syndactyly	1957-07-01	0.176731	0.513559	COL1A1;SFRP2;DLX5;SMOC1;TMEM132A;RFNG;PAX1
MP:0001923_reduced_female_fertility	21/227	0.296103	0.581264	NUMBL;THRA;VDR;SLC35C1;KMT2B;CACNA1A;SIRT6;IRS2;CENPB;SULF2;PER1;POR;NFIA;ARHGDIA;KIT;NACC1;ALX3;NSMF;E2F4;TNS1;SH2B1
MP:0001539_decreased_caudal_vertebrae_number	1961-06-01	0.374214	0.619659	MTA1;GREB1;HMGA1;PLOD1;TRAPPC9;CCDC94
MP:0003087_absent_allantois	2019-01-01	0.799659	0.842336	LDB1
MP:0008500_increased_IgG2a_level	1954-04-01	0.647531	0.746532	TYROBP;INPP5D;TCIRG1;DLK1
MP:0002086_abnormal_extraembryonic_tissue_morphology	13/103	0.0730898	0.351692	CREBBP;TGFB1;LDB1;TRRAP;FURIN;PLCB3;POFUT2;RXRA;HGS;HSF1;PNPLA6;PLPP3;PPARD
MP:0005154_increased_B_cell_proliferation	1952-04-01	0.617574	0.728266	TYROBP;BCL3;PLCG2;S1PR2
MP:0008254_increased_megakaryocyte_cell_number	1936-07-01	0.0236581	0.221085	RBM38;NCOR2;CREBBP;STIM1;KIT;SIRPA;IL2RG
MP:0009429_decreased_embryo_weight	2018-01-01	0.781961	0.831769	SCRIB
MP:0001828_abnormal_T_cell_activation	1962-06-01	0.389082	0.619659	LAPTM5;ORAI1;LCP2;CORO1A;JAK3;PIK3CG
MP:0001264_increased_body_size	2018-01-01	0.781961	0.831769	COL1A1
MP:0002118_abnormal_lipid_homeostasis	15/121	0.0650498	0.335657	CEBPA;SCARB1;CEBPB;ABCA3;NR1H2;IRS2;AGPAT2;C3;BSCL2;GPAM;PSAP;SIK3;APOD;APOE;ABCD1
MP:0001126_abnormal_ovary_morphology	1961-06-01	0.374214	0.619659	MAD2L2;EGR1;ADRM1;KIT;ARID5B;GATA2
MP:0004251_failure_of_heart_looping	1937-07-01	0.0272005	0.245138	RERE;MAPK7;FURIN;TBX5;EPHB4;DISP1;ENG
MP:0005561_increased_mean_corpuscular_hemoglobin	13/94	0.0398743	0.277843	KLF13;USP11;LAPTM5;HFE2;ARRB1;AGPAT1;CPT1C;VANGL1;PITPNM1;TSPAN18;KIT;FAM53B;NSMF
MP:0008535_enlarged_lateral_ventricles	1954-04-01	0.647531	0.746532	B4GALT2;CSF1R;ADGRA2;ATP1B2
MP:0000495_abnormal_colon_morphology	1953-05-01	0.431673	0.636705	VDR;KIF26A;LTBP4;RUNX3;RELA
MP:0000260_abnormal_angiogenesis	1975-08-01	0.261571	0.565019	MAPK7;NCF1;ADGRA2;MMP2;SERPINF1;PLEKHG5;CXCR4;EPHB4
MP:0000149_abnormal_scapula_morphology	2018-05-01	0.0122133	0.175027	COL2A1;SOX9;TRAM2;PAX1;HOXB5
MP:0010124_decreased_bone_mineral_content	24/190	0.0200214	0.207213	NGFR;MAPKBP1;DAGLA;TMEM132A;LRP5;TFEB;BGN;EMC10;PTH1R;SEMA3F;RUNX3;TRAM2;AQP1;TTC28;COL1A1;SCUBE3;SLC9A3R1;RHOT2;MDK;ID1;BOC;MAP3K10;PFN1;MAMLD1
MP:0002398_abnormal_bone_marrow_cell_morphology/development	1960-05-01	0.542523	0.688301	CEBPA;CREB3L1;ID1;CSF2RB;SIPA1
MP:0009006_prolonged_estrous_cycle	2027-06-01	0.0189738	0.20039	C3;CSF1R;MAGEL2;THRA;IL2RG;INSL3
MP:0001829_increased_activated_T_cell_number	2018-01-01	0.781961	0.831769	SOCS1
MP:0001458_abnormal_object_recognition_memory	2027-06-01	0.0189738	0.20039	KMT2D;FZR1;THRA;CSK;BAIAP2;SHANK3
MP:0008410_increased_cellular_sensitivity_to_ultraviolet_irradiation	2019-01-01	0.799659	0.842336	VASN
MP:0002092_abnormal_eye_morphology	16/132	0.0684832	0.342308	EGR1;FOXF2;IDUA;MIB2;SCRIB;SIRT6;LTBP3;ACTA1;POR;SLC9A8;PSAP;SH3PXD2B;ABL1;ID3;MAN2B1;EPHB2
MP:0002075_abnormal_coat/hair_pigmentation	1998-08-01	0.5457	0.691846	COL1A1;APH1C;BTD;MGRN1;IGFBP3;SMOC1;COTL1;SOX10
MP:0004901_decreased_male_germ_cell_number	1979-06-01	0.626565	0.736584	MAD2L2;AR;UBB;PSAP;KIT;HMGA1
MP:0000876_Purkinje_cell_degeneration	1953-07-01	0.134982	0.445651	NAGLU;IDUA;HGS;PSAP;CACNA1A;TPP1;SLC9A1
MP:0002875_decreased_erythrocyte_cell_number	18/153	0.0705431	0.350966	KLF13;TUSC2;PRKAB1;ZFP36L2;FGFRL1;TTC28;RASSF2;SMOC1;HYAL2;ID1;KIT;HOXB4;HMOX1;FAM53B;E2F4;SCARF2;SIPA1;FERMT3
MP:0001179_thick_pulmonary_interalveolar_septum	1932-06-01	0.0411832	0.277843	KDM6B;HCK;DUSP1;ABCA3;CTSK;SLC27A4
MP:0008146_asymmetric_sternocostal_joints	1930-02-01	0.711774	0.79073	TRAF4;ARID5B
MP:0001807_decreased_IgA_level	1947-04-01	0.536112	0.68668	TNFSF13;SH3BP2;PIK3CD;RELA
MP:0004737_absent_distortion_product_otoacoustic_emissions	2028-02-01	0.675121	0.765872	S1PR2;SOBP
MP:0003179_thrombocytopenia	16/133	0.0722682	0.351692	EGR1;EMC10;ARRB1;ARRB2;ZFP36L2;PLD3;FYB;MTA1;SOCS1;STIM1;INPP5D;HYAL2;ID1;MFAP2;SIRPA;ZFPM1
MP:0000928_incomplete_rostral_neuropore_closure	1961-07-01	0.223206	0.523944	RERE;CREBBP;POR;UNC5B;CSK;PIP5K1C;RGMA
MP:0000458_abnormal_mandible_morphology	1954-06-01	0.271832	0.565019	DLX5;PRDM16;NABP2;ROR2;CACNA1S;IFITM5
MP:0004981_decreased_neuronal_precursor_cell_number	2029-02-01	0.693901	0.77427	DAGLA;WDR62
MP:0002631_abnormal_epididymis_morphology	1961-05-01	0.557551	0.699917	BSCL2;GPX1;PSAP;GATA2;SH2B1
MP:0001786_skin_edema	1945-04-01	0.501184	0.670721	RYR1;RXRA;PKD1;RELB
MP:0003720_abnormal_neural_tube_closure	1981-07-01	0.488248	0.660274	EGR1;ITPK1;TMEM132A;SCRIB;PNPLA6;TBX4;GLI2
MP:0002730_head_shaking	2019-01-01	0.799659	0.842336	PSAP
MP:0010878_increased_trabecular_bone_volume	1934-07-01	0.017551	0.199951	NCOR2;TYROBP;THRA;VDR;CTSK;PLCG2;XYLT1
MP:0000223_decreased_monocyte_cell_number	1956-06-01	0.300548	0.586482	CX3CR1;CNN2;CEBPA;CSF1R;MFAP2;CORO1A
MP:0000106_abnormal_basisphenoid_bone_morphology	2019-05-01	0.0154902	0.191775	DLX2;DLX5;LTBP3;GLI2;DISP1
MP:0001905_abnormal_dopamine_level	2018-01-01	0.781961	0.831769	APBA1
MP:0011402_renal_cast	2026-06-01	0.0158152	0.191775	TUSC2;ARHGDIA;HMOX1;APRT;GLIS2;TNS1
MP:0002026_increased_leukemia_incidence	2027-06-01	0.0189738	0.20039	CEBPA;CREBBP;SPI1;TUSC2;HMGA1;GPX7
MP:0001312_abnormal_cornea_morphology	1971-07-01	0.353042	0.601958	GALNS;EGR1;TRRAP;PPP1R13L;SH3PXD2B;PLTP;THBS1
MP:0002161_abnormal_fertility/fecundity	1971-06-01	0.520287	0.683382	COL1A1;ARHGDIA;ARID5B;COMT;CENPB;SLC9A1
MP:0000427_abnormal_hair_cycle	2028-02-01	0.675121	0.765872	KSR1;PRLR
MP:0000433_microcephaly	1967-07-01	0.299484	0.586205	COL2A1;SLC25A19;SMOC1;WDR62;SMARCA4;ENG;GLI2
MP:0004805_absent_oocytes	2018-01-01	0.781961	0.831769	KIT
MP:0005565_increased_blood_urea_nitrogen_level	17/133	0.0408048	0.277843	MAPKBP1;NTRK2;DUSP1;ZBTB20;ARID5B;PKD1;AGTR1A;BICC1;GLIS2;APRT;SCUBE3;AR;ARHGDIA;BLVRB;HMOX1;ATP6V0A4;TNS2
MP:0008000_increased_ovary_tumor_incidence	2018-01-01	0.781961	0.831769	INHA
MP:0002582_disorganized_extraembryonic_tissue	2019-01-01	0.799659	0.842336	POFUT2
MP:0000783_abnormal_forebrain_morphology	1969-07-01	0.32609	0.595191	CREBBP;LYNX1;COL2A1;DLG4;PSAP;MAN2B1;DISP1
MP:0006144_increased_systemic_arterial_systolic_blood_pressure	1960-09-01	0.0515581	0.304465	CTSA;CACNB3;TGFB1;VDR;IDUA;ELN;AGTRAP;IRS2;AGTR1A
MP:0002151_abnormal_neural_tube_morphology	13/159	0.529884	0.683382	CREBBP;FOXP4;HIPK2;DISP1;GLI2;MAFB;COL2A1;ADGRA2;DEAF1;DCHS1;CSK;PLPP3;PAK4
MP:0000198_decreased_circulating_phosphate_level	1937-03-01	0.586668	0.717807	SLC9A3R1;SCUBE3;DNAL4
MP:0001442_decreased_grooming_behavior	2018-01-01	0.781961	0.831769	GRN
MP:0004359_short_ulna	1942-07-01	0.0502787	0.304465	COL2A1;SFRP2;THRA;NABP2;XYLT1;ROR2;GLI2
MP:0008561_decreased_tumor_necrosis_factor_secretion	1986-12-01	0.0444241	0.291745	SASH3;FCER1G;STIM1;FASTK;SH3BP2;DHX58;PLCG2;IRF5;SIGLEC1;APOE;TICAM1;CORO1A
MP:0005044_sepsis	2016-05-01	0.00713282	0.129216	SMTN;SPI1;CYBA;CFP;MPO
MP:0008451_retinal_rod_cell_degeneration	2019-01-01	0.799659	0.842336	MERTK
MP:0001606_impaired_hematopoiesis	1948-07-01	0.0906846	0.379721	CREBBP;PHC1;RAC2;PIK3CD;GATA2;JAK3;CRLF1
MP:0004140_abnormal_gastric_chief_cell_morphology	2017-01-01	0.762699	0.817954	RUNX3
MP:0008499_increased_IgG1_level	1965-05-01	0.615048	0.726103	SEMA4B;TNFSF13;TCIRG1;DLK1;CABIN1
MP:0002871_albuminuria	1940-03-01	0.640264	0.73886	COMT;TNS2;GLIS2
MP:0005015_increased_T_cell_number	1978-06-01	0.614034	0.725275	SPI1;E2F1;CHST1;S1PR2;FOS;LTBR
MP:0008566_increased_interferon-gamma_secretion	1991-07-01	0.613907	0.725275	TGFB1;EFS;LGALS1;TNFSF12;TNFSF13;E2F1;COMT
MP:0008209_decreased_pre-B_cell_number	1950-08-01	0.0466348	0.3015	SOCS1;SPI1;INPP5D;ABL1;TCF3;IL2RG;JAK3;RELB
MP:0009908_protruding_tongue	2018-08-04	0.00231187	0.0701722	ACAN;CREB3L2;PTH1R;SLC27A4
MP:0010948_abnormal_double-strand_DNA_break_repair	1932-02-01	0.744894	0.807248	MAD2L2;E2F1
MP:0004188_delayed_embryo_turning	2017-01-01	0.762699	0.817954	SCRIB
MP:0010903_abnormal_pulmonary_alveolus_wall_morphology	2017-05-01	0.00944015	0.150875	CEBPA;SOCS1;SLC35C1;LTBP4;NABP2
MP:0000292_distended_pericardium	1951-06-01	0.230168	0.53464	NOTCH1;MAPK7;SMO;PIP5K1C;TBX4;DISP1
MP:0010954_abnormal_cellular_respiration	2026-06-01	0.0158152	0.191775	BSCL2;PINK1;ALDH2;DUSP1;UCP2;HSPB2
MP:0004510_myositis	2017-05-01	0.00944015	0.150875	CEBPB;SOCS1;SH3BP2;RELA;RELB
MP:0000556_abnormal_hindlimb_morphology	1953-07-01	0.134982	0.445651	COL2A1;DLX5;SMOC1;NABP2;HSPG2;THBS1;HIC1
MP:0001726_abnormal_allantois_morphology	1948-06-01	0.190782	0.523944	LDB1;PXN;FURIN;CSK;PLPP3;TBX4
MP:0001929_abnormal_gametogenesis	1941-03-01	0.657003	0.754801	AR;UBB;INSL3
MP:0002260_abnormal_thyroid_cartilage_morphology	2017-05-01	0.00944015	0.150875	RAI1;RARA;FBLN1;PKD1;FGFRL1
MP:0002886_abnormal_glutamate-mediated_receptor_currents	2015-05-01	0.00524998	0.116302	NLGN3;DLG4;CLSTN1;PIP5K1C;SHANK3
MP:0010101_increased_sacral_vertebrae_number	1957-04-01	0.68946	0.77427	GSK3A;PRRT2;MTA1;ABHD14A
MP:0008813_decreased_common_myeloid_progenitor_cell_number	2029-02-01	0.693901	0.77427	RASSF2;GATA2
MP:0001286_abnormal_eye_development	1955-07-01	0.155208	0.485251	OSR2;RXRA;COL2A1;SPI1;FOXF2;LRP5;RELA
MP:0005584_abnormal_enzyme/coenzyme_activity	18/145	0.0461079	0.298997	GPX1;H6PD;THRA;VDR;ATP1A3;CACNA1A;GBA2;ADCY5;SCUBE3;HCK;ALDH2;SLC25A19;BCL3;PSAP;PIEZO1;CSPG4;CACNA1S;APOE
MP:0010420_muscular_ventricular_septal_defect	1935-07-01	0.0204464	0.209808	MAPK7;CXCR4;FBLN1;WDR62;TBX5;FGFRL1;SMARCA4
MP:0002428_abnormal_semicircular_canal_morphology	2029-02-01	0.693901	0.77427	MAFB;DLX5
MP:0005616_decreased_susceptibility_to_type_IV_hypersensitivity_reaction	1951-04-01	0.602012	0.719411	TYROBP;FCER1G;APOE;RELB
MP:0002100_abnormal_tooth_morphology	1959-05-01	0.52726	0.683382	NGFR;TGFB1;SH3PXD2B;MAP3K11;HIPK2
MP:0001194_dermatitis	1953-05-01	0.431673	0.636705	ZFP36;SH3BP2;PLCG2;HIC1;RELB
MP:0000131_abnormal_long_bone_epiphysis_morphology	2019-05-01	0.0154902	0.191775	COL2A1;BGN;FOS;NCDN;HSPG2
MP:0001469_abnormal_contextual_conditioning_behavior	1954-06-01	0.271832	0.565019	RAI1;PREX1;FZR1;DLG4;CAMK2A;NPAS2
MP:0003077_abnormal_cell_cycle	13/105	0.0823621	0.352466	PLK3;SPI1;GPX1;PLK1;FOXK1;FOXM1;HIPK2;MAD2L2;MAFB;UBC;E2F1;IGF2BP1;RPL29
MP:0001302_eyelids_open_at_birth	1952-05-01	0.415263	0.634757	OSR2;TCF7L1;PPP1R13L;ABL1;SCRIB
MP:0003025_increased_vasoconstriction	2018-01-01	0.781961	0.831769	CACNA1H
MP:0002102_abnormal_ear_morphology	2018-01-01	0.781961	0.831769	COL9A2
MP:0005097_polychromatophilia	2029-02-01	0.693901	0.77427	STEAP3;HYAL2
MP:0001636_irregular_heartbeat	1942-04-01	0.446788	0.636705	KCNH2;JPH2;GJA5;HSPG2
MP:0001178_pulmonary_hypoplasia	1945-06-01	0.154303	0.485251	MYOG;ACAN;MMP14;COL2A1;PRDM16;PKD1
MP:0005264_glomerulosclerosis	1950-04-01	0.586072	0.717591	ARHGDIA;HMOX1;GLIS2;TNS1
MP:0002702_decreased_circulating_free_fatty_acid_level	1981-07-01	0.488248	0.660274	BSCL2;SCUBE3;CREBBP;DUSP1;KIF26B;AGPAT2;PPARGC1B
MP:0001077_abnormal_spinal_nerve_morphology	2027-02-01	0.655413	0.753933	HGS;SOX10
MP:0002455_abnormal_dendritic_cell_antigen_presentation	2028-02-01	0.675121	0.765872	FCER1G;CD68
MP:0000880_decreased_Purkinje_cell_number	1942-04-01	0.446788	0.636705	B4GALT2;PURA;NAGLU;PSAP
MP:0001454_abnormal_cued_conditioning_behavior	1947-06-01	0.178269	0.515127	RAI1;LYNX1;WFS1;LIMK1;CAMK2A;NPAS2
MP:0001706_abnormal_left-right_axis_patterning	1943-04-01	0.465152	0.652104	SMO;MGRN1;GDF1;DISP1
MP:0002912_abnormal_excitatory_postsynaptic_potential	1972-10-01	0.0645365	0.333485	NLGN3;NTRK2;GRN;EGR3;CAMK2A;CLSTN1;CACNA1A;RUNX3;SHANK3;SHANK2
MP:0005178_increased_circulating_cholesterol_level	19/153	0.0411945	0.277843	CEBPA;SCARB1;LAMB2;TGFB1I1;USP11;KMT2B;IRS2;AMPD2;SIRT6;PTPN23;DLK1;BSCL2;ATXN2;ARHGDIA;MAP3K10;CSPG4;APOE;LDLRAP1;TNS2
MP:0003224_neuron_degeneration	1941-07-01	0.0449157	0.293373	NPAS4;CSF1R;LYNX1;UBB;PSAP;VEGFB;SLC9A1
MP:0000965_abnormal_sensory_neuron_morphology	2014-05-01	0.00374767	0.0977051	SHC2;LGALS1;SOX10;RUNX3;PRPH
MP:0002444_abnormal_T_cell_physiology	11/104	0.221543	0.523944	SOCS1;EFS;INPP5D;IRF7;ID3;LCP2;CORO1A;JAK3;FYB;PIK3CG;PLEC
MP:0001780_decreased_brown_adipose_tissue_amount	1934-06-01	0.0533242	0.304465	BSCL2;ACTA1;SIK3;ARID5B;SRA1;AGPAT2
MP:0005316_abnormal_response_to_tactile_stimuli	2018-01-01	0.781961	0.831769	ALDH2
MP:0004599_abnormal_vertebral_arch_morphology	1938-03-01	0.605089	0.719411	COL2A1;TSHZ1;ARID5B
MP:0000026_abnormal_inner_ear_morphology	1943-06-01	0.131884	0.445651	SCUBE3;NAGLU;IDUA;ATP6V0A4;HSPG2;SLC12A7
MP:0001191_abnormal_skin_condition	1949-05-01	0.3657	0.619563	RYR1;RXRA;CAMK2A;SREBF2;SLC27A4
MP:0001859_kidney_inflammation	1945-06-01	0.154303	0.485251	EFS;KIT;PSAP;ARID5B;PKD1;APRT
MP:0005551_abnormal_eye_electrophysiology	9/117	0.615137	0.726103	C3;NAGLU;LAMB2;APOE;FOS;MERTK;SLC4A3;CLCN2;SDK2
MP:0001663_abnormal_digestive_system_physiology	1947-06-01	0.178269	0.515127	COL2A1;KIT;APOE;EPHB2;SOX10;RUNX3
MP:0002718_abnormal_inner_cell_mass_morphology	1938-03-01	0.605089	0.719411	CNOT3;MYBL2;AURKB
MP:0000069_kyphoscoliosis	2017-05-01	0.00944015	0.150875	COL1A1;CRTAP;TRAF4;ITPK1;INHA
MP:0000288_abnormal_pericardium_morphology	2020-05-01	0.019305	0.201531	LRP1;SMO;OSR1;SCRIB;HSPG2
MP:0002459_abnormal_B_cell_physiology	1991-11-01	0.117957	0.424786	SASH3;SPHK2;INPP5D;BCL3;SH3BP2;ABL1;PLCG2;PIK3CD;CXCR4;LTBR;TICAM1
MP:0005478_decreased_circulating_thyroxine_level	2028-02-01	0.675121	0.765872	THRA;DIO3
MP:0003091_abnormal_cell_migration	1941-07-01	0.0449157	0.293373	NCKIPSD;TRAF4;ABHD2;ARID5B;CSPG4;S1PR2;SORBS3
MP:0006410_abnormal_common_myeloid_progenitor_cell_morphology	1952-04-01	0.617574	0.728266	CEBPA;SPI1;IL3RA;ZFPM1
MP:0001134_absent_corpus_luteum	1947-06-01	0.178269	0.515127	EGR1;CEBPB;CRTC1;ADRM1;ARID5B;IRS2
MP:0001566_increased_circulating_phosphate_level	1934-03-01	0.528214	0.683382	PHOSPHO1;MTSS1L;ARRB2
MP:0000269_abnormal_heart_looping	1940-06-01	0.10146	0.395793	KCNH2;PHC1;SMO;KMT2B;DISP1;ENG
MP:0010402_ventricular_septal_defect	18/134	0.0233001	0.221085	PHC1;PLXND1;MGRN1;NPRL3;GDF1;CXCR4;FBLN1;TBX5;PKD1;BICC1;SMARCA4;NCOR2;MAPK7;PTK7;GJA5;DVL2;SLIT3;EVL
MP:0001131_abnormal_ovarian_follicle_morphology	1940-05-01	0.221113	0.523944	ADRM1;KIT;IRS2;FOS;INHA
MP:0000120_malocclusion	1935-06-01	0.0601265	0.32318	RAI1;MMP14;TGFB1;CTSK;SIRT6;LTBP3
MP:0001240_abnormal_epidermis_stratum_corneum_morphology	1945-06-01	0.154303	0.485251	RXRA;KLF4;SLC27A4;PPARD;RELB;SLC9A1
MP:0008210_increased_mature_B_cell_number	2029-02-01	0.693901	0.77427	CXCR4;BMF
MP:0011098_embryonic_lethality_during_organogenesis,_complete_penetrance	59/559	0.0222475	0.21657	RERE;POMT1;PTPN23;ECSIT;CABIN1;PTBP1;JPH2;EFEMP2;POFUT2;CAPNS1;ZMIZ1;SOX9;EPHB4;KCNH2;RHBDF1;UNC5B;OSR1;HIC1;DISP1;POR;MAU2;SMO;SLC25A19;HGS;KIT;PLPP3;ZFPM1;MDFI;ENG;KMT2D;NOTCH1;LRP1;KMT2B;DOT1L;PXN;FURIN;GATA2;HDAC7;FGD5;FZR1;MAPK7;POLD1;CSK;PIP5K1C;AP1M1;PAK4;CREBBP;ACD;TCF7L1;SETD1B;ARID3B;TBX5;TBX4;TBX2;SMARCA4;COL1A1;SP2;PNPLA6;BCAR1
MP:0004992_increased_bone_resorption	2027-06-01	0.0189738	0.20039	COL1A1;SCUBE3;CEBPB;CNOT3;TOB2;PPARD
MP:0002753_dilated_heart_left_ventricle	1971-06-01	0.520287	0.683382	CAV3;NCF1;MMP2;GAA;SLCO2A1;LDB3
MP:0009142_decreased_prepulse_inhibition	15/118	0.0544481	0.304465	NOTCH3;NTRK2;FKBP10;VDR;MIB2;ATP1A3;ARRB1;ZDHHC8;COMT;TYROBP;MDK;CTSK;TMEM108;FAM53B;GNB1L
MP:0008489_slow_postnatal_weight_gain	17/138	0.0546576	0.304465	RHBDF1;CEBPA;SLC43A2;WFS1;VDR;ARID5B;FOS;PRLR;PRKAB1;AGT;MAD2L2;GGA1;PURA;GPAM;MGP;PSAP;KIT
MP:0002145_abnormal_T_cell_differentiation	1993-10-01	0.220717	0.523944	SOCS1;NOTCH1;SPI1;KDELR1;KIT;ID3;CXCR4;LCP2;JAK3;PIK3CG
MP:0001433_polyphagia	1947-06-01	0.178269	0.515127	BSCL2;C3;RAI1;CRTC1;SDC3;IRS2
MP:0004964_absent_inner_cell_mass	2018-01-01	0.781961	0.831769	TRRAP
MP:0002081_perinatal_lethality	1940-07-01	0.0399344	0.277843	KDM6B;CEBPA;DLX5;KIT;ROR2;FOXM1;GLI2
MP:0000024_lowered_ear_position	2017-01-01	0.762699	0.817954	HIC1
MP:0000520_absent_kidney	1945-06-01	0.154303	0.485251	RERE;NFIA;PLXND1;KIF26B;SLIT3;FGFRL1
MP:0002272_abnormal_nervous_system_electrophysiology	1985-08-01	0.384584	0.619659	PINK1;FZD2;SLC6A9;CACNA1A;S1PR2;KCNAB2;RUNX3;SHANK3
MP:0002652_thin_myocardium	1972-09-01	0.127168	0.445651	MAPK7;JUP;MGRN1;FOXM1;PKD1;BCAR1;FGFRL1;PAK4;ENG
MP:0003354_astrocytosis	1968-09-01	0.0974894	0.395793	NTRK2;GRN;MGRN1;PSAP;ATP1A3;ATP13A2;PRKAB1;ABCD1;CLN6
MP:0000558_abnormal_tibia_morphology	1945-06-01	0.154303	0.485251	VDR;IDUA;CTSK;ACP5;COL9A2;ROR2
MP:0009247_meteorism	2019-05-01	0.0154902	0.191775	DLX2;FOXF2;DLX5;KIT;SOX9
MP:0002874_decreased_hemoglobin_content	16/137	0.0887809	0.37288	PPP1R15A;RHBDF1;RBM38;FKBP10;STEAP3;NPRL3;COMT;PRKAB1;ZFP36L2;FGFRL1;CLN6;HYAL2;KIT;HOXB4;HMOX1;SCARF2
MP:0009764_decreased_sensitivity_to_induced_morbidity/mortality	1941-03-01	0.657003	0.754801	FCER1G;DHX58;EEF2
MP:0005091_increased_double-positive_T_cell_number	2028-02-01	0.675121	0.765872	KLF13;TNFSF12
MP:0005013_increased_lymphocyte_cell_number	1965-09-01	0.0781548	0.351692	EGR1;SELPLG;SPI1;CISH;SLC35C1;PIK3CD;LTBR;THBS1;PDLIM7
MP:0003313_abnormal_locomotor_activation	1986-10-01	0.15769	0.486723	DLX2;NCF1;VDR;DUSP1;CLSTN1;TPP1;PRKAB1;CLU;ABCD1;SLC27A4
MP:0005650_abnormal_limb_bud_morphology	1939-03-01	0.622957	0.733895	TCF7L1;LRP1;TMEM132A
MP:0002546_mydriasis	2018-01-01	0.781961	0.831769	SMOC1
MP:0000295_trabecula_carnea_hypoplasia	1943-04-01	0.465152	0.652104	NOTCH1;RXRA;MAPK7;JUP
MP:0012676_dilated_brain_ventricles	2017-01-01	0.762699	0.817954	LLGL1
MP:0005421_loose_skin	2014-05-01	0.00374767	0.0977051	EFEMP2;MMP14;JUP;CACNA1S;LOXL1
MP:0000048_abnormal_stria_vascularis_morphology	2026-02-01	0.63476	0.736584	S1PR2;APOE
MP:0005642_decreased_mean_corpuscular_hemoglobin_concentration	1939-03-01	0.622957	0.733895	STEAP3;PRKAB1;GPRC5C
MP:0000819_abnormal_olfactory_bulb_morphology	1948-05-01	0.349161	0.598561	EFNA2;NAGLU;DLX5;ID2;SOX10
MP:0000371_diluted_coat_color	1947-05-01	0.332663	0.595191	SZT2;RXRA;KIT;HPS4;SOX10
MP:0002058_neonatal_lethality	2028-06-01	0.0225366	0.217072	CHRNA1;KDM6B;OSR2;DLX2;KIF26B;DLK1
MP:0005330_cardiomyopathy	1939-07-01	0.0353276	0.25628	ACAN;CAV3;PPP1R13L;GAA;POLD1;LTBP4;ECSIT
MP:0005215_abnormal_pancreatic_islet_morphology	1949-04-01	0.569766	0.699917	THRA;HMGA1;E2F1;PRLR
MP:0006094_increased_fat_cell_size	2028-02-01	0.675121	0.765872	KSR1;DLK1
MP:0003698_abnormal_male_reproductive_system_physiology	2018-01-01	0.781961	0.831769	KIT
MP:0004111_abnormal_coronary_artery_morphology	2017-01-01	0.762699	0.817954	RYR1
MP:0002447_abnormal_erythrocyte_morphology	1981-10-01	0.119018	0.428181	PPP1R15A;RBM38;SCARB1;STEAP3;NPRL3;KIT;ULK1;PRKAB1;SMARCA4;FERMT3
MP:0005026_decreased_susceptibility_to_parasitic_infection	2028-02-01	0.675121	0.765872	VDR;UCP2
MP:0002644_decreased_circulating_triglyceride_level	18/169	0.142166	0.463871	FARP2;SREBF1;NOTCH3;SLC46A1;CEBPB;DUSP1;IGFBP3;PYCR1;CYBA;C3;BSCL2;SCUBE3;GPAM;BAG3;CNOT3;SIK3;APOE;PPARGC1B
MP:0004799_increased_susceptibility_to_experimental_autoimmune_encephalomyelitis	1942-07-01	0.0502787	0.304465	CX3CR1;NGFR;LGALS1;MMP2;TNFRSF1B;MPO;MAPK3
MP:0001152_Leydig_cell_hyperplasia	1941-06-01	0.111153	0.412203	MAD2L2;AR;KIT;RFX2;E2F1;CLCN2
MP:0006009_abnormal_neuronal_migration	1976-06-01	0.588282	0.718954	NTRK2;ADGRG1;SEMA3F;PIP5K1C;MDGA1;PAK4
MP:0001388_abnormal_stationary_movement	2017-01-01	0.762699	0.817954	HGS
MP:0011084_lethality_at_weaning,_incomplete_penetrance	1937-07-01	0.0272005	0.245138	BCKDK;SLC35C1;KIT;ZBTB20;SOX10;MAP3K11;SLC9A1
MP:0008560_increased_tumor_necrosis_factor_secretion	1980-11-01	0.0576551	0.312219	LGALS3BP;GRN;DUSP1;HSF1;SH3BP2;FOS;ARRB2;APOE;MERTK;SOD3;PIK3CG
MP:0005325_abnormal_renal_glomerulus_morphology	13/101	0.0645224	0.333485	TUSC2;ARID5B;FBLN1;COMT;AGT;ZFP36;MGP;KIT;IGF2BP1;APOE;LZTS2;TNS2;TNS1
MP:0010851_decreased_effector_memory_CD8-positive,_alpha-beta_T_cell_number	2016-01-01	0.741737	0.805276	IRF5
MP:0002066_abnormal_motor_capabilities/coordination/movement	14/128	0.155043	0.485251	NOTCH3;PRRT2;LIMK1;CACNA1A;PLOD1;PLA2G6;SOBP;DNM1;HIPK2;CACNB1;MED25;TPP1;SHANK3;SHANK2
MP:0005402_abnormal_action_potential	1961-05-01	0.557551	0.699917	KIT;CACNA1A;S1PR2;HSPG2;CACNA1G
MP:0008181_increased_marginal_zone_B_cell_number	2028-06-01	0.0225366	0.217072	KDELR1;BCL3;SH3BP2;SIGLEC1;APOE;DLK1
MP:0001654_hepatic_necrosis	1943-04-01	0.465152	0.652104	MEG3;TGFB1;SOCS1;RELA
MP:0004751_increased_length_of_allograft_survival	2017-01-01	0.762699	0.817954	SASH3
MP:0002590_increased_mean_corpuscular_volume	12/114	0.213121	0.523944	KLF13;TRRAP;CLSTN1;KIT;FAM53B;HFE2;ULK1;ARRB1;AMPD3;PEAR1;JMJD8;GPRC5C
MP:0000343_altered_response_to_myocardial_infarction	1945-05-01	0.299919	0.586205	NCF1;MMP2;KIT;HMOX1;APOD
MP:0010209_abnormal_circulating_chemokine_level	2017-01-01	0.762699	0.817954	ZFPM1
MP:0005296_abnormal_humerus_morphology	1933-06-01	0.0470113	0.3015	COL1A1;COL9A2;ROR2;SOX9;HSPG2;PAX1
MP:0005425_increased_macrophage_cell_number	1954-08-01	0.0682117	0.342308	CNN2;USP21;INPP5D;MFAP2;PPT2;IL2RG;JAK3;RELB
MP:0002833_increased_heart_weight	14/132	0.182835	0.523944	EPO;VDR;SGTA;LTBP4;LDB3;PKD1;AGTR1A;PINK1;CACNB3;CNOT3;FXYD1;ABL1;APOE;ZFPM1
MP:0009546_absent_gastric_milk_in_neonates	1973-11-01	0.0325988	0.25628	KLF7;CEBPA;MAGEL2;MNT;SLC6A9;DLX5;PIP5K1C;ATF5;NTN1;CRLF1;SLC27A4
MP:0006382_abnormal_lung_epithelium_morphology	2018-01-01	0.781961	0.831769	RUNX3
MP:0003345_decreased_rib_number	1981-08-01	0.334385	0.595191	PINK1;SMOC1;SETD1A;GREB1;NACC1;TRAPPC9;SEMA3F;MDFI
MP:0003141_cardiac_fibrosis	1981-09-01	0.208817	0.523944	RERE;EGR1;CAV3;VDR;CNOT3;HMOX1;LDB3;AGTR1A;CACNA1H
MP:0004499_increased_incidence_of_tumors_by_chemical_induction	1985-07-01	0.540313	0.688301	EGR1;CEBPA;ALDH2;MIF;FOXM1;CYGB;PPARD
MP:0008719_impaired_neutrophil_recruitment	1940-07-01	0.0399344	0.277843	PREX1;ALOX5AP;KIT;C5AR1;TICAM1;PIK3CG;PIK3R5
MP:0002497_increased_IgE_level	1958-08-01	0.0950342	0.39275	FCER1G;SEMA4B;PIK3CD;LCP2;RUNX3;JAK3;CABIN1;RELB
MP:0001330_abnormal_optic_nerve_morphology	1940-05-01	0.221113	0.523944	NTRK2;PXDN;MCOLN1;SLC4A3;PRKAB1
MP:0003674_oxidative_stress	1980-09-01	0.198839	0.523944	PINK1;ZFP36;GPX1;NCF1;GPX7;GLMP;HMOX1;APOE;VASN
MP:0002551_abnormal_blood_coagulation	1963-08-01	0.135824	0.44681	VKORC1;C3;SLC9A8;INPP5D;MFAP2;MERTK;PIK3CG;FERMT3
MP:0003566_abnormal_cell_adhesion	1949-07-01	0.0987919	0.395793	NCKIPSD;POR;ZYX;CORO7;MYO1F;PAK4;TNS1
MP:0005597_decreased_susceptibility_to_type_I_hypersensitivity_reaction	2029-06-01	0.026523	0.24315	ECM1;STIM1;ALOX5AP;KIT;ORAI1;TICAM1
MP:0000628_abnormal_mammary_gland_development	1940-05-01	0.221113	0.523944	STAT5A;CEBPB;CDH3;PRLR;NTN1
MP:0001932_abnormal_spermiogenesis	1946-04-01	0.518798	0.683382	BSCL2;RFX2;RARA;CLCN2
MP:0002784_abnormal_Sertoli_cell_morphology	1944-07-01	0.0621714	0.327792	MAD2L2;AR;NR1H2;HMGA1;INHA;GBA2;CLCN2
MP:0000947_convulsive_seizures	1943-04-01	0.465152	0.652104	ATP1A3;DNM1;LOXL1;SLC9A1
MP:0004046_abnormal_mitosis	1959-05-01	0.52726	0.683382	EGR1;FZR1;E4F1;WDR62;AURKB
MP:0001145_abnormal_male_reproductive_system_morphology	1940-04-01	0.409514	0.62703	AR;KIT;ARID5B;INSL3
MP:0002192_hydrops_fetalis	1968-08-01	0.184019	0.523944	TCF7L1;PTPRS;OSR1;CXCR4;TBX5;FOXM1;PKD1;TBX2
MP:0005292_improved_glucose_tolerance	14/177	0.579178	0.70963	NOTCH3;CREBBP;GSK3A;TGFB1;DAGLA;TGFB1I1;SDC3;ZBTB20;SRA1;EMC10;COL1A1;SCUBE3;CNOT3;SIK3
MP:0002705_dilated_renal_tubules	1972-09-01	0.127168	0.445651	NFIA;ARHGDIA;DCHS1;LZTS2;PKD1;AGT;TNS2;APRT;GLIS2
MP:0003717_pallor	18/180	0.208853	0.523944	RHBDF1;CREBBP;LRP1;JUP;EPO;NPRL3;PKD1;ZFP36L2;RXRA;MAPK7;ZMIZ1;KIT;HOXB4;E2F4;PNPLA6;ZFPM1;PAK4;FERMT3
MP:0000662_abnormal_branching_of_the_mammary_ductal_tree	1935-03-01	0.548213	0.693814	STAT5A;CEBPB;ID2
MP:0003743_abnormal_facial_morphology	1958-07-01	0.187945	0.523944	COL1A1;TMEM132A;ROR2;LTBP3;CACNA1S;DISP1;SLC27A4
MP:0000685_abnormal_immune_system_morphology	1940-06-01	0.10146	0.395793	C3;CISH;CXCR4;LTBR;TCF3;APOE
MP:0003059_decreased_insulin_secretion	1984-08-01	0.371974	0.619659	KMT2B;HMGA1;LRP5;E2F1;ALX3;CARTPT;PRLR;CHGB
MP:0001802_arrested_B_cell_differentiation	1940-06-01	0.10146	0.395793	SPI1;KIT;PLCG2;TCF3;IL2RG;JAK3
MP:0000579_abnormal_nail_morphology	2016-01-01	0.741737	0.805276	SEMA3F
MP:0002968_increased_circulating_alkaline_phosphatase_level	14/150	0.331692	0.595191	NGFR;THRA;ZBTB20;GLMP;ARRB2;TRAM2;ADCY6;DNAJC17;AQP1;TTC28;CREB3L1;SIK3;COL9A2;GPRC5C
MP:0010743_delayed_suture_closure	2018-08-04	0.00231187	0.0701722	THRA;DLX5;SIK3;FGFRL1
MP:0002971_abnormal_brown_adipose_tissue_morphology	2029-06-01	0.026523	0.24315	CEBPA;CEBPB;CSPG4;AGPAT2;ABCG1;PPARGC1B
MP:0002216_abnormal_seminiferous_tubule_morphology	12/130	0.36373	0.617674	GAMT;MAD2L2;AR;ARHGDIA;KIT;HMGA1;ROR2;FOS;SBF1;GBA2;CLCN2;NKD1
MP:0003638_abnormal_response/metabolism_to_endogenous_compounds	1977-08-01	0.285359	0.565019	CTSA;H6PD;PACS2;THRA;KIT;CACNA1A;ADAM8;AGTR1A
MP:0008515_thin_retinal_outer_nuclear_layer	1974-10-01	0.0749206	0.351692	CX3CR1;NAGLU;LRP5;E2F1;ATP1B2;FOS;APOE;MERTK;MEF2D;CLCN2
MP:0002024_increased_T_cell_derived_lymphoma_incidence	1946-07-01	0.0756396	0.351692	EGR1;SPI1;POLD1;H2AFX;E2F1;BMF;TCF3
MP:0011109_lethality_throughout_fetal_growth_and_development,_incomplete_penetrance	21/170	0.0348471	0.25628	TLE3;SREBF1;CREBBP;TCF7L1;TGFB1;LRP1;GDF1;CXCR4;SCRIB;PTH1R;GATA2;PKD1;BICC1;FGFRL1;RAI1;POR;RXRA;ACTC1;SP2;CARM1;ZFPM1
MP:0005326_abnormal_podocyte_morphology	2027-02-01	0.655413	0.753933	NAGLU;ARHGDIA
MP:0003896_prolonged_PR_interval	2021-05-01	0.0236877	0.221085	DMPK;GDF15;GJA5;VEGFB;TBX5
MP:0004215_abnormal_myocardial_fiber_physiology	1960-05-01	0.542523	0.688301	DMPK;VDR;EPO;EIF4EBP1;AQP1
MP:0005017_decreased_B_cell_number	22/190	0.0573462	0.311013	CREBBP;SPI1;KDELR1;H2AFX;PIK3CD;CXCR4;FOS;TCIRG1;CORO1A;RELB;RASSF2;SOCS1;INPP5D;MFAP2;BCL3;KIT;ABL1;RAC2;CHST1;IRF5;TCF3;JAK3
MP:0000373_belly_spot	1933-03-01	0.507731	0.677224	KIT;PXDN;SOX10
MP:0020351_decreased_vocalization	2020-05-01	0.019305	0.201531	NLGN3;PREX1;DLG4;SHANK3;SHANK2
MP:0008869_anovulation	2017-01-01	0.762699	0.817954	IRS2
MP:0001967_deafness	1994-09-01	0.352551	0.601958	CSF1R;ACAN;IDUA;PSAP;KIT;S1PR2;APOE;SLC12A7;ACTG1
MP:0002734_abnormal_mechanical_nociception	2018-01-01	0.781961	0.831769	COL1A1
MP:0000951_sporadic_seizures	2021-05-01	0.0236877	0.221085	NPY;CAMK2A;CACNA1A;KCNAB2;SOX10
MP:0005431_decreased_oocyte_number	1947-04-01	0.536112	0.68668	MAD2L2;UBB;ADRM1;IRS2
MP:0005070_impaired_natural_killer_cell_mediated_cytotoxicity	1945-07-01	0.0687079	0.342308	STAT5A;TYROBP;FCER1G;INPP5D;PLCG2;LCP2;TICAM1
MP:0006280_abnormal_digit_development	2016-01-01	0.741737	0.805276	SFRP2
MP:0004771_increased_anti-single_stranded_DNA_antibody_level	2016-01-01	0.741737	0.805276	THBS1
MP:0002736_abnormal_nociception_after_inflammation	1936-03-01	0.567704	0.699917	ALDH2;DLG4;NR2F6
MP:0002891_increased_insulin_sensitivity	14/130	0.168648	0.500128	CRTC2;CREBBP;GSK3A;THRA;HMGA1;ZBTB20;SRA1;SIRT6;PIK3R2;PRKAB1;COL1A1;NCOR2;CNOT3;E2F1
MP:0003051_curly_tail	1946-04-01	0.518798	0.683382	TRAF4;SCRIB;DCHS1;MDFI
MP:0001065_abnormal_trigeminal_nerve_morphology	2027-02-01	0.655413	0.753933	GDF15;RELA
MP:0000410_waved_hair	2017-01-01	0.762699	0.817954	PPP1R13L
MP:0000523_cortical_renal_glomerulopathies	2016-01-01	0.741737	0.805276	CLU
MP:0000488_abnormal_intestinal_epithelium_morphology	1943-05-01	0.267734	0.565019	SLC9A3R1;VDR;PIK3CD;E2F4;KLF4
MP:0002765_short_fibula	2018-05-01	0.0122133	0.175027	VKORC1;COL2A1;SMOC1;ROR2;GLI2
MP:0008597_decreased_circulating_interleukin-6_level	1933-06-01	0.0470113	0.3015	C3;C5AR1;IRF5;SIGLEC1;TICAM1;PRKAB1
MP:0002908_delayed_wound_healing	1944-04-01	0.483293	0.660274	EGR1;RAC2;SORBS3;PPARD
MP:0011451_increased_susceptibility_to_dopaminergic_neuron_neurotoxicity	2018-11-04	0.00894351	0.148866	CX3CR1;NTRK2;GRN;UCP2
MP:0002133_abnormal_respiratory_system_physiology	1953-07-01	0.134982	0.445651	KDM6B;NCF1;PSAP;LTBP4;RUNX3;AQP1;SLC27A4
MP:0008148_abnormal_sternocostal_joint_morphology	1932-06-01	0.0411832	0.277843	TRAF4;DEAF1;TSHZ1;PCGF2;NABP2;MDFI
MP:0000321_increased_bone_marrow_cell_number	1939-06-01	0.0922312	0.38204	CNN2;EGR1;CREBBP;SPI1;SIPA1;RELB
MP:0001289_persistence_of_hyaloid_vascular_system	1938-06-01	0.0834768	0.354311	PTPRU;SPI1;CLSTN1;LRP5;CYBA;EMC10
MP:0002693_abnormal_pancreas_physiology	2017-01-01	0.762699	0.817954	CAPN10
MP:0010103_small_thoracic_cage	2019-05-01	0.0154902	0.191775	COL2A1;NABP2;XYLT1;SOX9;FGFRL1
MP:0002229_neurodegeneration	1948-06-01	0.190782	0.523944	NTRK2;CSF1R;GRN;TPP1;PLA2G6;CLCN2
MP:0002095_abnormal_skin_pigmentation	1936-03-01	0.567704	0.699917	CHRNG;KIT;HPS4
MP:0002078_abnormal_glucose_homeostasis	16/172	0.320592	0.595191	CEBPA;SLC27A1;CRTC2;CREBBP;THRA;IGFBP3;NR1H2;CACNA1A;IRS2;SIRT6;AGPAT2;C3;BSCL2;RBM4;SIK3;APOE
MP:0003009_abnormal_cytokine_secretion	13/130	0.255367	0.565019	DUSP1;TNFSF12;MIF;FOS;TICAM1;CABIN1;LGALS1;SOCS1;STIM1;BCL3;ORAI1;ABCG1;MAPK3
MP:0002792_abnormal_retinal_vasculature_morphology	1976-08-01	0.273393	0.565019	ARHGAP33;CANT1;SERPINF1;SMOC1;LRP5;MERTK;SLC4A3;PRKAB1
MP:0003229_abnormal_vitelline_vasculature_morphology	11/117	0.35025	0.600143	TGFB1;MAPK7;CAPNS1;SMO;ZMIZ1;DOT1L;PIEZO1;PLPP3;ZFPM1;FGFRL1;ENG
MP:0008828_abnormal_lymph_node_cell_ratio	2017-01-01	0.762699	0.817954	HMOX1
MP:0004261_abnormal_embryonic_neuroepithelium_morphology	1959-05-01	0.52726	0.683382	NOTCH1;ALX3;CSK;PIP5K1C;LLGL1
MP:0008844_decreased_subcutaneous_adipose_tissue_amount	1968-09-01	0.0974894	0.395793	BSCL2;TGFB1;BAG3;CNOT3;SH3PXD2B;SIK3;SRA1;SIRT6;PPARD
MP:0003058_increased_insulin_secretion	1935-03-01	0.548213	0.693814	ATXN2;THRA;IRS2
MP:0009504_abnormal_mammary_gland_epithelium_morphology	2017-01-01	0.762699	0.817954	MKL1
MP:0000536_hydroureter	2016-01-01	0.741737	0.805276	LZTS2
MP:0002942_decreased_circulating_alanine_transaminase_level	1969-07-01	0.32609	0.595191	RTN4R;NOTCH3;DUSP1;SETD1A;SIK3;CCDC92;PIK3CG
MP:0003731_abnormal_retinal_outer_nuclear_layer_morphology	1932-06-01	0.0411832	0.277843	FOXF2;LRP5;MERTK;MCOLN1;MEF2D;CLCN2
MP:0004091_abnormal_Z_lines	2019-05-01	0.0154902	0.191775	RYR1;GAA;LDB3;CACNA1S;BCAR1
MP:0002136_abnormal_kidney_physiology	1944-04-01	0.483293	0.660274	LAMB2;PSAP;ARID5B;AGTR1A
MP:0002626_increased_heart_rate	1959-06-01	0.344544	0.595191	JUP;THRA;GJA5;MGP;ARRB1;PRKAB1
MP:0002080_prenatal_lethality	1966-08-01	0.16392	0.48811	CREBBP;RXRA;JUP;MGRN1;TFEB;CACNA1S;PLPP3;PPARD
MP:0000116_abnormal_tooth_development	1931-05-01	0.101908	0.395793	OSR2;MMP14;NFIC;CTSK;MAP3K11
MP:0005012_decreased_eosinophil_cell_number	1955-05-01	0.464171	0.652104	SOCS1;RSAD1;CSF2RB;MIF;MAMLD1
MP:0002231_abnormal_primitive_streak_morphology	2027-02-01	0.655413	0.753933	LDB1;PLPP3
MP:0002052_decreased_tumor_incidence	2017-01-01	0.762699	0.817954	ADAM15
MP:0002090_abnormal_vision	1935-03-01	0.548213	0.693814	EGR1;NTRK2;LRP5
MP:0004355_short_radius	1937-06-01	0.0752047	0.351692	VKORC1;COL2A1;SFRP2;NABP2;ROR2;GLI2
MP:0003402_decreased_liver_weight	1972-08-01	0.227112	0.529587	THRA;DUSP1;MDK;BAG3;PSAP;SIK3;SRA1;AGT
MP:0008476_increased_spleen_red_pulp_amount	1943-07-01	0.0560292	0.305245	SOCS1;STIM1;SH3BP2;NABP2;PRKAB1;ZFPM1;RELB
MP:0002834_decreased_heart_weight	1976-08-01	0.273393	0.565019	PINK1;POR;GREB1;VEGFB;EMC10;AGTR1A;AGT;SLC9A1
MP:0003461_abnormal_response_to_novel_object	1947-07-01	0.0829659	0.353805	NTRK2;GRN;IDUA;ATP1A3;ATP13A2;COMT;SHANK3
MP:0003632_abnormal_nervous_system_morphology	1973-08-01	0.238417	0.550945	CREBBP;DAGLA;PSAP;CACNA1A;MCOLN1;PLA2G6;HSPG2;CLN6
MP:0004929_decreased_epididymis_weight	2022-05-01	0.0286633	0.251903	ATAT1;AR;KIT;PSAP;BMYC
MP:0002780_decreased_circulating_testosterone_level	1943-04-01	0.465152	0.652104	EGR1;AR;MAGEL2;IRS2
MP:0002857_cochlear_ganglion_degeneration	1953-07-01	0.134982	0.445651	NGFR;GPX1;IDUA;S1PR2;APOE;SLC12A7;SLC9A1
MP:0002543_brachyphalangia	2017-01-01	0.762699	0.817954	ROR2
MP:0004701_decreased_circulating_insulin-like_growth_factor_I_level	1946-04-01	0.518798	0.683382	PTPRS;THRA;SGTA;SIRT6
MP:0005029_abnormal_amnion_morphology	2016-01-01	0.741737	0.805276	PXN
MP:0002703_abnormal_renal_tubule_morphology	1952-07-01	0.125386	0.443146	MAFB;DAPK1;PSAP;AMPD2;DCHS1;ATP6V0A4;SGSH
MP:0002640_reticulocytosis	1972-08-01	0.227112	0.529587	RHBDF1;STEAP3;HYAL2;ULK1;E2F4;PRKAB1;GPRC5C;ZFPM1
MP:0000291_enlarged_pericardium	1932-03-01	0.486791	0.660274	TCF7L1;PNPLA6;GATA2
MP:0010093_decreased_circulating_magnesium_level	2016-01-01	0.741737	0.805276	PRKAB1
MP:0009937_abnormal_neuron_differentiation	8/106	0.635971	0.736584	NGFR;NTRK2;SFRP2;EFNA2;PRKAB1;LLGL1;PAK4;GLI2
MP:0003704_abnormal_hair_follicle_development	1936-03-01	0.567704	0.699917	KSR1;VDR;PPARD
MP:0006397_disorganized_long_bone_epiphyseal_plate	2019-05-01	0.0154902	0.191775	CRTAP;COL2A1;VDR;ACP5;FOS
MP:0005602_decreased_angiogenesis	1964-09-01	0.072275	0.351692	MMP14;CREBBP;NOTCH1;MAPK7;EPO;MMP2;PLEKHG5;RAC2;ENG
MP:0000102_abnormal_nasal_bone_morphology	2024-05-01	0.0404707	0.277843	RAI1;COL2A1;PRDM16;FBLN1;ROR2
MP:0000230_abnormal_systemic_arterial_blood_pressure	1933-03-01	0.507731	0.677224	SMTN;THBS1;AGTR1A
MP:0002842_increased_systemic_arterial_blood_pressure	1944-04-01	0.483293	0.660274	CACNB3;NCF1;AGTR1A;AGT
MP:0009347_increased_trabecular_bone_thickness	1930-06-01	0.0309501	0.255232	CEBPB;SBNO2;THRA;PLCG2;XYLT1;HIVEP3
MP:0000872_abnormal_cerebellum_external_granule_cell_layer_morphology	1938-06-01	0.0834768	0.354311	PURA;THRA;DNER;CACNA1A;CXCR4;MID1
MP:0000613_abnormal_salivary_gland_morphology	2017-01-01	0.762699	0.817954	E2F1
MP:0008078_increased_CD8-positive,_alpha-beta_T_cell_number	1982-07-01	0.501445	0.670822	ADRM1;E2F1;BMF;SIGLEC1;JAK3;ABCG1;BBC3
MP:0002079_increased_circulating_insulin_level	13/142	0.366212	0.619659	NTRK2;CREBBP;THRA;CRTC1;IGFBP3;KMT2B;IRS2;CARTPT;CPT1C;AGPAT2;BSCL2;ATXN2;ALX3
MP:0002032_increased_sarcoma_incidence	1943-06-01	0.131884	0.445651	TRIM62;SMARCB1;POLD1;PLK1;GPX7;HIC1
MP:0001633_poor_circulation	2016-01-01	0.741737	0.805276	CSK
MP:0003721_increased_tumor_growth/size	1934-06-01	0.0533242	0.304465	PLK3;NR4A1;KIT;S1PR2;TICAM1;CYGB
MP:0005039_hypoxia	2026-02-01	0.63476	0.736584	EPO;COMT
MP:0002357_abnormal_spleen_white_pulp_morphology	1940-06-01	0.10146	0.395793	SOCS1;ABL1;CXCR4;FOS;TCIRG1;JAK3
MP:0000761_thin_diaphragm_muscle	2024-05-01	0.0404707	0.277843	CHRNG;TNNT3;SLIT3;CACNA1S;FGFRL1
MP:0003961_decreased_lean_body_mass	24/216	0.0715851	0.351692	NGFR;MAGEL2;H6PD;DAGLA;CBX4;GDF15;GREB1;TFEB;MIB2;ZBTB45;PTH1R;SEMA3F;PRKAB1;TRAM2;PTMS;TTC28;SCUBE3;RHOT2;BAG3;MDK;ID2;TMEM119;MAMLD1;PPARD
MP:0003383_abnormal_gluconeogenesis	1944-05-01	0.28374	0.565019	NCOR2;CEBPA;CRTC2;DUSP1;CPT1C
MP:0001935_decreased_litter_size	26/272	0.217041	0.523944	MAGEL2;PTPRS;THRA;MGRN1;CACNA1A;GBA2;THBS1;NKD1;SLC9A3R1;ATXN2;ALDH2;S1PR2;IFITM5;TNS1;SLC35C1;SGTA;DLK1;SULF2;COL1A1;ATAT1;AR;PER1;FAM212A;TRAF4;KIT;NSMF
MP:0005534_decreased_body_temperature	1945-07-01	0.0687079	0.342308	NCOR2;THRA;DUSP1;IDUA;CSPG4;PRLR;AGPAT2
MP:0003446_renal_hypoplasia	1935-03-01	0.548213	0.693814	IGF2BP1;SLIT3;GATA2
MP:0004595_abnormal_mandibular_condyloid_process_morphology	2018-10-04	0.0060778	0.116746	IDUA;CACNA1S;ROR2;GLI2
MP:0004066_abnormal_primitive_node_morphology	2016-01-01	0.741737	0.805276	PLPP3
MP:0000749_muscle_degeneration	2023-05-01	0.0342525	0.25628	ACTC1;CAV3;ITGA7;CACNA1S;PLEC
MP:0000930_wavy_neural_tube	1931-05-01	0.101908	0.395793	HGS;SLC25A19;CSK;ARID3B;MDFI
MP:0001119_abnormal_female_reproductive_system_morphology	1936-05-01	0.16353	0.48811	AR;VDR;KIT;ARID5B;CENPB
MP:0000042_abnormal_organ_of_Corti_morphology	1941-05-01	0.236385	0.547323	ACAN;NAGLU;PSAP;SCRIB;ROR2
MP:0008481_increased_spleen_germinal_center_number	2018-05-01	0.0122133	0.175027	TYROBP;C5AR1;TNFSF13;TCIRG1;S1PR2
MP:0008079_decreased_CD8-positive,_alpha-beta_T_cell_number	16/134	0.0761896	0.351692	SPI1;KDELR1;DOCK8;TICAM1;IL2RG;PRKAB1;CORO1A;TRAM2;PSMB10;PIK3CG;PAX1;RASSF2;ALDH2;ID2;LCP2;JAK3
MP:0008395_abnormal_osteoblast_differentiation	1933-06-01	0.0470113	0.3015	COL1A1;KDM6B;CEBPB;RASSF2;DLX5;CREB3L1
MP:0005121_decreased_circulating_prolactin_level	2016-01-01	0.741737	0.805276	IRS2
MP:0002941_increased_circulating_alanine_transaminase_level	1968-07-01	0.312735	0.594613	CEBPA;TGFB1;BOC;SIK3;GLMP;HMOX1;COMT
MP:0000273_overriding_aortic_valve	1938-05-01	0.191551	0.523944	PHC1;NPRL3;FBLN1;EPHB4;SMARCA4
MP:0004086_absent_heartbeat	2026-02-01	0.63476	0.736584	TBX4;ENG
MP:0010844_increased_effector_memory_CD4-positive,_alpha-beta_T_cell_number	2016-01-01	0.741737	0.805276	JAK3
MP:0009133_decreased_white_fat_cell_size	1935-06-01	0.0601265	0.32318	NCOR2;BSCL2;TGFB1;CNOT3;SRA1;AGPAT2
MP:0003924_diaphragmatic_hernia	2023-05-01	0.0342525	0.25628	EFEMP2;LRP1;HOXB4;SLIT3;FGFRL1
MP:0008126_increased_dendritic_cell_number	2023-05-01	0.0342525	0.25628	CX3CR1;TYROBP;INPP5D;RUNX3;ABCG1
MP:0001724_abnormal_extraembryonic_endoderm_formation	2016-01-01	0.741737	0.805276	LAMTOR1
MP:0001129_impaired_ovarian_folliculogenesis	1937-04-01	0.352781	0.601958	NTRK2;CEBPB;KIT;IRS2
MP:0001199_thin_skin	1933-05-01	0.124964	0.443146	ADAMTS2;ORAI1;GFRA2;PPARD;SLC9A1
MP:0003724_increased_susceptibility_to_induced_arthritis	2027-02-01	0.655413	0.753933	DUSP1;SOD3
MP:0002183_gliosis	1954-06-01	0.271832	0.565019	NPAS4;NTRK2;NOTCH3;LRP5;ATP13A2;SOX10
MP:0002966_decreased_circulating_alkaline_phosphatase_level	1949-06-01	0.203617	0.523944	COL1A1;NGFR;IAH1;ALDH2;SETD1A;KCTD15
MP:0005011_increased_eosinophil_cell_number	1958-07-01	0.187945	0.523944	HCK;CISH;SLC35C1;THBS1;ABCG1;PIK3CG;RELB
MP:0005358_abnormal_incisor_morphology	1957-08-01	0.0878354	0.369338	OSR2;MMP14;TGFB1;IDUA;NFIC;TCIRG1;LTBP3;AGPAT2
MP:0006396_decreased_long_bone_epiphyseal_plate_size	2028-02-01	0.675121	0.765872	TNNT3;FGFRL1
MP:0002128_abnormal_blood_circulation	1942-04-01	0.446788	0.636705	KCNH2;NOTCH3;JUP;OSR1
MP:0002687_oligozoospermia	16/168	0.287735	0.565758	GAMT;EGR1;CSF1R;GBA2;NKD1;AURKB;CENPB;ATAT1;BSCL2;AR;ADAMTS2;ARHGDIA;KIT;RARA;ROR2;SH2B1
MP:0000822_abnormal_brain_ventricle_morphology	2017-01-01	0.762699	0.817954	HSF1
MP:0008873_increased_physiological_sensitivity_to_xenobiotic	1989-08-01	0.435076	0.636705	LYNX1;CEBPB;TYROBP;NACC1;KIT;APOD;MPO;CYGB
MP:0003938_abnormal_ear_development	2015-01-01	0.718925	0.79073	SHANK3
MP:0008705_increased_interleukin-6_secretion	1961-07-01	0.223206	0.523944	GRN;TYROBP;DUSP1;FOS;ARRB2;APOE;PIK3CG
MP:0002189_abnormal_myocardial_trabeculae_morphology	1947-05-01	0.332663	0.595191	RXRA;NPRL3;SH3PXD2B;SLIT3;PKD1
MP:0005202_lethargy	1986-08-01	0.397213	0.619659	CEBPA;BTD;SLC6A9;LAMB2;ABCA3;MCOLN1;BICC1;AQP1
MP:0003932_abnormal_molar_crown_morphology	2016-01-01	0.741737	0.805276	NGFR
MP:0003675_kidney_cysts	1972-08-01	0.227112	0.529587	NFIA;PTK7;ARHGDIA;DCHS1;LZTS2;BICC1;EPHB4;TNS1
MP:0005606_increased_bleeding_time	1962-08-01	0.127044	0.445651	SELPLG;STIM1;TBXA2R;INPP5D;MFAP2;KIT;HPS4;FERMT3
MP:0000522_kidney_cortex_cysts	1932-05-01	0.113153	0.417051	MAFB;PKD1;BICC1;GLIS2;TNS1
MP:0002840_abnormal_lens_fiber_morphology	1936-03-01	0.567704	0.699917	PXDN;SIPA1L3;SREBF2
MP:0006000_abnormal_corneal_epithelium_morphology	1935-03-01	0.548213	0.693814	PXDN;THBS1;PLTP
MP:0011167_abnormal_adipose_tissue_development	2018-10-04	0.0060778	0.116746	BSCL2;TLE3;SH3PXD2B;CSPG4
MP:0001745_increased_circulating_corticosterone_level	1936-05-01	0.16353	0.48811	RAI1;TGFB1;WFS1;DLG4;APOE
MP:0001777_abnormal_body_temperature_homeostasis	2025-02-01	0.613148	0.725094	RYR1;ARRB2
MP:0010875_increased_bone_volume	2020-05-01	0.019305	0.201531	CEBPB;SBNO2;HIVEP3;FOS;CD68
MP:0002442_abnormal_leukocyte_physiology	1945-04-01	0.501184	0.670721	CX3CR1;INPP5D;NINJ1;PIK3CG
MP:0002961_abnormal_axon_guidance	1942-06-01	0.121299	0.435087	NGFR;KLF7;SEMA3F;EPHB2;SOX10;NTN1
MP:0004835_abnormal_miniature_endplate_potential	2022-05-01	0.0286633	0.251903	CHRNA1;CHRNG;LAMB2;CACNA1A;HSPG2
MP:0002754_dilated_heart_right_ventricle	1942-06-01	0.121299	0.435087	RXRA;PPP1R13L;GAA;SLCO2A1;HMOX1;LDB3
MP:0005232_abnormal_mesenteric_lymph_node_morphology	2020-05-01	0.019305	0.201531	TCIRG1;IL2RG;RUNX3;JAK3;RELB
MP:0011495_abnormal_head_shape	1930-06-01	0.0309501	0.255232	COL2A1;NFIA;TMEM132A;SOX9;DISP1;GLI2
MP:0001272_increased_metastatic_potential	2026-02-01	0.63476	0.736584	E2F1;HIC1
MP:0002953_thick_ventricular_wall	1939-06-01	0.0922312	0.38204	SMTN;CAV3;EPO;IDUA;LTBP4;ABL1
MP:0001951_abnormal_breathing_pattern	1935-06-01	0.0601265	0.32318	NTRK2;MAFB;SLC6A9;CHRNG;FBLN1;SLC27A4
MP:0002633_persistent_truncus_arteriosis	1946-05-01	0.316238	0.594613	RXRA;LRP1;PLXND1;DVL2;DVL3
MP:0005093_decreased_B_cell_proliferation	1970-07-01	0.339531	0.595191	BCL3;SH3BP2;PLCG2;ID3;PIK3CD;RELA;RELB
MP:0009674_decreased_birth_weight	1992-07-01	0.62554	0.736584	RYR1;GGA1;ELOVL1;CEBPA;ADRM1;IGF2BP1;HIPK2
MP:0004787_abnormal_dorsal_aorta_morphology	1955-06-01	0.286112	0.565019	NOTCH1;MAPK7;ZMIZ1;PXN;ENG;HDAC7
MP:0012089_decreased_midbrain_size	2015-01-01	0.718925	0.79073	HGS
MP:0002108_abnormal_muscle_morphology	1941-04-01	0.428231	0.636705	NGFR;MYOD1;CACNA1S;HSPG2
MP:0000886_abnormal_cerebellar_granule_layer_morphology	1938-04-01	0.371749	0.619659	PURA;GM2A;ATP1B2;PPT2
MP:0003031_acidosis	2017-01-01	0.762699	0.817954	ATP6V0A4
MP:0005289_increased_oxygen_consumption	1976-08-01	0.273393	0.565019	CREBBP;WFS1;CNOT3;SIK3;EIF4EBP1;AGPAT2;ABCG1;ADAMTS7
MP:0000454_abnormal_jaw_morphology	2027-05-01	0.0629811	0.327792	DLX5;CTSK;SH3BP2;ROR2;PAX1
MP:0002625_heart_left_ventricle_hypertrophy	1954-05-01	0.447983	0.637984	MAPK7;CAV3;GAA;HMGA1;PKD1
MP:0005564_increased_hemoglobin_content	1957-05-01	0.496087	0.665132	FKBP10;JUP;KIT;HFE2;AGTR1A
MP:0000787_abnormal_telencephalon_morphology	1936-05-01	0.16353	0.48811	NCOR2;KLF7;ADGRA2;PSAP;HSPG2
MP:0000418_focal_hair_loss	2025-02-01	0.613148	0.725094	COL1A1;MMP14
MP:0008874_decreased_physiological_sensitivity_to_xenobiotic	11/131	0.498019	0.667475	FCER1G;SPHK2;KIF26A;FASTK;MYOD1;KIT;ABL1;DAB2IP;CYP2E1;A4GALT;AGTR1A
MP:0008722_abnormal_chemokine_secretion	1945-07-01	0.0687079	0.342308	GRN;SELPLG;FCER1G;VDR;DUSP1;FASTK;ABCG1
MP:0009506_abnormal_mammary_gland_alveolus_morphology	2016-01-01	0.741737	0.805276	MKL1
MP:0005076_abnormal_cell_differentiation	1937-06-01	0.0752047	0.351692	NCOR2;TLE3;CEBPB;KSR1;ID2;IRS2
MP:0005553_increased_circulating_creatinine_level	1979-07-01	0.461567	0.651763	SCUBE3;AR;MAFB;ARHGDIA;PKD1;AGT;GLIS2
MP:0005014_increased_B_cell_number	11/102	0.203611	0.523944	SPHK2;MFAP2;KIT;ID3;BMF;S1PR2;TCF3;APOE;LTBR;JAK3;ABCG1
MP:0002950_abnormal_neural_crest_cell_migration	2016-01-01	0.741737	0.805276	CAPNS1
MP:0003917_increased_kidney_weight	1947-07-01	0.0829659	0.353805	BCKDK;GDF15;MGP;PKD1;AGPAT2;AGT;HIPK2
MP:0005300_abnormal_corneal_stroma_morphology	2023-05-01	0.0342525	0.25628	RXRA;PSAP;PXDN;MAN2B1;PLTP
MP:0004615_cervical_vertebral_transformation	1937-06-01	0.0752047	0.351692	PHC1;PCGF2;HOXB4;RARA;HOXD4;HOXB5
MP:0001919_abnormal_reproductive_system_physiology	1936-05-01	0.16353	0.48811	EGR1;ARHGDIA;PSAP;ROR2;PRLR
MP:0001324_abnormal_eye_pigmentation	2016-01-01	0.741737	0.805276	HPS4
MP:0003786_premature_aging	2025-02-01	0.613148	0.725094	RBM38;SIRT6
MP:0002182_abnormal_astrocyte_morphology	1938-06-01	0.0834768	0.354311	SPI1;HSF1;PSAP;SLC4A3;PRKAB1;ABCD1
MP:0005333_decreased_heart_rate	1991-11-01	0.117957	0.424786	KCNH2;SCARB1;TGFB1;RXRA;THRA;SH3PXD2B;THBS1;AGTR1A;NPAS2;PPARGC1B;CACNA1G
MP:0008577_increased_circulating_interferon-gamma_level	1933-03-01	0.507731	0.677224	LGALS3BP;DUSP1;DHX58
MP:0008877_abnormal_DNA_methylation	2027-02-01	0.655413	0.753933	SETD1A;KMT2B
MP:0005103_abnormal_retinal_pigmentation	1978-07-01	0.448108	0.637984	ARHGAP33;SLC9A8;SERPINF1;HSF1;SCRIB;MERTK;CCDC94
MP:0005566_decreased_blood_urea_nitrogen_level	1936-06-01	0.0674202	0.339167	TNXB;USP21;PCGF2;MIB2;SIRPA;CYBA
MP:0000846_abnormal_medulla_oblongata_morphology	2015-01-01	0.718925	0.79073	HGS
MP:0010909_pulmonary_alveolar_hemorrhage	2018-12-04	0.0125649	0.175027	COL1A1;ABCA3;THBS1;RELB
MP:0001243_abnormal_dermal_layer_morphology	1933-05-01	0.124964	0.443146	COL1A1;RYR1;EMILIN1;THBS1;PLEC
MP:0004953_decreased_spleen_weight	1971-07-01	0.353042	0.601958	PURA;PHC1;RASSF2;BAG3;PSAP;CXCR4;CORO1A
MP:0008805_decreased_circulating_amylase_level	2019-05-01	0.0154902	0.191775	FKBP10;MIB2;CYBA;PRKAB1;RELB
MP:0000249_abnormal_blood_vessel_physiology	2023-05-01	0.0342525	0.25628	SMTN;GPX3;TBXA2R;ELN;APOE
MP:0002460_decreased_immunoglobulin_level	1948-05-01	0.349161	0.598561	SH3BP2;ID3;PIK3CD;IL2RG;PIK3CG
MP:0002429_abnormal_blood_cell_morphology/development	2021-05-01	0.0236877	0.221085	CSF1R;SPI1;TCF3;GATA2;SMARCA4
MP:0005344_increased_circulating_bilirubin_level	1954-06-01	0.271832	0.565019	C3;SIK3;ZBTB20;GNB1L;PRELP;PRKAB1
MP:0008511_thin_retinal_inner_nuclear_layer	2026-02-01	0.63476	0.736584	APOE;MCOLN1
MP:0002795_dilated_cardiomyopathy	1944-05-01	0.28374	0.565019	PPP1R13L;GJA5;LDB3;MCOLN1;LY6E
MP:0005090_increased_double-negative_T_cell_number	1957-05-01	0.496087	0.665132	SPI1;LCP2;E2F4;TCF3;PAX1
MP:0008211_decreased_mature_B_cell_number	1989-10-01	0.18353	0.523944	SPI1;ABL1;PLCG2;PIK3CD;IRF5;PARVB;IL2RG;JAK3;PLD3;DLK1
MP:0010378_increased_respiratory_quotient	1940-03-01	0.640264	0.73886	DUSP1;SIK3;FYB
MP:0005463_abnormal_CD4-positive,_alpha-beta_T_cell_physiology	1956-05-01	0.480212	0.660274	CACNB3;FCER1G;SPHK2;INPP5D;PRKD2
MP:0000820_abnormal_choroid_plexus_morphology	1930-03-01	0.443679	0.636705	PRDM16;PSAP;SLC29A4
MP:0006325_impaired_hearing	1986-10-01	0.15769	0.486723	COL1A1;RERE;NOTCH3;COL2A1;ATP6V0A4;UBE3B;FOS;MIF;SLC12A7;ACTG1
MP:0003400_kinked_neural_tube	1951-06-01	0.230168	0.53464	NOTCH1;LDB1;PTK7;KMT2B;FURIN;PLPP3
MP:0005221_abnormal_rostral-caudal_axis_patterning	1957-05-01	0.496087	0.665132	TCF7L1;NOTCH1;HGS;PLPP3;GLI2
MP:0002804_abnormal_motor_learning	1940-05-01	0.221113	0.523944	HSPB2;RAC3;APOD;MID1;SHANK3
MP:0003054_spina_bifida	1943-05-01	0.267734	0.565019	PTK7;TMEM132A;ITPK1;FOXP4;MDFI
MP:0005312_pericardial_effusion	1963-08-01	0.135824	0.44681	KCNH2;MGRN1;KMT2B;PIEZO1;PIP5K1C;TBX5;ENG;HDAC7
MP:0008872_abnormal_physiological_response_to_xenobiotic	1966-08-01	0.16392	0.48811	NCOR2;RYR1;EGR1;SLC9A3R1;POFUT2;CACNA1A;CYP2E1;AGTR1A
MP:0005559_increased_circulating_glucose_level	14/127	0.148466	0.482683	CEBPA;STEAP3;CREBBP;THRA;WFS1;IGFBP3;KMT2B;MTSS1L;GSTT1;CPT1C;AGPAT2;NCOR2;BSCL2;ALX3
MP:0002371_abnormal_thymus_cortex_morphology	2017-01-01	0.762699	0.817954	JAK3
MP:0003231_abnormal_placenta_vasculature	1951-06-01	0.230168	0.53464	NOTCH1;MAPK7;CACNA1S;COMT;PKD1;PAK4
MP:0004974_decreased_regulatory_T_cell_number	1932-03-01	0.486791	0.660274	VDR;E2F1;THBS1
MP:0008519_thin_retinal_outer_plexiform_layer	2016-01-01	0.741737	0.805276	LRP5
MP:0006108_abnormal_hindbrain_development	1942-04-01	0.446788	0.636705	EGR1;MAFB;SCRIB;TBX4
MP:0004842_abnormal_large_intestine_crypts_of_Lieberkuhn_morphology	2025-02-01	0.613148	0.725094	LTBP4;IGF2BP1
MP:0001404_no_spontaneous_movement	2024-05-01	0.0404707	0.277843	RYR1;MYOG;CHRNG;CACNA1S;FGFRL1
MP:0005244_hemopericardium	1934-03-01	0.528214	0.683382	JUP;HSPG2;PKD1
MP:0003333_liver_fibrosis	1942-04-01	0.446788	0.636705	RASSF2;GLMP;HMOX1;RELA
MP:0009176_increased_pancreatic_alpha_cell_number	2017-01-01	0.762699	0.817954	G6PC3
MP:0009780_abnormal_chondrocyte_physiology	2022-05-01	0.0286633	0.251903	PHOSPHO1;COL2A1;SFRP2;THRA;NACC1
MP:0012138_decreased_forebrain_size	2016-01-01	0.741737	0.805276	TCF7L1
MP:0008474_absent_spleen_germinal_center	2021-05-01	0.0236877	0.221085	SOCS1;BCL3;PIK3CD;LTBR;IL2RG
MP:0008039_increased_NK_T_cell_number	2017-01-01	0.762699	0.817954	SOCS1
MP:0005191_head_tilt	1934-03-01	0.528214	0.683382	CYBA;ATP6V0A4;S1PR2
MP:0005458_increased_percent_body_fat/body_weight	1945-04-01	0.501184	0.670721	NCOR2;AR;MMP14;COL2A1
MP:0002566_abnormal_sexual_interaction	1945-06-01	0.154303	0.485251	EGR1;CSF1R;LMTK3;FOS;PRLR;SHANK2
MP:0004924_abnormal_behavior	28/262	0.081107	0.352466	RYR1;DAGLA;LRP1;THRA;DOT1L;ATP1A3;COMT;AQP1;PTMS;MTA1;PSAP;SCARF2;LRRN2;ADRM1;AMPD3;RUNX3;HSPG2;NPAS4;BCKDK;KLF7;MED25;BTD;PACS2;ADGRB2;SMOC1;APBA1;MAMLD1;SHANK3
MP:0004207_increased_squamous_cell_carcinoma_incidence	2023-05-01	0.0342525	0.25628	TRIM62;TUSC2;POLD1;PLK1;HIC1
MP:0001125_abnormal_oocyte_morphology	1933-04-01	0.277392	0.565019	UBB;ADRM1;KIT;SH2B1
MP:0005598_decreased_ventricle_muscle_contractility	1966-06-01	0.448286	0.637986	COL1A1;CAV3;THRA;IDUA;CNOT3;ADCY6
MP:0005449_abnormal_food_intake	1966-08-01	0.16392	0.48811	SCUBE3;PER1;SDC3;UCP2;PSAP;ATP1B2;E2F4;CARTPT
MP:0004042_decreased_susceptibility_to_kidney_reperfusion_injury	2015-01-01	0.718925	0.79073	THBS1
MP:0002059_abnormal_seminal_vesicle_morphology	1946-05-01	0.316238	0.594613	GDF10;DPM3;PSAP;TMEM119;LZTS2
MP:0006113_abnormal_heart_septum_morphology	2016-01-01	0.741737	0.805276	COL1A1
MP:0008182_decreased_marginal_zone_B_cell_number	1945-04-01	0.501184	0.670721	SASH3;DOCK8;PIK3CD;RELA
MP:0005025_abnormal_response_to_infection	1966-08-01	0.16392	0.48811	KDM6B;KDELR1;DHX58;IRF5;APOE;TICAM1;JAK3;PIK3CG
MP:0005319_abnormal_enzyme/coenzyme_level	1950-06-01	0.216754	0.523944	COL1A1;C3;POR;SH3BP2;AMPD3;AGT
MP:0005150_cachexia	1997-10-01	0.260575	0.565019	NOTCH3;MMP14;PTPRS;HGS;KIF26A;INPP5D;ABL1;HMOX1;INHA;RELB
MP:0004502_decreased_incidence_of_tumors_by_chemical_induction	1963-08-01	0.135824	0.44681	MMP11;AR;FZR1;PTP4A3;CEBPB;MIF;CYP2E1;RALGDS
MP:0008501_increased_IgG2b_level	1934-03-01	0.528214	0.683382	CRTC1;DLK1;CABIN1
MP:0002411_decreased_susceptibility_to_bacterial_infection	1956-07-01	0.165814	0.492986	SLC11A1;UCP2;IRF5;SIGLEC1;TICAM1;TNFRSF1B;CORO1A
MP:0002796_impaired_skin_barrier_function	1951-05-01	0.39878	0.619659	ELOVL1;JUP;LTBP4;KLF4;SLC27A4
MP:0001475_reduced_long_term_depression	1931-05-01	0.101908	0.395793	PREX1;PINK1;CAMK2A;SHANK3;SHANK2
MP:0004090_abnormal_sarcomere_morphology	1937-06-01	0.0752047	0.351692	RYR1;ACTA1;DMPK;BAG3;GAA;CACNA1S
MP:0000180_abnormal_circulating_cholesterol_level	2024-02-01	0.59057	0.718954	APOE;PLTP
MP:0004399_abnormal_cochlear_outer_hair_cell_morphology	2024-02-01	0.59057	0.718954	THRA;ROR2
MP:0002919_enhanced_paired-pulse_facilitation	2026-02-01	0.63476	0.736584	C3;CACNA1A
MP:0001132_absent_mature_ovarian_follicles	2024-02-01	0.59057	0.718954	EGR1;ARID5B
MP:0005405_axon_degeneration	1952-07-01	0.125386	0.443146	LYNX1;VAPB;PSAP;PLA2G6;CLCN2;ABCD1;SLC9A1
MP:0005306_abnormal_phalanx_morphology	1947-06-01	0.178269	0.515127	COL2A1;DLX5;CTSK;LRP5;ROR2;TBX5
MP:0002621_delayed_neural_tube_closure	2025-02-01	0.613148	0.725094	CSK;MDFI
MP:0005659_decreased_susceptibility_to_diet-induced_obesity	1999-10-01	0.281334	0.565019	COL1A1;DUSP1;CNOT3;SDC3;SIK3;ARID5B;SRA1;PRKAB1;ABCG1;CACNA1G
MP:0003492_abnormal_involuntary_movement	2016-01-01	0.741737	0.805276	PSAP
MP:0008720_impaired_neutrophil_chemotaxis	1935-06-01	0.0601265	0.32318	PREX1;MDK;RAC2;MYO1F;PIK3CG;PIK3R5
MP:0004617_sacral_vertebral_transformation	2015-01-01	0.718925	0.79073	PCGF2
MP:0002188_small_heart	1944-06-01	0.142891	0.465813	DAGLA;MAPK7;THRA;VEGFB;FOXM1;EPHB4
MP:0004819_decreased_skeletal_muscle_mass	1952-07-01	0.125386	0.443146	CACNB1;RYR1;GAA;FLNC;CACNA1S;MCOLN1;PPARD
MP:0005278_abnormal_cholesterol_homeostasis	1933-03-01	0.507731	0.677224	SCARB1;NR1H2;APOE
MP:0008735_increased_susceptibility_to_endotoxin_shock	1948-06-01	0.190782	0.523944	LGALS3BP;NR4A1;DUSP1;FOS;ARRB2;MERTK
MP:0001944_abnormal_pancreas_morphology	1939-06-01	0.0922312	0.38204	MMP15;SERPINF1;E2F1;SCRIB;PPT2;THBS1
MP:0008044_increased_NK_cell_number	1936-06-01	0.0674202	0.339167	INPP5D;TNFSF12;NAT10;CXCR4;LCP2;E2F4
MP:0001074_abnormal_vagus_nerve_morphology	2016-01-01	0.741737	0.805276	FBLN1
MP:0013501_increased_fibroblast_apoptosis	2026-02-01	0.63476	0.736584	GPX7;AURKB
MP:0000709_enlarged_thymus	2029-05-01	0.0812006	0.352466	INPP5D;POLD1;ADRM1;E2F1;TCF3
MP:0005182_increased_circulating_estradiol_level	2014-01-01	0.694099	0.77427	INHA
MP:0003068_enlarged_kidney	1949-06-01	0.203617	0.523944	GDF10;BSCL2;NOTCH3;PKD1;BICC1;TNS1
MP:0000279_ventricular_hypoplasia	2025-05-01	0.0473285	0.3015	RXRA;EPO;NPRL3;PRDM16;FOXM1
MP:0001426_polydipsia	2027-05-01	0.0629811	0.327792	PSAP;IRS2;ATP6V0A4;AGT;GLIS2
MP:0009862_abnormal_aorta_elastic_tissue_morphology	2018-10-04	0.0060778	0.116746	COL1A1;EFEMP2;ELN;EMILIN1
MP:0009886_failure_of_palatal_shelf_elevation	2021-05-01	0.0236877	0.221085	MNT;FOXF2;LOXL3;RFNG;ROR2
MP:0004100_abnormal_spinal_cord_interneuron_morphology	2024-02-01	0.59057	0.718954	GLI2;PAK4
MP:0006035_abnormal_mitochondrion_morphology	1953-06-01	0.257731	0.565019	PINK1;MKL1;ULK1;CACNA1S;PLA2G6;PPARGC1B
MP:0005403_abnormal_nerve_conduction	2025-02-01	0.613148	0.725094	CLCN2;ABCD1
MP:0008596_increased_circulating_interleukin-6_level	1958-06-01	0.329788	0.595191	SCARB1;DUSP1;INPP5D;SH3BP2;FOS;ARRB2
MP:0005542_corneal_vascularization	2026-02-01	0.63476	0.736584	PPP1R13L;VEGFB
MP:0004003_abnormal_vascular_endothelial_cell_physiology	2025-02-01	0.613148	0.725094	NCF1;PIEZO1
MP:0008450_retinal_photoreceptor_degeneration	1952-05-01	0.415263	0.634757	LRP5;ATP1B2;MERTK;MEF2D;CLCN2
MP:0000528_delayed_kidney_development	2015-01-01	0.718925	0.79073	IGF2BP1
MP:0005238_increased_brain_size	2014-01-01	0.694099	0.77427	PURA
MP:0008074_increased_CD4-positive,_alpha_beta_T_cell_number	1987-09-01	0.272457	0.565019	TGFB1;USP11;ANPEP;ADRM1;E2F1;APOE;THBS1;JAK3;ABCG1
MP:0010850_increased_effector_memory_CD8-positive,_alpha-beta_T_cell_number	2016-01-01	0.741737	0.805276	JAK3
MP:0004830_short_incisors	2015-01-01	0.718925	0.79073	MMP14
MP:0002884_abnormal_pharyngeal_arch_morphology	1934-03-01	0.528214	0.683382	POR;DLX5;ENG
MP:0008948_decreased_neuron_number	1935-06-01	0.0601265	0.32318	PURA;GDF15;HGS;PRKAB1;SOX10;LLGL1
MP:0008762_embryonic_lethality	1938-05-01	0.191551	0.523944	FZR1;POFUT2;NOTCH1;JUP;AURKB
MP:0003960_increased_lean_body_mass	12/123	0.294929	0.579273	COL1A1;BSCL2;CAND2;NTRK2;GSK3A;NATD1;TFEB;SIRPA;CSPG4;H1FX;ROR2;FBXO31
MP:0000490_abnormal_crypts_of_Lieberkuhn_morphology	1930-03-01	0.443679	0.636705	E2F4;EPHB2;RUNX3
MP:0008174_decreased_follicular_B_cell_number	1942-04-01	0.446788	0.636705	KDELR1;BCL3;PLCG2;SIGLEC1
MP:0002741_small_olfactory_bulb	1939-04-01	0.390674	0.619659	KLF7;PTPRS;DLX5;ID2
MP:0005266_abnormal_metabolism	1936-06-01	0.0674202	0.339167	NCOR2;IDUA;SLC35C1;CACNA1A;MPO;PPARGC1B
MP:0002199_abnormal_brain_commissure_morphology	2025-02-01	0.613148	0.725094	SHANK3;NTN1
MP:0004892_increased_adiponectin_level	2024-02-01	0.59057	0.718954	NCOR2;SIK3
MP:0000857_abnormal_cerebellar_foliation	1935-04-01	0.314893	0.594613	NFIA;DNER;ABL1;GLI2
MP:0001081_abnormal_cranial_ganglia_morphology	1932-04-01	0.258916	0.565019	COL2A1;MAN2B1;CSK;SOX10
MP:0004247_small_pancreas	2015-01-01	0.718925	0.79073	TLE3
MP:0006309_decreased_retinal_ganglion_cell_number	2022-05-01	0.0286633	0.251903	NTRK2;SMOC1;SERPINF1;PXDN;E2F1
MP:0002607_decreased_basophil_cell_number	2016-01-01	0.741737	0.805276	KIT
MP:0003945_abnormal_lymphocyte_physiology	1941-04-01	0.428231	0.636705	SOCS1;ARRB2;JAK3;RELA
MP:0003149_abnormal_tectorial_membrane_morphology	2025-02-01	0.613148	0.725094	S1PR2;APOE
MP:0004810_decreased_hematopoietic_stem_cell_number	1946-05-01	0.316238	0.594613	SPI1;RASSF2;ID1;GATA2;JAK3
MP:0008660_increased_interleukin-10_secretion	2025-02-01	0.613148	0.725094	PINK1;GRN
MP:0004564_enlarged_myocardial_fiber	1932-03-01	0.486791	0.660274	EPO;LTBP4;FOXM1
MP:0005657_abnormal_neural_plate_morphology	2024-05-01	0.0404707	0.277843	LDB1;SMO;FURIN;PNPLA6;DISP1
MP:0004158_right_aortic_arch	1941-06-01	0.111153	0.412203	RERE;PLXND1;MGRN1;NPRL3;CXCR4;WDR62
MP:0006042_increased_apoptosis	12/126	0.324025	0.595191	PTBP1;POR;KMT2B;TMEM8C;SYVN1;CACNA1A;ARID3B;PNPLA6;GBA2;VASN;STK40;PAK4
MP:0002982_abnormal_primordial_germ_cell_migration	2018-09-04	0.00389513	0.098386	MAD2L2;KIT;CXCR4;ROR2
MP:0001071_abnormal_facial_nerve_morphology	2024-02-01	0.59057	0.718954	DLX2;GDF15
MP:0004948_abnormal_neuronal_precursor_proliferation	1951-06-01	0.230168	0.53464	NCOR2;PURA;KIF26A;ID2;PRKAB1;LLGL1
MP:0003861_abnormal_nervous_system_development	1932-03-01	0.486791	0.660274	NOTCH1;SEMA3F;PAK4
MP:0001713_decreased_trophoblast_giant_cell_number	2029-04-01	0.205249	0.523944	CUL7;PNPLA6;MDFI;AURKB
MP:0005201_abnormal_retinal_pigment_epithelium_morphology	1975-08-01	0.261571	0.565019	NAGLU;SMOC1;LRP5;HPS4;PPT2;APOE;MERTK;CLCN2
MP:0002356_abnormal_spleen_red_pulp_morphology	1933-05-01	0.124964	0.443146	STEAP3;RASSF2;CACNA1A;MAN2B1;TCIRG1
MP:0004851_increased_testis_weight	2016-01-01	0.741737	0.805276	INHA
MP:0008536_enlarged_third_ventricle	2016-01-01	0.741737	0.805276	ATP1B2
MP:0005156_bradykinesia	2027-05-01	0.0629811	0.327792	SLC6A9;HGS;BAHCC1;ADCY5;GLI2
MP:0003628_abnormal_leukocyte_adhesion	1938-05-01	0.191551	0.523944	AOC3;SELPLG;SLC35C1;NINJ1;FYB
MP:0009115_abnormal_fat_cell_morphology	1933-06-01	0.0470113	0.3015	CEBPA;ARID5B;APOE;ABCG1;PPARGC1B;PPARD
MP:0002642_anisocytosis	1941-04-01	0.428231	0.636705	NPRL3;HMOX1;E2F4;PRKAB1
MP:0008544_impaired_olfaction	2019-05-01	0.0154902	0.191775	NLGN3;CSF1R;MAGEL2;PTPRS;ATP6V0A4
MP:0000889_abnormal_cerebellar_molecular_layer	1931-05-01	0.101908	0.395793	PURA;NFIA;GM2A;SHANK2;SLC9A1
MP:0003871_abnormal_myelin_sheath_morphology	1946-06-01	0.166103	0.492986	HGS;PSAP;APOE;PLA2G6;HSPG2;CLCN2
MP:0000008_increased_white_adipose_tissue_amount	1932-04-01	0.258916	0.565019	NCOR2;RAI1;GDF15;CRTC1
MP:0002410_decreased_susceptibility_to_viral_infection	1939-05-01	0.206156	0.523944	NCF1;USP21;DHX58;CXCR4;TICAM1
MP:0005078_abnormal_cytotoxic_T_cell_physiology	1933-03-01	0.507731	0.677224	BCL3;PSMB10;RELB
MP:0005220_abnormal_exocrine_pancreas_morphology	2018-12-04	0.0125649	0.175027	SERPINF1;E2F1;PPT2;PKD1
MP:0008025_brain_vacuoles	2021-05-01	0.0236877	0.221085	LYNX1;MGRN1;PRKAB1;SOX10;CLCN2
MP:0004800_decreased_susceptibility_to_experimental_autoimmune_encephalomyelitis	1956-06-01	0.300548	0.586482	ZFP36;TYROBP;SOCS1;FCER1G;NINJ1;IL17RC
MP:0005627_increased_circulating_potassium_level	1940-05-01	0.221113	0.523944	RYR1;AR;SCUBE3;ZBTB20;ARRB2
MP:0009703_decreased_birth_body_size	9/112	0.561656	0.699917	MAD2L2;RYR1;MNT;STIM1;CNOT3;NABP2;IRS2;ROR2;FGFRL1
MP:0000005_increased_brown_adipose_tissue_amount	1930-05-01	0.0912507	0.379721	BSCL2;RYR1;C3;CEBPA;CACNA1S
MP:0001629_abnormal_heart_rate	2015-01-01	0.718925	0.79073	AGTR1A
MP:0001928_abnormal_ovulation	2026-05-01	0.0548316	0.304465	EGR1;UBB;IRS2;PRLR;SH2B1
MP:0009503_abnormal_mammary_gland_duct_morphology	2014-01-01	0.694099	0.77427	CEBPB
MP:0008019_increased_liver_tumor_incidence	2025-02-01	0.613148	0.725094	PLK3;FZR1
MP:0001182_lung_hemorrhage	1932-04-01	0.258916	0.565019	COL1A1;INPP5D;SLIT3;HSPG2
MP:0003998_decreased_thermal_nociceptive_threshold	1938-06-01	0.0834768	0.354311	COL1A1;SEMA6C;ADGRG1;CACNA1A;SHANK3;PPARD
MP:0005464_abnormal_platelet_physiology	1951-05-01	0.39878	0.619659	GPX1;TBXA2R;HPS4;PIK3CG;FERMT3
MP:0008008_early_cellular_replicative_senescence	1941-04-01	0.428231	0.636705	CUL7;PPP1R13L;UBC;SIRT6
MP:0008496_decreased_IgG2a_level	1957-06-01	0.315114	0.594613	SASH3;FCER1G;BCL3;TNFSF13;PIK3CD;TICAM1
MP:0005671_abnormal_response_to_transplant	2024-02-01	0.59057	0.718954	CX3CR1;KIT
MP:0009642_abnormal_blood_homeostasis	14/108	0.0539026	0.304465	WFS1;GPX3;ZBTB20;AGTRAP;PTH1R;COMT;AGT;AGTR1A;C3;AR;ARHGDIA;HYAL2;ROR2;CYP2E1
MP:0008040_decreased_NK_T_cell_number	1948-06-01	0.190782	0.523944	ID2;LCP2;TOX;ARID1B;PLD3;RELB
MP:0008432_abnormal_long_term_spatial_reference_memory	2015-01-01	0.718925	0.79073	IDUA
MP:0008034_enhanced_lipolysis	2016-01-01	0.741737	0.805276	BSCL2
MP:0003997_tonic-clonic_seizures	1951-06-01	0.230168	0.53464	BCKDK;RAI1;SZT2;S1PR2;DNM1;SLC9A1
MP:0006082_CNS_inflammation	2016-01-01	0.741737	0.805276	SH3BP2
MP:0004616_lumbar_vertebral_transformation	1938-04-01	0.371749	0.619659	PHC1;PCGF2;NACC1;RARA
MP:0009593_absent_chorion	2014-01-01	0.694099	0.77427	SNAI1
MP:0005416_abnormal_circulating_protein_level	1948-05-01	0.349161	0.598561	SIK3;APOE;NPAS2;PPARD;RELB
MP:0008428_abnormal_spatial_working_memory	1954-07-01	0.144926	0.472023	C3;NTRK2;DLG4;TMEM108;APOE;COMT;MAP2K7
MP:0004618_thoracic_vertebral_transformation	1946-05-01	0.316238	0.594613	TSHZ1;PCGF2;NACC1;RARA;HOXB5
MP:0008470_abnormal_spleen_B_cell_follicle_morphology	1942-06-01	0.121299	0.435087	BCL3;GNB1L;LTBR;PPT2;TCIRG1;DLK1
MP:0009866_abnormal_aorta_wall_morphology	2018-12-04	0.0125649	0.175027	EFEMP2;ELN;EMILIN1;PLOD1
MP:0010825_abnormal_lung_saccule_morphology	2023-02-01	0.567023	0.699917	ABCA3;STK40
MP:0001004_abnormal_retinal_photoreceptor_morphology	1930-03-01	0.443679	0.636705	LAMB2;MAN2B1;ATP1B2
MP:0005332_abnormal_amino_acid_level	1941-04-01	0.428231	0.636705	BCKDK;SLC46A1;SLC43A2;CACNA1A
MP:0002825_abnormal_notochord_morphology	1932-05-01	0.113153	0.417051	TCF7L1;FOXP4;PLPP3;PAX1;GLI2
MP:0000383_abnormal_hair_follicle_orientation	2015-01-01	0.718925	0.79073	KSR1
MP:0003070_increased_vascular_permeability	1937-05-01	0.17733	0.514472	PLAC8;ID1;LRP5;SERPING1;GATA2
MP:0002599_increased_mean_platelet_volume	1934-03-01	0.528214	0.683382	KIT;PRKAB1;ZFPM1
MP:0006279_abnormal_limb_development	1939-05-01	0.206156	0.523944	ACAN;TCF7L1;NABP2;ROR2;TBX4
MP:0005217_abnormal_pancreatic_beta_cell_morphology	1938-04-01	0.371749	0.619659	TLE3;CREBBP;E2F1;IRS2
MP:0000422_delayed_hair_appearance	2016-01-01	0.741737	0.805276	THRA
MP:0008553_increased_circulating_tumor_necrosis_factor_level	1949-05-01	0.3657	0.619563	HCK;DUSP1;SH3BP2;FOS;MERTK
MP:0000708_thymus_hyperplasia	2025-05-01	0.0473285	0.3015	KLF13;CISH;VDR;ADRM1;IL2RG
MP:0010239_decreased_skeletal_muscle_weight	2014-01-01	0.694099	0.77427	MAGEL2
MP:0005105_abnormal_middle_ear_ossicle_morphology	1931-05-01	0.101908	0.395793	SCUBE3;NAGLU;DLX5;ROR2;PITX1
MP:0000334_decreased_granulocyte_number	2027-05-01	0.0629811	0.327792	CNN2;CEBPA;SPI1;E2F4;PML
MP:0004362_cochlear_hair_cell_degeneration	1941-04-01	0.428231	0.636705	NGFR;IDUA;KIT;S1PR2
MP:0003884_decreased_macrophage_cell_number	1942-05-01	0.251937	0.565019	CSF1R;MDK;MFAP2;BCL3;PIK3CG
MP:0000521_abnormal_kidney_cortex_morphology	2025-05-01	0.0473285	0.3015	KIF26B;PSAP;AGT;TNS2;TNS1
MP:0003644_thymus_atrophy	1939-05-01	0.206156	0.523944	SOCS1;ABL1;CACNA1A;TCIRG1;RELB
MP:0004130_abnormal_muscle_cell_glucose_uptake	1936-05-01	0.16353	0.48811	RTN2;CEBPA;SLC27A1;NR1H2;CPT1C
MP:0000743_muscle_spasm	2023-02-01	0.567023	0.699917	CACNA1A;PPT2
MP:0006043_decreased_apoptosis	1940-05-01	0.221113	0.523944	PACS2;INPP5D;LRP5;E2F1;BBC3
MP:0005290_decreased_oxygen_consumption	1938-05-01	0.191551	0.523944	NCOR2;BSCL2;EPO;CSPG4;PPARGC1B
MP:0002127_abnormal_cardiovascular_system_morphology	1945-05-01	0.299919	0.586205	RXRA;OSR1;FBLN1;CACNA1H;TBX2
MP:0004076_abnormal_vitelline_vascular_remodeling	1960-06-01	0.359361	0.610886	MAPK7;ZMIZ1;PIEZO1;PLPP3;EPHB4;PAK4
MP:0002619_abnormal_lymphocyte_morphology	1932-05-01	0.113153	0.417051	KDELR1;BCL3;LTBR;IL2RG;JAK3
MP:0008446_decreased_retinal_cone_cell_number	2016-01-01	0.741737	0.805276	MEF2D
MP:0009768_impaired_somite_development	2015-01-01	0.718925	0.79073	ROR2
MP:0002269_muscular_atrophy	1937-05-01	0.17733	0.514472	ACTA1;HGS;GAA;PSAP;PLA2G6
MP:0004794_increased_anti-nuclear_antigen_antibody_level	1940-04-01	0.409514	0.62703	C1QA;TUSC2;GPX7;APOE
MP:0003887_increased_hepatocyte_apoptosis	1940-06-01	0.10146	0.395793	ALDH2;EPO;GLMP;RBCK1;VASN;RELA
MP:0009335_decreased_splenocyte_proliferation	2016-01-01	0.741737	0.805276	TICAM1
MP:0005157_holoprosencephaly	1930-05-01	0.0912507	0.379721	COL2A1;SMO;FOXP4;HIC1;DISP1
MP:0008528_polycystic_kidney	1945-05-01	0.299919	0.586205	MAPK7;CXCR4;PKD1;BICC1;EPHB4
MP:0004875_increased_mean_systemic_arterial_blood_pressure	1934-05-01	0.137316	0.451307	CTSA;SMTN;ELN;AGTRAP;THBS1
MP:0005385_cardiovascular_system_phenotype	2029-05-01	0.0812006	0.352466	SCARB1;LRP1;ABCA7;LTBP2;ARRB1
MP:0005418_abnormal_circulating_hormone_level	1933-03-01	0.507731	0.677224	NCOR2;SIK3;IRS2
MP:0010092_increased_circulating_magnesium_level	2016-01-01	0.741737	0.805276	TRRAP
MP:0008571_abnormal_synaptic_bouton_morphology	2018-08-04	0.00231187	0.0701722	C1QA;VAPB;PLA2G6;SLC9A1
MP:0002835_abnormal_cranial_suture_morphology	2028-05-01	0.0717734	0.351692	MMP14;THRA;DLX5;CTSK;SH3PXD2B
MP:0008083_decreased_single-positive_T_cell_number	1938-04-01	0.371749	0.619659	ABL1;LCP2;IL2RG;JAK3
MP:0005562_decreased_mean_corpuscular_hemoglobin	1972-08-01	0.227112	0.529587	PPP1R15A;RHBDF1;STEAP3;USP21;NPRL3;SCARF2;PRKAB1;PLD3
MP:0004522_abnormal_orientation_of_cochlear_hair_cell_stereociliary_bundles	2018-12-04	0.0125649	0.175027	VANGL1;DVL3;DCHS1;SCRIB
MP:0008658_decreased_interleukin-1_beta_secretion	2023-02-01	0.567023	0.699917	FCER1G;MAPK3
MP:0004792_abnormal_synaptic_vesicle_number	1930-03-01	0.443679	0.636705	C3;CAMK2A;DNM1
MP:0001882_abnormal_lactation	2029-04-01	0.205249	0.523944	CEBPB;ID2;MKL1;PRLR
MP:0000435_shortened_head	2028-03-01	0.39921	0.619659	COL2A1;CACNA1S;SOX9
MP:0003658_abnormal_capillary_morphology	1930-05-01	0.0912507	0.379721	UNC5B;ZMIZ1;FBLN1;FOXM1;ENG
MP:0001300_ocular_hypertelorism	2022-02-01	0.542512	0.688301	MMP2;SH3PXD2B
MP:0004486_decreased_response_of_heart_to_induced_stress	2025-02-01	0.613148	0.725094	CAMTA2;SLC9A1
MP:0002423_abnormal_mast_cell_physiology	1938-05-01	0.191551	0.523944	FCER1G;KIT;ORAI1;TRIB3;IL2RG
MP:0008944_decreased_sensitivity_to_induced_cell_death	1939-06-01	0.0922312	0.38204	CEBPB;DAPK1;HSF1;DAB2IP;EEF2;BBC3
MP:0003918_decreased_kidney_weight	1951-06-01	0.230168	0.53464	POR;BOC;PSAP;SIK3;APRT;GLIS2
MP:0005287_narrow_eye_opening	1931-05-01	0.101908	0.395793	SMOC1;RARA;SIRT6;THBS1;DLK1
MP:0003204_decreased_neuron_apoptosis	1935-04-01	0.314893	0.594613	NGFR;DAPK1;UCP2;HIPK2
MP:0006359_absent_startle_reflex	1933-03-01	0.507731	0.677224	FOS;S1PR2;YPEL3
MP:0002404_increased_intestinal_adenoma_incidence	2016-01-01	0.741737	0.805276	POLD1
MP:0000136_abnormal_microglial_cell_morphology	2028-04-01	0.188139	0.523944	TYROBP;SPI1;IDUA;ABCD1
MP:0005164_abnormal_response_to_injury	1935-05-01	0.150181	0.4852	EGR1;GPX1;MPO;NPAS2;ADAMTS7
MP:0001750_increased_circulating_follicle_stimulating_hormone_level	2029-03-01	0.42159	0.636705	AR;ADRM1;INHA
MP:0005165_increased_susceptibility_to_injury	1943-05-01	0.267734	0.565019	GRN;SOCS1;GJA5;SSPN;SOD3
MP:0005621_abnormal_cell_physiology	21/233	0.339098	0.595191	RYR1;PPP1R15A;KSR1;DOT1L;SETD1A;LTBP4;EEF2;HSPG2;PML;ATAT1;MNT;PINK1;STIM1;HGS;SLCO2A1;EIF4EBP1;IGF2BP1;ORAI1;APBB1;PIP5K1C;BCAR1
MP:0003725_increased_autoantibody_level	2029-03-01	0.42159	0.636705	TYROBP;ID3;APOE
MP:0004110_transposition_of_great_arteries	2027-05-01	0.0629811	0.327792	RERE;DVL2;GDF1;ROR2;HSPG2
MP:0004556_enlarged_allantois	2014-01-01	0.694099	0.77427	PLPP3
MP:0003935_abnormal_craniofacial_development	1949-05-01	0.3657	0.619563	POR;DLX5;ALX3;HIC1;ENG
MP:0004988_increased_osteoblast_cell_number	1931-05-01	0.101908	0.395793	COL1A1;PER1;IDUA;SH3BP2;HIVEP3
MP:0010724_thick_interventricular_septum	2024-02-01	0.59057	0.718954	CAV3;ABL1
MP:0008960_abnormal_axon_pruning	2018-07-04	0.0012352	0.0501298	NGFR;EFNB3;EPHB2;EPHB3
MP:0002841_impaired_skeletal_muscle_contractility	1932-05-01	0.113153	0.417051	CACNB1;RYR1;DMPK;ATP2A1;CACNA1S
MP:0008215_decreased_immature_B_cell_number	1947-05-01	0.332663	0.595191	ABL1;CXCR4;IL2RG;JAK3;DLK1
MP:0008714_increased_lung_carcinoma_incidence	2015-01-01	0.718925	0.79073	PLK1
MP:0002663_absent_blastocoele	2024-02-01	0.59057	0.718954	PTBP1;PLCB3
MP:0001340_abnormal_eyelid_morphology	2029-03-01	0.42159	0.636705	NTRK2;RXRA;PPP1R13L
MP:0006072_abnormal_retinal_apoptosis	1941-05-01	0.236385	0.547323	LAMB2;FOS;ATP1B2;MERTK;SLC4A3
MP:0006138_congestive_heart_failure	1948-05-01	0.349161	0.598561	RXRA;IDUA;MGRN1;PPP1R13L;SOX9
MP:0000786_abnormal_embryonic_neuroepithelial_layer_differentiation	2015-01-01	0.718925	0.79073	LLGL1
MP:0001130_abnormal_ovarian_folliculogenesis	1930-03-01	0.443679	0.636705	KIT;IRS2;SH2B1
MP:0003929_decreased_heart_rate_variability	2015-01-01	0.718925	0.79073	IDUA
MP:0005089_decreased_double-negative_T_cell_number	1931-05-01	0.101908	0.395793	NOTCH1;SPI1;LCP2;IL2RG;PAX1
MP:0013795_abnormal_colon_goblet_cell_morphology	2018-10-04	0.0060778	0.116746	SLC9A8;IGF2BP1;E2F4;KLF4
MP:0004809_increased_hematopoietic_stem_cell_number	1930-03-01	0.443679	0.636705	CEBPA;SPI1;SIPA1
MP:0008821_increased_blood_uric_acid_level	2015-01-01	0.718925	0.79073	SCUBE3
MP:0005498_hyporesponsive_to_tactile_stimuli	1939-04-01	0.390674	0.619659	SLC6A9;CACNA1A;FLNC;SHANK3
MP:0010404_ostium_primum_atrial_septal_defect	2013-04-01	0.0170026	0.199951	RYR1;GJA5;FBLN1;TBX5
MP:0003049_abnormal_lumbar_vertebrae_morphology	2028-05-01	0.0717734	0.351692	SCUBE3;NACC1;LRP5;DCHS1;PAX1
MP:0004833_ovary_atrophy	2014-01-01	0.694099	0.77427	MAD2L2
MP:0002739_abnormal_olfactory_bulb_development	2016-01-01	0.741737	0.805276	DLX2
MP:0005554_decreased_circulating_creatinine_level	1945-05-01	0.299919	0.586205	USP21;PIK3R2;TNFRSF1B;MAP2K7;GBA2
MP:0004947_skin_inflammation	1930-03-01	0.443679	0.636705	SOCS1;PPARD;RELB
MP:0009454_impaired_contextual_conditioning_behavior	1945-07-01	0.0687079	0.342308	NLGN3;KMT2D;KSR1;LRRN4;TMEM108;KCNAB2;COMT
MP:0001728_failure_of_embryo_implantation	2023-02-01	0.567023	0.699917	SMARCB1;TYROBP
MP:0008572_abnormal_Purkinje_cell_dendrite_morphology	1941-05-01	0.236385	0.547323	NTRK2;DPYSL5;DAB2IP;CACNA1A;DNM1
MP:0000837_abnormal_hypothalamus_morphology	1931-04-01	0.240695	0.550945	GM2A;UBB;UCP2;SHISA2
MP:0004978_decreased_B-1_B_cell_number	1935-05-01	0.150181	0.4852	DOCK8;SH3BP2;RAC2;PIK3CD;JAK3
MP:0005274_abnormal_viscerocranium_morphology	2013-04-01	0.0170026	0.199951	MNT;COL2A1;DLX5;DISP1
MP:0003215_renal_interstitial_fibrosis	1937-04-01	0.352781	0.601958	PKD1;AGT;APRT;GLIS2
MP:0003463_abnormal_single_cell_response	2025-02-01	0.613148	0.725094	SHANK3;CACNA1G
MP:0005033_abnormal_trophoblast_giant_cell_morphology	1935-04-01	0.314893	0.594613	FZR1;TRRAP;PNPLA6;AURKB
MP:0001512_trunk_curl	2022-02-01	0.542512	0.688301	CHRNG;CYBA
MP:0006362_abnormal_male_germ_cell_morphology	1940-04-01	0.409514	0.62703	BSCL2;KIT;GBA2;CLCN2
MP:0008664_decreased_interleukin-12_secretion	2023-02-01	0.567023	0.699917	BCL3;SIGLEC1
MP:0006126_abnormal_cardiac_outflow_tract_development	1946-06-01	0.166103	0.492986	KCNH2;POR;PHC1;MKL1;HSPG2;ENG
MP:0001313_increased_incidence_of_corneal_inflammation	2015-01-01	0.718925	0.79073	SOCS1
MP:0002651_abnormal_sciatic_nerve_morphology	1931-03-01	0.465428	0.652104	NGFR;APOE;PLA2G6
MP:0004956_decreased_thymus_weight	2028-03-01	0.39921	0.619659	PHC1;RASSF2;BAG3
MP:0001658_increased_mortality_induced_by_gamma-irradiation	2027-03-01	0.376595	0.619659	RBM38;H2AFX;NABP2
MP:0002190_disorganized_myocardium	1930-04-01	0.222787	0.523944	NOTCH1;ACTC1;ABL1;FOXM1
MP:0003898_abnormal_QRS_complex	2027-05-01	0.0629811	0.327792	SMO;GAA;GJA5;SIRPA;LOXL1
MP:0004134_abnormal_chest_morphology	2018-07-04	0.0012352	0.0501298	COL1A1;COL2A1;HOXB4;LOXL3
MP:0000854_abnormal_cerebellum_development	2026-04-01	0.155436	0.485251	NTRK2;PURA;DNER;ABL1
MP:0008217_abnormal_B_cell_activation	2029-03-01	0.42159	0.636705	ORAI1;APOE;TICAM1
MP:0004139_abnormal_gastric_parietal_cell_morphology	2022-02-01	0.542512	0.688301	MCOLN1;RUNX3
MP:0001106_abnormal_Schwann_cell_morphology	2027-03-01	0.376595	0.619659	PSAP;SOX10;ABCD1
MP:0010024_increased_total_body_fat_amount	10/120	0.512359	0.682894	UBB;THRA;GDF15;TMEM132A;KMT2B;ADRM1;IRS2;CARTPT;GTPBP2;PPARD
MP:0008075_decreased_CD4-positive,_alpha_beta_T_cell_number	13/130	0.255367	0.565019	TGFB1;SPI1;KDELR1;DOCK8;CORO1A;PIK3CG;PAX1;RASSF2;ALDH2;BMF;LCP2;TOX;JAK3
MP:0005501_abnormal_skin_physiology	1931-03-01	0.465428	0.652104	JUP;THBS1;SLC27A4
MP:0008568_abnormal_interleukin_secretion	1935-04-01	0.314893	0.594613	CACNB3;EFS;STIM1;TNFSF13
MP:0008263_abnormal_hippocampus_CA1_region_morphology	2023-02-01	0.567023	0.699917	ZBTB20;EIF4EBP2
MP:0004910_decreased_seminal_vesicle_weight	2022-02-01	0.542512	0.688301	AR;PSAP
MP:0003078_aphakia	2016-01-01	0.741737	0.805276	PPP1R13L
MP:0003396_abnormal_embryonic_hematopoiesis	1931-05-01	0.101908	0.395793	TGFB1;UBC;GATA2;ZFP36L2;ENG
MP:0002637_small_uterus	2023-02-01	0.567023	0.699917	EGR1;ARID5B
MP:0004973_increased_regulatory_T_cell_number	2013-01-01	0.667082	0.759615	TGFB1
MP:0005123_increased_circulating_growth_hormone_level	2013-01-01	0.667082	0.759615	ADRM1
MP:0008057_abnormal_DNA_replication	2015-01-01	0.718925	0.79073	PURA
MP:0006027_impaired_lung_alveolus_development	1935-05-01	0.150181	0.4852	CEBPA;MMP14;MMP2;ELN;FBLN1
MP:0001850_increased_susceptibility_to_otitis_media	2024-04-01	0.125138	0.443146	NAGLU;IDUA;SH3PXD2B;E2F4
MP:0010123_increased_bone_mineral_content	1994-12-01	0.0773727	0.351692	VANGL1;FKBP11;TYROBP;THRA;CTSK;TFEB;CYBA;TCIRG1;CACNA1S;THBS1;CLN6;DGCR2
MP:0001870_salivary_gland_inflammation	2026-04-01	0.155436	0.485251	SOCS1;E2F1;ID3;RELB
MP:0004740_sensorineural_hearing_loss	1930-03-01	0.443679	0.636705	NGFR;IDUA;PSAP
MP:0001691_abnormal_somite_shape	2027-04-01	0.171515	0.505313	RERE;PTK7;FURIN;ROR2
MP:0008050_decreased_memory_T_cell_number	2015-01-01	0.718925	0.79073	CORO1A
MP:0008584_photoreceptor_outer_segment_degeneration	2015-01-01	0.718925	0.79073	MERTK
MP:0002230_abnormal_primitive_streak_formation	2023-02-01	0.567023	0.699917	TCF7L1;LDB1
MP:0001770_abnormal_iron_level	2015-01-01	0.718925	0.79073	HFE2
MP:0000153_rib_bifurcation	2026-04-01	0.155436	0.485251	PTK7;DEAF1;DVL2;MDFI
MP:0005656_decreased_aggression	2016-01-01	0.741737	0.805276	EGR1
MP:0000644_dextrocardia	2027-04-01	0.171515	0.505313	MGRN1;GDF1;WDR62;BICC1
MP:0008101_lymph_node_hypoplasia	2029-04-01	0.205249	0.523944	SLC35C1;BCL3;LCP2;JAK3
MP:0001092_abnormal_trigeminal_ganglion_morphology	2026-03-01	0.353809	0.601958	NGFR;NOTCH1;MAN2B1
MP:0008022_dilated_heart_ventricle	2022-05-01	0.0286633	0.251903	PHC1;MKL1;NPRL3;LTBP4;HOXB4
MP:0004077_abnormal_striatum_morphology	2029-04-01	0.205249	0.523944	LYNX1;HSF1;SHANK3;LLGL1
MP:0002407_abnormal_double-negative_T_cell_morphology	2023-02-01	0.567023	0.699917	SPI1;LCP2
MP:0004930_small_epididymis	2014-01-01	0.694099	0.77427	HMGA1
MP:0001899_absent_long_term_depression	2026-04-01	0.155436	0.485251	NLGN3;DAGLA;DPYSL5;CAMK2A
MP:0000494_abnormal_cecum_morphology	2018-07-04	0.0012352	0.0501298	SLC9A8;KIT;IL2RG;RUNX3
MP:0003222_increased_cardiomyocyte_apoptosis	1932-03-01	0.486791	0.660274	ACTC1;BAG3;HMOX1
MP:0005185_decreased_circulating_progesterone_level	2027-03-01	0.376595	0.619659	POR;IRS2;PRLR
MP:0001958_emphysema	1930-05-01	0.0912507	0.379721	HCK;EFEMP2;ADAMTS2;ELN;LTBP4
MP:0008672_increased_interleukin-13_secretion	2021-02-01	0.51705	0.683382	CISH;TNFSF13
MP:0009643_abnormal_urine_homeostasis	1981-07-01	0.488248	0.660274	BTD;VDR;SLCO2A1;PSAP;MAN2B1;ATP6V0A4;APRT
MP:0010412_atrioventricular_septal_defect	1944-07-01	0.0621714	0.327792	MAPK7;LRP1;PLXND1;EVL;WDR62;BICC1;SMARCA4
MP:0005641_increased_mean_corpuscular_hemoglobin_concentration	1931-05-01	0.101908	0.395793	KIT;TMEM94;SIRT6;ULK1;AGPAT1
MP:0008260_abnormal_autophagy	1941-05-01	0.236385	0.547323	MAGEL2;ATP13A2;ULK1;TECPR1;USP19
MP:0009131_decreased_white_fat_cell_number	2018-10-04	0.0060778	0.116746	BSCL2;KSR1;CSPG4;AGPAT2
MP:0003944_abnormal_T_cell_subpopulation_ratio	1932-05-01	0.113153	0.417051	SPI1;LCP2;SIGLEC1;TCF3;JAK3
MP:0004620_cervical_vertebral_fusion	1931-04-01	0.240695	0.550945	PHC1;DEAF1;TSHZ1;CACNA1S
MP:0003787_abnormal_imprinting	2014-01-01	0.694099	0.77427	MEG3
MP:0005334_abnormal_fat_pad_morphology	2029-03-01	0.42159	0.636705	BSCL2;STAT5A;DLK1
MP:0002843_decreased_systemic_arterial_blood_pressure	1933-04-01	0.277392	0.565019	ZFP36;TNFRSF1B;AGTR1A;AGT
MP:0003728_abnormal_retinal_photoreceptor_layer_morphology	1930-03-01	0.443679	0.636705	CX3CR1;MERTK;CLCN2
MP:0004783_abnormal_cardinal_vein_morphology	2016-04-01	0.0356307	0.25628	FURIN;PIP5K1C;HSPG2;HDAC7
MP:0006074_abnormal_retinal_rod_bipolar_cell_morphology	2015-01-01	0.718925	0.79073	SLC4A3
MP:0006354_abnormal_fourth_pharyngeal_arch_artery_morphology	2015-01-01	0.718925	0.79073	PLXND1
MP:0004393_abnormal_cochlear_inner_hair_cell_morphology	2018-04-01	0.0526825	0.304465	ACAN;PTK7;PSAP;SCRIB
MP:0008518_retinal_outer_nuclear_layer_degeneration	1930-03-01	0.443679	0.636705	ATP1B2;MEF2D;CLCN2
MP:0011396_abnormal_sleep_behavior	1964-06-01	0.418778	0.636705	PTPRU;LRP1;HSF1;DNAJB12;H1FX;LOXL1
MP:0004906_enlarged_uterus	2013-01-01	0.667082	0.759615	DHX58
MP:0001200_thick_skin	2025-03-01	0.330919	0.595191	COL1A1;SLC27A4;RELB
MP:0010392_prolonged_QRS_complex_duration	2024-05-01	0.0404707	0.277843	SCUBE3;THRA;IDUA;GJA5;TBX5
MP:0009331_absent_primitive_node	2015-01-01	0.718925	0.79073	POFUT2
MP:0004672_short_ribs	2027-04-01	0.171515	0.505313	MYOG;COL2A1;SIK3;XYLT1
MP:0002176_increased_brain_weight	2024-02-01	0.59057	0.718954	PURA;SGTA
MP:0003864_abnormal_midbrain_development	1933-04-01	0.277392	0.565019	EGR1;SCRIB;MID1;TBX4
MP:0011368_increased_kidney_apoptosis	2022-02-01	0.542512	0.688301	OSR1;FGFRL1
MP:0008918_microgliosis	1936-05-01	0.16353	0.48811	CX3CR1;CSF1R;GRN;PSAP;ATP1A3
MP:0003799_impaired_macrophage_chemotaxis	1935-05-01	0.150181	0.4852	CX3CR1;NINJ1;PTK2B;PIK3CG;PLEC
MP:0000750_abnormal_muscle_regeneration	2026-03-01	0.353809	0.601958	DMPK;DUSP1;FOXK1
MP:0004151_decreased_circulating_iron_level	2028-05-01	0.0717734	0.351692	RHOT2;EVL;PARVB;PFN1;PRKAB1
MP:0006143_increased_systemic_arterial_diastolic_blood_pressure	1935-05-01	0.150181	0.4852	CTSA;CACNB3;VDR;ELN;THBS1
MP:0000462_abnormal_digestive_system_morphology	2024-04-01	0.125138	0.443146	COL1A1;KIT;GDF1;SLC27A4
MP:0008026_abnormal_brain_white_matter_morphology	1931-05-01	0.101908	0.395793	CSF1R;PURA;HSF1;PLA2G6;SHANK3
MP:0008943_increased_sensitivity_to_induced_cell_death	1933-03-01	0.507731	0.677224	PINK1;ATF6B;VASN
MP:0008479_decreased_spleen_white_pulp_amount	2026-04-01	0.155436	0.485251	LTBR;IL2RG;ZFPM1;RELB
MP:0012029_abnormal_electroretinogram_waveform_feature	2014-01-01	0.694099	0.77427	MEF2D
MP:0009355_increased_liver_triglyceride_level	1962-06-01	0.389082	0.619659	BSCL2;EGR1;CEBPA;KMT2B;AGPAT2;PPARGC1B
MP:0012157_rostral_body_truncation	2018-04-01	0.0526825	0.304465	TCF7L1;LDB1;KMT2B;PLPP3
MP:0008825_abnormal_cardiac_epithelial_to_mesenchymal_transition	2015-01-01	0.718925	0.79073	NOTCH1
MP:0002801_abnormal_long_term_object_recognition_memory	2029-04-01	0.205249	0.523944	EGR1;CACNB3;CAMK2A;SHANK3
MP:0002816_colitis	2029-03-01	0.42159	0.636705	LTBP4;SIRT6;RUNX3
MP:0011939_increased_food_intake	1972-10-01	0.0645365	0.333485	BSCL2;RAI1;CEBPA;TGFB1;GDF15;LMTK3;ARID5B;APOE;AGPAT2;GFRA2
MP:0004754_abnormal_kidney_collecting_duct_morphology	2015-04-01	0.0285062	0.251903	MMP17;IGF2BP1;DCHS1;PKD1
MP:0000159_abnormal_xiphoid_process_morphology	2025-04-01	0.139959	0.457908	ADAMTS2;SH3PXD2B;DVL2;SOX9
MP:0000125_absent_incisors	2014-01-01	0.694099	0.77427	GLI2
MP:0002759_abnormal_caudal_vertebrae_morphology	2029-03-01	0.42159	0.636705	SFRP2;ROR2;PAX1
MP:0005317_increased_triglyceride_level	2022-02-01	0.542512	0.688301	C3;ABCG1
MP:0008546_abnormal_vesicle-mediated_transport	2015-01-01	0.718925	0.79073	STEAP3
MP:0008764_increased_mast_cell_degranulation	2018-10-04	0.0060778	0.116746	DUSP1;INPP5D;KIT;CORO1A
MP:0009009_absent_estrous_cycle	1931-05-01	0.101908	0.395793	EGR1;PER1;CEBPB;PTPRS;IRS2
MP:0008681_increased_interleukin-17_secretion	2029-03-01	0.42159	0.636705	TNFSF13;IL17RC;THBS1
MP:0002665_decreased_circulating_corticosterone_level	1932-04-01	0.258916	0.565019	NTRK2;ACD;CRTC2;H6PD
MP:0008657_increased_interleukin-1_beta_secretion	2029-04-01	0.205249	0.523944	PINK1;GRN;DUSP1;PIK3CG
MP:0003667_increased_hemangiosarcoma_incidence	2022-02-01	0.542512	0.688301	RBM38;TUSC2
MP:0010895_increased_lung_compliance	2013-04-01	0.0170026	0.199951	MFAP4;NCF1;LTBP4;APOE
MP:0001052_abnormal_innervation_pattern_to_muscle	2022-04-01	0.0976746	0.395793	CHRNA1;CLIP3;NGFR;CACNA1S
MP:0009431_decreased_fetal_weight	1960-08-01	0.110405	0.412203	MEG3;KDM6B;C3;ELOVL1;SLC43A2;NABP2;IGF2BP1;FOS
MP:0000762_abnormal_tongue_morphology	2026-03-01	0.353809	0.601958	FOXF2;PRDM16;CACNA1S
MP:0008826_abnormal_splenic_cell_ratio	1936-05-01	0.16353	0.48811	PPP1R15A;HMOX1;IL2RG;JAK3;BBC3
MP:0009791_increased_susceptibility_to_viral_infection_induced_morbidity/mortality	2025-05-01	0.0473285	0.3015	IFITM3;DHX58;IRF7;CXCR4;TICAM1
MP:0000167_decreased_chondrocyte_number	2014-04-01	0.0223046	0.21657	CREB3L2;SIK3;XYLT1;GLI2
MP:0005010_abnormal_CD8-positive,_alpha_beta_T_cell_morphology	2028-03-01	0.39921	0.619659	E2F1;TOX;RUNX3
MP:0010766_abnormal_NK_cell_physiology	1946-06-01	0.166103	0.492986	CX3CR1;FCER1G;PLCG2;CXCR4;LCP2;TICAM1
MP:0001674_abnormal_germ_layer_development	2022-02-01	0.542512	0.688301	E4F1;PPRC1
MP:0008587_short_photoreceptor_outer_segment	1935-04-01	0.314893	0.594613	NAGLU;LAMB2;ATP1B2;MEF2D
MP:0005491_pancreatic_islet_hyperplasia	2028-04-01	0.188139	0.523944	ATXN2;SOX9;THBS1;SH2B1
MP:0009888_palatal_shelves_fail_to_meet_at_midline	1941-04-01	0.428231	0.636705	OSR2;PHC1;FOXF2;LOXL3
MP:0013278_decreased_fasted_circulating_glucose_level	1956-05-01	0.480212	0.660274	CAND2;JUP;SLC43A2;CNOT3;VEGFB
MP:0004624_abnormal_thoracic_cage_morphology	2027-03-01	0.376595	0.619659	CEBPB;COL2A1;NABP2
MP:0008810_increased_circulating_iron_level	1932-04-01	0.258916	0.565019	BOC;HFE2;EVL;SEMA3F
MP:0004950_abnormal_brain_vasculature_morphology	1931-04-01	0.240695	0.550945	ADGRA2;PKD1;LLGL1;CC2D1A
MP:0005272_abnormal_temporal_bone_morphology	2021-02-01	0.51705	0.683382	SCUBE3;DLX2
MP:0004185_abnormal_adipocyte_glucose_uptake	2025-03-01	0.330919	0.595191	CEBPA;CRTC2;E2F1
MP:0011353_expanded_mesangial_matrix	1931-03-01	0.465428	0.652104	APOE;CLU;AGT
MP:0010872_increased_trabecular_bone_mass	2014-04-01	0.0223046	0.21657	TYROBP;CTSK;TCIRG1;LTBP3
MP:0004084_abnormal_cardiac_muscle_relaxation	2022-02-01	0.542512	0.688301	IDUA;PIK3CG
MP:0006055_abnormal_vascular_endothelial_cell_morphology	1941-05-01	0.236385	0.547323	MAPK7;MDK;PSAP;PIEZO1;HDAC7
MP:0008788_abnormal_fetal_cardiomyocyte_morphology	2023-02-01	0.567023	0.699917	PIP5K1C;FOXM1
MP:0003982_increased_cholesterol_level	2025-03-01	0.330919	0.595191	LRP5;PLA2G6;ABCG1
MP:0003105_abnormal_heart_atrium_morphology	1930-04-01	0.222787	0.523944	JUP;PLXND1;ZMIZ1;TBX5
MP:0013279_increased_fasted_circulating_glucose_level	1966-09-01	0.0843174	0.357458	TSPAN18;MFAP2;ALX3;SIRPA;H1FX;ABCA7;EVL;ATP5G2;LOXL1
MP:0010466_vascular_ring	2021-02-01	0.51705	0.683382	PLXND1;EPHB4
MP:0005298_abnormal_clavicle_morphology	2020-04-01	0.0734243	0.351692	CEBPB;PHOSPHO1;RUNX3;IFITM5
MP:0005065_abnormal_neutrophil_morphology	2017-04-01	0.0436893	0.287442	C3;EGR1;CXCR4;S100A9
MP:0004937_dilated_heart	2023-02-01	0.567023	0.699917	ARID3B;PAK4
MP:0000493_rectal_prolapse	2027-04-01	0.171515	0.505313	LTBP4;ABL1;JAK3;LOXL1
MP:0000639_abnormal_adrenal_gland_morphology	2022-02-01	0.542512	0.688301	ACD;APOE
MP:0000752_dystrophic_muscle	2026-03-01	0.353809	0.601958	CAV3;DAG1;ITGA7
MP:0009746_enhanced_behavioral_response_to_xenobiotic	2017-04-01	0.0436893	0.287442	RYR1;LMTK3;CACNA1A;CYP2E1
MP:0001596_hypotension	2022-04-01	0.0976746	0.395793	DUSP1;AGTR1A;AGT;NPAS2
MP:0012431_increased_lymphoma_incidence	1988-09-01	0.283593	0.565019	RBM38;TRIM62;TUSC2;POLD1;PLK1;E2F1;GPX7;HIC1;PML
MP:0002362_abnormal_spleen_marginal_zone_morphology	2027-03-01	0.376595	0.619659	SH3BP2;S1PR2;DLK1
MP:0004969_pale_kidney	2028-04-01	0.188139	0.523944	ARID5B;ZFP36L2;GLIS2;TNS1
MP:0005479_decreased_circulating_triiodothyronine_level	2014-01-01	0.694099	0.77427	DIO3
MP:0004148_increased_compact_bone_thickness	2028-05-01	0.0717734	0.351692	COL2A1;THRA;PCOLCE;HIVEP3;APOE
MP:0005455_increased_susceptibility_to_weight_gain	2029-03-01	0.42159	0.636705	ATXN2;APOE;CPT1C
MP:0002396_abnormal_hematopoietic_system_morphology/development	2028-04-01	0.188139	0.523944	LDB1;TCF3;JAK3;FERMT3
MP:0009767_decreased_sensitivity_to_xenobiotic_induced_morbidity/mortality	1930-03-01	0.443679	0.636705	FCER1G;CYP2E1;A4GALT
MP:0008456_abnormal_retinal_rod_cell_outer_segment_morphology	2022-02-01	0.542512	0.688301	NTRK2;MEF2D
MP:0000465_gastrointestinal_hemorrhage	2028-03-01	0.39921	0.619659	CXCR4;ZFP36L2;FERMT3
MP:0001957_apnea	2023-02-01	0.567023	0.699917	MAFB;SLC6A9
MP:0001852_conjunctivitis	2021-02-01	0.51705	0.683382	ZFP36;TGFB1
MP:0000823_abnormal_lateral_ventricle_morphology	2018-04-01	0.0526825	0.304465	CSF1R;ADGRA2;IGF2BP1;SCRIB
MP:0002575_increased_circulating_ketone_body_level	2029-04-01	0.205249	0.523944	SREBF1;GPAM;BAG3;ZBTB20
MP:0010831_lethality,_incomplete_penetrance	1941-04-01	0.428231	0.636705	SGTA;KIT;BMYC;SHANK3
MP:0008135_small_Peyer's_patches	2026-04-01	0.155436	0.485251	BCL3;TOX;JAK3;RELB
MP:0001218_thin_epidermis	2025-03-01	0.330919	0.595191	JUP;NR1H2;MAP3K11
MP:0009657_failure_of_chorioallantoic_fusion	1954-06-01	0.271832	0.565019	TGFB1;LDB1;HGS;FURIN;PLPP3;TBX4
MP:0011049_impaired_adaptive_thermogenesis	2029-04-01	0.205249	0.523944	THRA;CSPG4;KCNAB2;PPARGC1B
MP:0004113_abnormal_aortic_arch_morphology	2028-03-01	0.39921	0.619659	RERE;NPRL3;EPHB4
MP:0002557_abnormal_social/conspecific_interaction	2028-04-01	0.188139	0.523944	RTN4R;AR;LGALS1;SHANK3
MP:0009409_abnormal_skeletal_muscle_fiber_type_ratio	1930-04-01	0.222787	0.523944	SSPN;ITGA7;CACNA1S;HSPG2
MP:0006319_abnormal_epididymal_fat_pad_morphology	2027-03-01	0.376595	0.619659	BSCL2;SRA1;APOE
MP:0004358_bowed_tibia	2016-04-01	0.0356307	0.25628	PHOSPHO1;SMOC1;SOX9;IFITM5
MP:0005620_abnormal_muscle_contractility	2024-02-01	0.59057	0.718954	RYR1;CACNA1S
MP:0012253_abnormal_intersomitic_vessel_morphology	2018-04-01	0.0526825	0.304465	MAPK7;PLXND1;PIEZO1;ENG
MP:0001739_abnormal_adrenal_gland_secretion	2014-01-01	0.694099	0.77427	CHGB
MP:0009766_increased_sensitivity_to_xenobiotic_induced_morbidity/mortality	1995-11-01	0.146354	0.476244	NPAS4;RYR1;SOCS1;VDR;DUSP1;KIT;CACNA1A;APOD;PNPLA6;CYP2E1;VASN
MP:0003828_pulmonary_edema	2024-03-01	0.308004	0.594613	DUSP1;BAG3;INPP5D
MP:0000827_dilated_third_ventricle	2024-04-01	0.125138	0.443146	NFIA;HSF1;PKD1;CELSR2
MP:0008049_increased_memory_T_cell_number	2023-02-01	0.567023	0.699917	TNFSF12;TNFSF13
MP:0002696_decreased_circulating_glucagon_level	2015-01-01	0.718925	0.79073	CREBBP
MP:0009435_abnormal_miniature_inhibitory_postsynaptic_currents	2029-05-01	0.0812006	0.352466	BCKDK;ATP1A3;EIF4EBP2;SHANK3;CC2D1A
MP:0009118_increased_white_fat_cell_size	2015-01-01	0.718925	0.79073	PPARGC1B
MP:0009356_decreased_liver_triglyceride_level	1955-05-01	0.464171	0.652104	SREBF1;SIK3;SRA1;PRKAB1;PPARD
MP:0003449_abnormal_intestinal_goblet_cell_morphology	1931-05-01	0.101908	0.395793	SLC9A3R1;NCF1;THRA;INPP5D;LTBP4
MP:0009887_abnormal_palatal_shelf_fusion_at_midline	2021-02-01	0.51705	0.683382	TSHZ1;GLI2
MP:0011940_decreased_food_intake	1969-08-01	0.194448	0.523944	PHOSPHO1;THRA;WFS1;ATN1;ARID5B;CPT1C;PRKAB1;KCTD15
MP:0005079_decreased_cytotoxic_T_cell_cytolysis	2029-03-01	0.42159	0.636705	INPP5D;TOX;PIK3CG
MP:0009304_increased_retroperitoneal_fat_pad_weight	2014-01-01	0.694099	0.77427	GDF15
MP:0002416_abnormal_proerythroblast_morphology	2028-04-01	0.188139	0.523944	SPI1;KIT;E2F4;IL2RG
MP:0006007_abnormal_basal_ganglion_morphology	2014-01-01	0.694099	0.77427	SHANK3
MP:0006264_decreased_systemic_arterial_systolic_blood_pressure	1933-04-01	0.277392	0.565019	VDR;DUSP1;AGTR1A;AGT
MP:0004890_decreased_energy_expenditure	2022-04-01	0.0976746	0.395793	NCOR2;BSCL2;CRTC1;GDF15
MP:0003050_abnormal_sacral_vertebrae_morphology	2022-02-01	0.542512	0.688301	SRA1;ROR2
MP:0008907_decreased_total_fat_pad_weight	2014-01-01	0.694099	0.77427	NPY
MP:0001952_increased_airway_responsiveness	2014-01-01	0.694099	0.77427	RUNX3
MP:0011968_decreased_threshold_for_auditory_brainstem_response	1933-04-01	0.277392	0.565019	SIRPA;LTBP2;SOBP;LOXL1
MP:0008475_intermingled_spleen_red_and_white_pulp	2014-01-01	0.694099	0.77427	BCL3
MP:0009940_abnormal_hippocampus_pyramidal_cell_morphology	2029-05-01	0.0812006	0.352466	KLF7;C1QA;DLG4;ATP1A3;EIF4EBP2
MP:0005181_decreased_circulating_estradiol_level	2021-02-01	0.51705	0.683382	IRS2;PRLR
MP:0009264_failure_of_eyelid_fusion	2016-04-01	0.0356307	0.25628	OSR2;TCF7L1;PPP1R13L;ALX3
MP:0003312_abnormal_locomotor_coordination	1932-05-01	0.113153	0.417051	THRA;PLA2G6;HSPG2;NTN1;SLC9A1
MP:0011094_embryonic_lethality_before_implantation,_complete_penetrance	13/126	0.221383	0.523944	NUP214;CCNK;INTS1;TRRAP;PLK1;RFX1;TUBG1;DNAJC17;SMARCA4;PLCB3;FASN;KIT;PFN1
MP:0009289_decreased_epididymal_fat_pad_weight	1944-05-01	0.28374	0.565019	DUSP1;KMT2B;APOE;PRKAB1;AGT
MP:0002826_tonic_seizures	2022-02-01	0.542512	0.688301	PSAP;DNM1
MP:0005439_decreased_glycogen_level	1930-05-01	0.0912507	0.379721	ACTA1;CEBPA;CRTC2;ZBTB20;IRS2
MP:0002432_abnormal_CD4-positive,_alpha_beta_T_cell_morphology	2028-03-01	0.39921	0.619659	E2F1;IL2RG;JAK3
MP:0003657_abnormal_erythrocyte_osmotic_lysis	2028-03-01	0.39921	0.619659	PPP1R15A;AMPD3;PRKAB1
MP:0008082_increased_single-positive_T_cell_number	2028-04-01	0.188139	0.523944	ABL1;ARID5B;TCF3;JAK3
MP:0001413_abnormal_response_to_new_environment	2026-03-01	0.353809	0.601958	VDR;APOE;SHANK3
MP:0004856_decreased_ovary_weight	2027-03-01	0.376595	0.619659	UBB;NSMF;SH2B1
MP:0008875_abnormal_xenobiotic_pharmacokinetics	2024-05-01	0.0404707	0.277843	POR;ATP1A3;GSTT1;CYP2E1;COMT
MP:0001853_heart_inflammation	2023-03-01	0.285146	0.565019	ZFP36;SOCS1;CLU
MP:0010551_abnormal_coronary_vessel_morphology	2014-01-01	0.694099	0.77427	PLEKHG5
MP:0005387_immune_system_phenotype	2014-01-01	0.694099	0.77427	PRKAB1
MP:0000757_herniated_abdominal_wall	2020-04-01	0.0734243	0.351692	LRP1;SCRIB;SLIT3;SLC27A4
MP:0001190_reddish_skin	2026-03-01	0.353809	0.601958	ELOVL1;KIT;RELB
MP:0008725_enlarged_heart_atrium	2014-01-01	0.694099	0.77427	PLXND1
MP:0011400_lethality,_complete_penetrance	2023-04-01	0.111027	0.412203	PLK3;PFN1;PKD1;PAX1
MP:0000285_abnormal_heart_valve_morphology	2026-03-01	0.353809	0.601958	COL2A1;ZMIZ1;SGSH
MP:0002417_abnormal_megakaryocyte_morphology	2028-03-01	0.39921	0.619659	CREBBP;PIP5K1C;ZFPM1
MP:0002928_abnormal_bile_duct_morphology	2014-04-01	0.0223046	0.21657	NCF1;PKD1;BICC1;RELB
MP:0002446_abnormal_macrophage_morphology	2026-04-01	0.155436	0.485251	NAGLU;PSAP;HFE2;ABCG1
MP:0004936_impaired_branching_involved_in_ureteric_bud_morphogenesis	1936-04-01	0.333813	0.595191	MMP14;KIF26B;DCHS1;FGFRL1
MP:0002239_abnormal_nasal_septum_morphology	2014-01-01	0.694099	0.77427	DLX5
MP:0004893_decreased_adiponectin_level	2025-03-01	0.330919	0.595191	BSCL2;IGFBP3;UCP2
MP:0008415_abnormal_neurite_morphology	2028-03-01	0.39921	0.619659	GRN;CHRNG;SORCS2
MP:0003850_abnormal_thymocyte_activation	2018-04-01	0.0526825	0.304465	ORAI1;LCP2;IL2RG;CORO1A
MP:0004384_small_interparietal_bone	2018-12-01	0.63768	0.736584	MNT
MP:0003957_abnormal_nitric_oxide_homeostasis	2027-04-01	0.171515	0.505313	ZFP36;VDR;DUSP1;BCL3
MP:0011099_lethality_throughout_fetal_growth_and_development,_complete_penetrance	21/196	0.115476	0.420201	RYR1;SPEN;CUL7;SPI1;JUP;EPO;OSR1;NPRL3;FOXM1;NTN1;PKD1;RELA;TBX2;NCOR2;RXRA;STIM1;ADGRA2;KIT;UBC;PIEZO1;LY6E
MP:0008024_absent_lymph_nodes	2015-04-01	0.0285062	0.251903	MMP15;ID2;JAK3;RELB
MP:0003635_abnormal_synaptic_transmission	2027-03-01	0.376595	0.619659	DLG4;CACNA1A;SHANK3
MP:0003056_abnormal_hyoid_bone_morphology	2018-04-01	0.0526825	0.304465	COL2A1;RARA;SOX9;FGFRL1
MP:0003227_abnormal_vascular_branching_morphogenesis	2022-02-01	0.542512	0.688301	ADGRA2;ZMIZ1
MP:0002938_white_spotting	2014-01-01	0.694099	0.77427	KIT
MP:0010763_abnormal_hematopoietic_stem_cell_physiology	2024-02-01	0.59057	0.718954	SPI1;ID1
MP:0004505_decreased_renal_glomerulus_number	2027-04-01	0.171515	0.505313	MMP14;MAFB;AGT;FGFRL1
MP:0010018_pulmonary_vascular_congestion	2020-03-01	0.217847	0.523944	ABCA3;SLIT3;PDLIM7
MP:0006089_abnormal_vestibular_saccule_morphology	2022-02-01	0.542512	0.688301	DLX5;KIT
MP:0010052_increased_grip_strength	1978-09-01	0.179513	0.518306	EDC4;MDK;DLG4;BAG3;PTH1R;ARRB2;COMT;TRAM2;USP19
MP:0005596_increased_susceptibility_to_type_I_hypersensitivity_reaction	2028-03-01	0.39921	0.619659	CISH;DUSP1;TBXA2R
MP:0001570_abnormal_circulating_enzyme_level	2019-04-01	0.0626005	0.327792	NCOR2;GGA1;IDUA;MDK
MP:0003382_straub_tail	2028-04-01	0.188139	0.523944	MAPKBP1;THRA;CLSTN1;COMT
MP:0009453_enhanced_contextual_conditioning_behavior	2019-04-01	0.0626005	0.327792	C3;CACNB3;COMT;SHANK3
MP:0000534_abnormal_ureter_morphology	2021-02-01	0.51705	0.683382	GATA2;LZTS2
MP:0002264_abnormal_bronchus_morphology	2014-01-01	0.694099	0.77427	TRAF4
MP:0010873_decreased_trabecular_bone_mass	2015-04-01	0.0285062	0.251903	MGP;CNOT3;LRP5;PKD1
MP:0009402_decreased_skeletal_muscle_fiber_diameter	2029-05-01	0.0812006	0.352466	RYR1;DMPK;DUSP1;USP19;PLEC
MP:0008478_increased_spleen_white_pulp_amount	2021-02-01	0.51705	0.683382	RBM38;STEAP3
MP:0000034_abnormal_inner_ear_vestibule_morphology	2024-03-01	0.308004	0.594613	NTRK2;NAGLU;DLX5
MP:0006243_impaired_pupillary_reflex	2014-01-01	0.694099	0.77427	SMOC1
MP:0004448_abnormal_presphenoid_bone_morphology	2018-04-01	0.0526825	0.304465	PHC1;FOXF2;DLX5;ARID5B
MP:0011708_decreased_fibroblast_cell_migration	2020-04-01	0.0734243	0.351692	MRC2;FZR1;ARID5B;PLEC
MP:0000108_midline_facial_cleft	2013-01-01	0.667082	0.759615	ALX3
MP:0002657_chondrodystrophy	2014-04-01	0.0223046	0.21657	COL2A1;CREB3L2;PKD1;HSPG2
MP:0010685_abnormal_hair_follicle_inner_root_sheath_morphology	2018-12-01	0.63768	0.736584	KSR1
MP:0005087_decreased_acute_inflammation	2022-02-01	0.542512	0.688301	ALOX5AP;PTK2B
MP:0010097_abnormal_retinal_blood_vessel_morphology	1931-05-01	0.101908	0.395793	NOTCH3;NOTCH1;SMOC1;LRP5;PRKAB1
MP:0010956_abnormal_mitochondrial_ATP_synthesis_coupled_electron_transport	2028-03-01	0.39921	0.619659	GAMT;PINK1;THRA
MP:0000474_abnormal_foregut_morphology	2024-03-01	0.308004	0.594613	TCF7L1;LDB1;PXN
MP:0005352_small_cranium	1930-04-01	0.222787	0.523944	MMP14;MNT;COL2A1;FGFRL1
MP:0008277_abnormal_sternum_ossification	1935-04-01	0.314893	0.594613	MYOG;PCGF2;DCHS1;FGFRL1
MP:0009931_abnormal_skin_appearance	2029-03-01	0.42159	0.636705	ELOVL1;MAP3K11;SLC27A4
MP:0000748_progressive_muscle_weakness	2024-04-01	0.125138	0.443146	AR;DMPK;GAA;PSAP
MP:0000187_abnormal_triglyceride_level	2014-04-01	0.0223046	0.21657	SREBF1;SLC27A1;APOE;ADAMTS7
MP:0004613_fusion_of_vertebral_arches	2022-02-01	0.542512	0.688301	TSHZ1;RARA
MP:0009288_increased_epididymal_fat_pad_weight	2020-04-01	0.0734243	0.351692	NCOR2;THRA;KMT2B;CSPG4
MP:0002993_arthritis	2014-04-01	0.0223046	0.21657	COL1A1;MMP14;MMP2;SOD3
MP:0000460_mandible_hypoplasia	2024-03-01	0.308004	0.594613	PRDM16;NABP2;FGFRL1
MP:0008037_abnormal_T_cell_morphology	1930-04-01	0.222787	0.523944	SASH3;TGFB1;CCDC86;JAK3
MP:0001273_decreased_metastatic_potential	2021-02-01	0.51705	0.683382	ID1;FOS
MP:0011092_embryonic_lethality,_complete_penetrance	26/304	0.418113	0.636705	RNF31;NOTCH1;LDB1;TRRAP;KMT2B;MLLT1;GATA2;POFUT2;CAPNS1;SOX9;MAP2K7;GLUL;TLE3;CREBBP;MCRS1;ARID3B;SOX10;DISP1;COL1A1;SLC7A5;SMO;HGS;KIT;CNOT3;SNAI1;SLC27A4
MP:0008808_decreased_spleen_iron_level	2015-01-01	0.718925	0.79073	HFE2
MP:0001328_disorganized_retinal_layers	2015-01-01	0.718925	0.79073	COL2A1
MP:0004608_abnormal_cervical_axis_morphology	2019-04-01	0.0626005	0.327792	HOXB4;HOXD4;HOXD3;PAX1
MP:0008168_decreased_B-1a_cell_number	2024-03-01	0.308004	0.594613	SPI1;RAC2;PIK3CD
MP:0005281_increased_fatty_acid_level	2028-03-01	0.39921	0.619659	SLC43A2;ABCD1;PPARD
MP:0009417_skeletal_muscle_atrophy	2018-04-01	0.0526825	0.304465	NOTCH3;MAGEL2;H6PD;PLA2G6
MP:0004462_small_basisphenoid_bone	2018-12-01	0.63768	0.736584	FGFRL1
MP:0003732_abnormal_retinal_outer_plexiform_layer_morphology	2020-02-01	0.490661	0.660274	LRP5;MEF2D
MP:0004272_abnormal_basement_membrane_morphology	2021-02-01	0.51705	0.683382	MMP14;HSPG2
MP:0000018_small_ears	2019-02-01	0.46338	0.651763	MMP14;HIC1
MP:0001382_abnormal_nursing	2022-03-01	0.262435	0.565019	CACNA1A;SIRT6;APOE
MP:0003197_nephrocalcinosis	2015-01-01	0.718925	0.79073	ATP6V0A4
MP:0001274_curly_vibrissae	2021-02-01	0.51705	0.683382	ACD;MGRN1
MP:0008283_small_hippocampus	2027-03-01	0.376595	0.619659	ZBTB20;UBE3B;SHANK3
MP:0000602_enlarged_liver_sinusoidal_spaces	2014-01-01	0.694099	0.77427	HSPG2
MP:0004607_abnormal_cervical_atlas_morphology	2028-03-01	0.39921	0.619659	HOXD4;FGFRL1;PAX1
MP:0005107_abnormal_stapes_morphology	2019-02-01	0.46338	0.651763	DLX2;NAGLU
MP:0000952_abnormal_CNS_glial_cell_morphology	2020-03-01	0.217847	0.523944	HGS;DNER;IGF2BP1
MP:0009278_abnormal_bone_marrow_cell_physiology	2029-04-01	0.205249	0.523944	MMP2;INPP5D;ABL1;ZFP36L2
MP:0002276_abnormal_lung_interstitium_morphology	2013-04-01	0.0170026	0.199951	CEBPA;CREBBP;FBLN1;STK40
MP:0011083_lethality_at_weaning,_complete_penetrance	1945-05-01	0.299919	0.586205	MMP14;PSAP;CACNA1A;SIRT6;RELB
MP:0001447_abnormal_nest_building_behavior	2023-03-01	0.285146	0.565019	CREBBP;ATP13A2;SHANK2
MP:0003453_abnormal_keratinocyte_physiology	2023-03-01	0.285146	0.565019	RELB;PLEC;PPARD
MP:0000711_thymus_cortex_hypoplasia	2016-04-01	0.0356307	0.25628	ABL1;ARID5B;IL2RG;JAK3
MP:0004859_abnormal_synaptic_plasticity	2019-04-01	0.0626005	0.327792	C3;PRRT2;DLG4;CAMK2A
MP:0001545_abnormal_hematopoietic_system_physiology	2022-02-01	0.542512	0.688301	CEBPA;SPI1
MP:0002187_abnormal_fibula_morphology	2020-04-01	0.0734243	0.351692	COL1A1;ROR2;TBX4;PITX1
MP:0010403_atrial_septal_defect	1944-05-01	0.28374	0.565019	CREBBP;MGRN1;GDF1;FBLN1;TBX5
MP:0000188_abnormal_circulating_glucose_level	2024-03-01	0.308004	0.594613	RTN2;SLC43A2;IRS2
MP:0009456_impaired_cued_conditioning_behavior	1930-04-01	0.222787	0.523944	NLGN3;KSR1;NCF1;COMT
MP:0001144_vagina_atresia	2013-04-01	0.0170026	0.199951	AR;DHX58;BMF;MERTK
MP:0000696_abnormal_Peyer's_patch_morphology	2023-04-01	0.111027	0.412203	SOCS1;BCL3;TCIRG1;RELB
MP:0009640_abnormal_renal_tubule_epithelium_morphology	2026-04-01	0.155436	0.485251	NAGLU;LAMB2;ARHGDIA;MAN2B1
MP:0000029_abnormal_malleus_morphology	2023-04-01	0.111027	0.412203	SCUBE3;DLX5;TSHZ1;ROR2
MP:0001408_stereotypic_behavior	2019-02-01	0.46338	0.651763	NLGN3;CYBA
MP:0009399_increased_skeletal_muscle_fiber_size	2016-04-01	0.0356307	0.25628	MAGEL2;MMP14;ITGA7;PLEC
MP:0001751_increased_circulating_luteinizing_hormone_level	2024-03-01	0.308004	0.594613	AR;KIT;BMYC
MP:0009395_increased_nucleated_erythrocyte_cell_number	1940-04-01	0.409514	0.62703	CAPNS1;E2F4;ZFP36L2;FERMT3
MP:0008582_short_photoreceptor_inner_segment	2014-01-01	0.694099	0.77427	ATP1B2
MP:0009338_increased_splenocyte_number	2016-04-01	0.0356307	0.25628	KLF13;USP21;MFAP2;BMF
MP:0003656_abnormal_erythrocyte_physiology	2021-02-01	0.51705	0.683382	STEAP3;AMPD3
MP:0008414_abnormal_spatial_reference_memory	2028-04-01	0.188139	0.523944	KSR1;APOD;APOE;SHANK3
MP:0003442_decreased_circulating_glycerol_level	2023-04-01	0.111027	0.412203	BSCL2;DOPEY2;SCUBE3;GSK3A
MP:0005108_abnormal_ulna_morphology	2023-04-01	0.111027	0.412203	COL2A1;COL9A2;ROR2;TRAM2
MP:0003953_abnormal_hormone_level	2024-03-01	0.308004	0.594613	COL1A1;NCOR2;THRA
MP:0008772_increased_heart_ventricle_size	2014-01-01	0.694099	0.77427	ABL1
MP:0000885_ectopic_Purkinje_cell	2025-03-01	0.330919	0.595191	B4GALT2;CXCR4;MID1
MP:0000079_abnormal_basioccipital_bone_morphology	2017-04-01	0.0436893	0.287442	DLX5;HOXD4;LTBP3;GLI2
MP:0002207_abnormal_long_term_potentiation	1931-04-01	0.240695	0.550945	NTRK2;LIMK1;CAMK2A;EIF4EBP2
MP:0010027_increased_liver_cholesterol_level	2020-02-01	0.490661	0.660274	SREBF1;SIK3
MP:0004249_abnormal_crista_ampullaris_morphology	2022-02-01	0.542512	0.688301	NAGLU;DLX5
MP:0004392_abnormal_CD8-positive,_alpha-beta_T_cell_physiology	2027-04-01	0.171515	0.505313	INPP5D;PRKD2;PIK3CG;BBC3
MP:0009873_abnormal_aorta_tunica_media_morphology	2018-12-01	0.63768	0.736584	EFEMP2
MP:0003123_paternal_imprinting	2014-01-01	0.694099	0.77427	MEG3
MP:0009858_abnormal_cellular_extravasation	2022-02-01	0.542512	0.688301	AOC3;S100A9
MP:0010769_abnormal_survival	2016-04-01	0.0356307	0.25628	NTRK2;OSR1;CACNA1A;DLK1
MP:0008190_decreased_transitional_stage_B_cell_number	2022-02-01	0.542512	0.688301	SH3BP2;PLCG2
MP:0011108_embryonic_lethality_during_organogenesis,_incomplete_penetrance	21/233	0.339098	0.595191	SREBF1;CREBBP;TGFB1;JUP;OSR1;ITPK1;SCRIB;FOXP4;HSPG2;PKD1;SULF2;TBX2;CAPNS1;KIT;UBC;PIEZO1;ITGA7;ZFPM1;PITX1;MDFI;PPARD
MP:0008563_decreased_interferon-alpha_secretion	2018-04-01	0.0526825	0.304465	DHX58;IRF7;IRF5;IRF9
MP:0010454_abnormal_truncus_arteriosus_septation	2024-03-01	0.308004	0.594613	RXRA;FBLN1;TBX2
MP:0002766_situs_inversus	2025-03-01	0.330919	0.595191	MGRN1;GDF1;BICC1
MP:0008525_decreased_cranium_height	2026-04-01	0.155436	0.485251	MMP14;SH3PXD2B;ABL1;HSPG2
MP:0005573_increased_pulmonary_respiratory_rate	2013-01-01	0.667082	0.759615	RYR1
MP:0003755_abnormal_palate_morphology	2025-04-01	0.139959	0.457908	DLX5;TSHZ1;ARID5B;HIC1
MP:0002725_abnormal_vein_morphology	2015-01-01	0.718925	0.79073	OSR1
MP:0004133_heterotaxia	2025-03-01	0.330919	0.595191	GDF1;WDR62;BICC1
MP:0012144_decreased_b_wave_amplitude	2022-02-01	0.542512	0.688301	GRN;MEF2D
MP:0003448_abnormal_tumor_morphology	2020-04-01	0.0734243	0.351692	PLK3;AR;FOS;S1PR2
MP:0013293_embryonic_lethality_prior_to_tooth_bud_stage	15/158	0.300275	0.586482	EGR1;MBD6;AHCY;LRP1;PLK1;XRCC3;TFEB;FURIN;TBX4;ACTG1;DPM3;SMO;ZMIZ2;MYBL2;PLPP3
MP:0008392_decreased_primordial_germ_cell_number	2023-03-01	0.285146	0.565019	MAD2L2;CXCR4;ROR2
MP:0011102_embryonic_lethality,_incomplete_penetrance	1945-05-01	0.299919	0.586205	MAD2L2;KMT2B;MIB2;ITGA7;RELA
MP:0009747_impaired_behavioral_response_to_xenobiotic	1935-04-01	0.314893	0.594613	KIT;A4GALT;ADCY5;CACNA1G
MP:0006270_abnormal_mammary_gland_growth_during_lactation	2020-02-01	0.490661	0.660274	STAT5A;MKL1
MP:0004938_dilated_vasculature	2018-04-01	0.0526825	0.304465	TCF7L1;PNPLA6;CYP2E1;PDLIM7
MP:0000030_abnormal_tympanic_ring_morphology	2016-04-01	0.0356307	0.25628	OSR2;TSHZ1;NABP2;FBLN1
MP:0001195_flaky_skin	2013-01-01	0.667082	0.759615	CEBPA
MP:0003845_abnormal_decidualization	2013-01-01	0.667082	0.759615	PRLR
MP:0008827_abnormal_thymus_cell_ratio	2014-01-01	0.694099	0.77427	JAK3
MP:0002887_decreased_susceptibility_to_pharmacologically_induced_seizures	2025-04-01	0.139959	0.457908	SLC7A8;NPY;CKB;CACNA1G
MP:0004921_decreased_placenta_weight	2024-03-01	0.308004	0.594613	MEG3;IGF2BP1;FOS
MP:0002051_increased_skin_papilloma_incidence	2019-04-01	0.0626005	0.327792	EGR1;GSTP1;AURKB;PPARD
MP:0008076_abnormal_CD4-positive_T_cell_differentiation	2025-03-01	0.330919	0.595191	SASH3;CISH;TOX
MP:0012307_impaired_spatial_learning	2025-03-01	0.330919	0.595191	KMT2D;PREX1;SHANK3
MP:0008114_abnormal_Kupffer_cell_morphology	2018-04-01	0.0526825	0.304465	NGFR;NAGLU;GLMP;MAN2B1
MP:0011091_prenatal_lethality,_complete_penetrance	24/272	0.363435	0.617463	SPEN;RERE;SMARCB1;SPI1;THRA;MGRN1;DOT1L;SYVN1;PKD1;SREBF2;GLI2;COL1A1;NCOR2;SLC6A9;POLR2A;FASN;KIT;CCDC86;HMOX1;GNB1L;PLPP3;ENG;PPARD;PLEC
MP:0008565_decreased_interferon-beta_secretion	2016-04-01	0.0356307	0.25628	DHX58;IRF7;TICAM1;CC2D1A
MP:0002286_cryptorchism	2025-03-01	0.330919	0.595191	AR;ARID5B;INSL3
MP:0004001_decreased_hepatocyte_proliferation	2020-03-01	0.217847	0.523944	C3;CEBPA;ADAMTS7
MP:0001344_blepharoptosis	2017-04-01	0.0436893	0.287442	ACTA1;EFEMP2;EGR3;GFRA2
MP:0003406_failure_of_zygotic_cell_division	2014-01-01	0.694099	0.77427	HSF1
MP:0000402_abnormal_zigzag_hair_morphology	2013-01-01	0.667082	0.759615	RUNX3
MP:0005591_decreased_vasodilation	2024-04-01	0.125138	0.443146	P2RY6;PTK2B;IRS2;APOE
MP:0009287_decreased_abdominal_fat_pad_weight	2018-08-03	0.0218625	0.21657	DUSP1;PRLR;PPARD
MP:0009760_abnormal_mitotic_spindle_morphology	2024-04-01	0.125138	0.443146	PLK1;WDR62;TUBG1;AURKB
MP:0008056_abnormal_retinal_ganglion_cell_morphology	2026-03-01	0.353809	0.601958	NGFR;NTRK2;GRN
MP:0001873_stomach_inflammation	2025-03-01	0.330919	0.595191	SH3BP2;RUNX3;RELB
MP:0003132_increased_pre-B_cell_number	2025-03-01	0.330919	0.595191	SH3BP2;PLCG2;BMF
MP:0005106_abnormal_incus_morphology	2019-03-01	0.196184	0.523944	SCUBE3;DLX2;RARA
MP:0013294_prenatal_lethality_prior_to_heart_atrial_septation	1945-05-01	0.299919	0.586205	MBD6;GPX3;CTDSP2;SCRIB;KCTD15
MP:0008723_impaired_eosinophil_recruitment	2014-01-01	0.694099	0.77427	KDM6B
MP:0006395_abnormal_epiphyseal_plate_morphology	2023-03-01	0.285146	0.565019	COL2A1;MGP;GLI2
MP:0008782_increased_B_cell_apoptosis	2021-02-01	0.51705	0.683382	SH3BP2;PLCG2
MP:0009339_decreased_splenocyte_number	2024-03-01	0.308004	0.594613	STAT5A;FOS;ZFP36L2
MP:0008702_increased_interleukin-5_secretion	2021-03-01	0.239967	0.550945	HCK;CISH;TNFSF13
MP:0008133_decreased_Peyer's_patch_number	2023-04-01	0.111027	0.412203	SASH3;BCL3;TOX;RELB
MP:0003209_abnormal_pulmonary_elastic_fiber_morphology	2015-04-01	0.0285062	0.251903	CTSA;EFEMP2;MMP14;LTBP4
MP:0002723_abnormal_immune_serum_protein_physiology	2016-04-01	0.0356307	0.25628	TBXA2R;TCIRG1;APOE;IL2RG
MP:0009400_decreased_skeletal_muscle_fiber_size	1931-04-01	0.240695	0.550945	RYR1;CEBPB;MAGEL2;DUSP1
MP:0002067_abnormal_sensory_capabilities/reflexes/nociception	2024-04-01	0.125138	0.443146	NGFR;PINK1;VEGFB;ATP6V0A4
MP:0005533_increased_body_temperature	2022-04-01	0.0976746	0.395793	BSCL2;TGFB1;THRA;ABCG1
MP:0006269_abnormal_mammary_gland_growth_during_pregnancy	2026-03-01	0.353809	0.601958	STAT5A;CSF1R;ID2
MP:0008789_abnormal_olfactory_epithelium_morphology	2025-03-01	0.330919	0.595191	DLX5;E2F4;ATF5
MP:0004876_decreased_mean_systemic_arterial_blood_pressure	2023-04-01	0.111027	0.412203	THRA;GJA5;AGTR1A;NPAS2
MP:0010090_increased_circulating_creatine_kinase_level	2019-02-01	0.46338	0.651763	CAV3;ITGA7
MP:0005599_increased_cardiac_muscle_contractility	2025-04-01	0.139959	0.457908	SFRP2;FXYD1;EIF4EBP1;PIK3CG
MP:0001650_abnormal_seizure_response_to_electrical_stimulation	2013-01-01	0.667082	0.759615	DNM1
MP:0020154_impaired_humoral_immune_response	2020-03-01	0.217847	0.523944	DOCK8;RAC2;JAK3
MP:0008974_proportional_dwarf	2020-04-01	0.0734243	0.351692	SH3PXD2B;WDR62;SHISA2;SH2B1
MP:0008817_hematoma	2014-01-01	0.694099	0.77427	FCER1G
MP:0006092_abnormal_olfactory_sensory_neuron_morphology	2020-02-01	0.490661	0.660274	LGALS1;ATF5
MP:0003122_maternal_imprinting	2020-04-01	0.0734243	0.351692	MEG3;MAGEL2;DIO3;DLK1
MP:0009538_abnormal_synapse_morphology	1940-04-01	0.409514	0.62703	CACNA1A;ZDHHC8;APOE;SHANK3
MP:0013241_embryo_tissue_necrosis	1935-04-01	0.314893	0.594613	TGFB1;SLC25A19;CSK;ENG
MP:0002413_abnormal_megakaryocyte_progenitor_cell_morphology	2020-02-01	0.490661	0.660274	GATA2;ZFPM1
MP:0003719_abnormal_pericyte_morphology	2014-01-01	0.694099	0.77427	NOTCH3
MP:0008807_increased_liver_iron_level	2025-04-01	0.139959	0.457908	STEAP3;HYAL2;GLMP;HFE2
MP:0009269_decreased_fat_cell_size	2018-04-01	0.0526825	0.304465	DUSP1;SIK3;AGT;DLK1
MP:0000121_failure_of_tooth_eruption	2016-04-01	0.0356307	0.25628	CSF1R;SPI1;FOS;TCIRG1
MP:0001916_intracerebral_hemorrhage	2019-04-01	0.0626005	0.327792	RHBDF1;VKORC1;MAPK7;FBLN1
MP:0002217_small_lymph_nodes	2020-03-01	0.217847	0.523944	PIK3CD;IL2RG;CORO1A
MP:0000297_abnormal_atrioventricular_cushion_morphology	2020-03-01	0.217847	0.523944	RXRA;JUP;GJA5
MP:0004789_increased_bile_salt_level	2018-12-01	0.63768	0.736584	SIK3
MP:0005225_abnormal_vertebrae_development	2023-04-01	0.111027	0.412203	COL2A1;DCHS1;ROR2;PAX1
MP:0002500_granulomatous_inflammation	2022-03-01	0.262435	0.565019	CEBPB;NCF1;AGPAT2
MP:0012232_abnormal_ceramide_level	2018-12-01	0.63768	0.736584	ELOVL1
MP:0004056_abnormal_myocardium_compact_layer_morphology	2019-04-01	0.0626005	0.327792	MAPK7;ABL1;EVL;HSPG2
MP:0000420_ruffled_hair	2022-03-01	0.262435	0.565019	SLC35C1;RELB;ENG
MP:0000704_abnormal_thymus_development	2013-01-01	0.667082	0.759615	CBX4
MP:0004025_polyploidy	2019-02-01	0.46338	0.651763	PLK3;AURKB
MP:0000530_abnormal_kidney_blood_vessel_morphology	2013-04-01	0.0170026	0.199951	PLEKHG5;MGP;AGTR1A;AGT
MP:0002408_abnormal_double-positive_T_cell_morphology	2020-04-01	0.0734243	0.351692	E2F1;ID3;LCP2;RUNX3
MP:0001666_abnormal_intestinal_absorption	2018-12-01	0.63768	0.736584	SLC43A2
MP:0001486_abnormal_startle_reflex	2021-04-01	0.0851271	0.358785	ALDH2;VDR;ATP1A3;SHANK3
MP:0002641_anisopoikilocytosis	2019-04-01	0.0626005	0.327792	RHBDF1;PPP1R15A;STEAP3;FERMT3
MP:0009114_decreased_pancreatic_beta_cell_mass	2022-04-01	0.0976746	0.395793	ALX3;IRS2;SOX9;PRLR
MP:0004229_abnormal_embryonic_erythropoiesis	2027-03-01	0.376595	0.619659	POFUT2;TGFB1;LDB1
MP:0008871_abnormal_ovarian_follicle_number	2013-01-01	0.667082	0.759615	KIT
MP:0008108_abnormal_small_intestinal_villus_morphology	2021-02-01	0.51705	0.683382	CX3CR1;E2F4
MP:0002275_abnormal_type_II_pneumocyte_morphology	2026-03-01	0.353809	0.601958	CEBPA;ABCA3;NABP2
MP:0000298_absent_atrioventricular_cushions	2014-01-01	0.694099	0.77427	TBX5
MP:0008014_increased_lung_tumor_incidence	2026-04-01	0.155436	0.485251	PLK3;FZR1;POLD1;S1PR2
MP:0005205_abnormal_eye_anterior_chamber_morphology	2017-02-01	0.406347	0.623503	PXDN;SH3PXD2B
MP:0000217_abnormal_leukocyte_cell_number	2022-03-01	0.262435	0.565019	CSF1R;EGR1;HMOX1
MP:0006267_abnormal_intercalated_disc_morphology	2013-01-01	0.667082	0.759615	PLEC
MP:0008214_increased_immature_B_cell_number	2023-03-01	0.285146	0.565019	AR;BMF;DLK1
MP:0010300_increased_skin_tumor_incidence	2018-02-01	0.435254	0.636705	POLD1;PPARD
MP:0010968_decreased_compact_bone_area	2018-12-01	0.63768	0.736584	RUNX3
MP:0001208_blistering	2022-03-01	0.262435	0.565019	JUP;KSR1;PLEC
MP:0009413_skeletal_muscle_fiber_atrophy	2020-04-01	0.0734243	0.351692	AR;VAPB;ITGA7;LDB3
MP:0004031_insulitis	2019-02-01	0.46338	0.651763	E2F1;MERTK
MP:0002689_abnormal_molar_morphology	2023-03-01	0.285146	0.565019	NGFR;ADAMTS2;NFIC
MP:0002672_abnormal_pharyngeal_arch_artery_morphology	2020-03-01	0.217847	0.523944	RXRA;ZMIZ1;HDAC7
MP:0002499_chronic_inflammation	2021-03-01	0.239967	0.550945	PLCG2;HMOX1;JAK3
MP:0001435_no_suckling_reflex	2014-04-01	0.0223046	0.21657	CNTFR;NTRK2;CLCF1;SLC27A4
MP:0003103_liver_degeneration	2020-03-01	0.217847	0.523944	SOCS1;LRP1;RELA
MP:0008502_increased_IgG3_level	2023-03-01	0.285146	0.565019	TYROBP;DLK1;SH2B2
MP:0002768_small_adrenal_glands	2025-03-01	0.330919	0.595191	ACD;MAN2B2;RSAD1
MP:0001093_small_trigeminal_ganglion	2013-01-01	0.667082	0.759615	NTRK2
MP:0003233_prolonged_QT_interval	2021-03-01	0.239967	0.550945	IAH1;THRA;GJA5
MP:0001548_hyperlipidemia	2018-03-01	0.175092	0.509204	APOE;CPT1C;DLK1
MP:0010088_decreased_circulating_fructosamine_level	2024-03-01	0.308004	0.594613	USP21;COMT;PFN1
MP:0003484_abnormal_channel_response	2020-04-01	0.0734243	0.351692	CACNB3;ARPP21;CACNA1A;CACNA1H
MP:0004720_abnormal_platelet_morphology	2013-01-01	0.667082	0.759615	ZFPM1
MP:0008173_increased_follicular_B_cell_number	2013-01-01	0.667082	0.759615	BMF
MP:0008663_increased_interleukin-12_secretion	2021-04-01	0.0851271	0.358785	CEBPB;GRN;PINK1;TNFSF12
MP:0010080_abnormal_hepatocyte_physiology	2020-03-01	0.217847	0.523944	GRN;GLMP;PRKAB1
MP:0020332_impaired_leukocyte_tethering_or_rolling	2018-02-01	0.435254	0.636705	AOC3;SLC35C1
MP:0006271_abnormal_involution_of_the_mammary_gland	2020-02-01	0.490661	0.660274	MKL1;BMF
MP:0010507_shortened_RR_interval	2017-02-01	0.406347	0.623503	H1FX;PRKAB1
MP:0002855_abnormal_cochlear_ganglion_morphology	2023-04-01	0.111027	0.412203	NTRK2;KIT;MAN2B1;MIF
MP:0004258_abnormal_placenta_size	2013-01-01	0.667082	0.759615	SCRIB
MP:0002359_abnormal_spleen_germinal_center_morphology	2022-03-01	0.262435	0.565019	C3;ABL1;S1PR2
MP:0003840_abnormal_coronal_suture_morphology	2018-11-01	0.605683	0.719411	MMP2
MP:0001883_increased_mammary_adenocarcinoma_incidence	2020-04-01	0.0734243	0.351692	TRIM62;FZR1;GPX7;SMARCA4
MP:0004808_abnormal_hematopoietic_stem_cell_morphology	2024-03-01	0.308004	0.594613	NCOR2;EGR1;TCF3
MP:0003858_enhanced_coordination	2024-04-01	0.125138	0.443146	NLGN3;VAPB;CAMK2A;ATP1A3
MP:0008911_induced_hyperactivity	2020-02-01	0.490661	0.660274	PRRT2;SHANK3
MP:0002018_increased_malignant_tumor_incidence	2019-02-01	0.46338	0.651763	SMARCB1;HIC1
MP:0004395_increased_cochlear_inner_hair_cell_number	2018-12-01	0.63768	0.736584	PTK7
MP:0004269_abnormal_optic_cup_morphology	2018-12-01	0.63768	0.736584	PHC1
MP:0003974_abnormal_endocardium_morphology	2023-04-01	0.111027	0.412203	MAPK7;IDUA;EPHB4;ENG
MP:0002655_abnormal_keratinocyte_morphology	2020-02-01	0.490661	0.660274	RXRA;PLEC
MP:0008750_abnormal_interferon_level	2020-04-01	0.0734243	0.351692	USP21;KIT;IRF7;RUNX3
MP:0004227_increased_cellular_sensitivity_to_ionizing_radiation	2020-03-01	0.217847	0.523944	MTA1;SIRT6;APBB1
MP:0003915_increased_left_ventricle_weight	2017-04-01	0.0436893	0.287442	SMTN;EPO;VDR;IDUA
MP:0003990_decreased_neurotransmitter_release	2018-12-01	0.63768	0.736584	DLG4
MP:0008151_increased_diameter_of_long_bones	2018-04-01	0.0526825	0.304465	COL2A1;THRA;ACP5;HSPG2
MP:0011320_abnormal_glomerular_capillary_morphology	2021-03-01	0.239967	0.550945	ARHGDIA;MGP;CLU
MP:0010426_abnormal_heart_and_great_artery_attachment	2018-09-03	0.0308461	0.255232	MGRN1;NPRL3;HSPG2
MP:0011440_increased_kidney_cell_proliferation	2018-12-01	0.63768	0.736584	PKD1
MP:0002813_microcytosis	2020-03-01	0.217847	0.523944	RHBDF1;PPP1R15A;PRKAB1
MP:0000512_intestinal_ulcer	2019-02-01	0.46338	0.651763	VDR;LTBP4
MP:0005309_increased_circulating_ammonia_level	2018-12-01	0.63768	0.736584	BTD
MP:0011386_increased_metanephric_mesenchyme_apoptosis	2013-01-01	0.667082	0.759615	OSR1
MP:0000350_abnormal_cell_proliferation	2018-02-01	0.435254	0.636705	DLX5;AIFM2
MP:0009321_increased_histiocytic_sarcoma_incidence	2019-02-01	0.46338	0.651763	CREBBP;E2F1
MP:0010810_increased_type_II_pneumocyte_number	2018-12-01	0.63768	0.736584	CEBPA
MP:0009583_increased_keratinocyte_proliferation	2020-03-01	0.217847	0.523944	RELB;SLC27A4;PPARD
MP:0003975_increased_circulating_VLDL_triglyceride_level	2018-11-01	0.605683	0.719411	APOE
MP:0001209_spontaneous_skin_ulceration	2021-04-01	0.0851271	0.358785	RBM38;PLCB3;NAGLU;E2F4
MP:0004263_abnormal_limb_posture	2024-03-01	0.308004	0.594613	EGR3;SLC6A9;SOX10
MP:0010508_abnormal_heart_electrocardiography_waveform_feature	2018-02-01	0.435254	0.636705	COL1A1;GJA5
MP:0005601_increased_angiogenesis	2022-04-01	0.0976746	0.395793	PLXND1;SERPINF1;VASH1;S1PR2
MP:0006337_abnormal_first_pharyngeal_arch_morphology	2021-04-01	0.0851271	0.358785	KCNH2;SMO;DLX5;DISP1
MP:0009790_decreased_susceptibility_to_viral_infection_induced_morbidity/mortality	2018-02-01	0.435254	0.636705	SOCS1;USP21
MP:0002561_abnormal_circadian_phase	2013-01-01	0.667082	0.759615	PER1
MP:0006317_decreased_urine_sodium_level	2024-03-01	0.308004	0.594613	TGFB1;AGT;ADCY6
MP:0008730_fused_phalanges	2013-01-01	0.667082	0.759615	SCUBE3
MP:0003794_delayed_somite_formation	2018-11-01	0.605683	0.719411	NOTCH1
MP:0010792_abnormal_stomach_mucosa_morphology	2022-03-01	0.262435	0.565019	MCOLN1;INHA;RUNX3
MP:0003212_increased_susceptibility_to_age_related_obesity	2022-03-01	0.262435	0.565019	NTRK2;UBB;CSPG4
MP:0010144_abnormal_tumor_vascularization	2019-02-01	0.46338	0.651763	H2AFX;S1PR2
MP:0002972_abnormal_cardiac_muscle_contractility	2024-03-01	0.308004	0.594613	JUP;NCF1;HMOX1
MP:0001121_uterus_hypoplasia	2018-12-01	0.63768	0.736584	CENPB
MP:0011965_decreased_total_retina_thickness	2024-03-01	0.308004	0.594613	LRP5;ATP5G2;MERTK
MP:0012172_abnormal_amniotic_fluid_composition	2018-06-03	0.0088328	0.147704	SLC43A2;SLC25A19;PKD1
MP:0003037_increased_myocardial_infarction_size	2021-04-01	0.0851271	0.358785	GDF15;KIT;HMOX1;APOD
MP:0002074_abnormal_hair_texture	2020-02-01	0.490661	0.660274	ACD;SGSH
MP:0004275_abnormal_postnatal_subventricular_zone_morphology	2019-02-01	0.46338	0.651763	FZR1;LGALS1
MP:0004813_absent_linear_vestibular_evoked_potential	2018-02-01	0.435254	0.636705	CYBA;SOBP
MP:0011346_renal_tubule_atrophy	2023-03-01	0.285146	0.565019	AGT;APRT;GLIS2
MP:0006413_increased_T_cell_apoptosis	2022-04-01	0.0976746	0.395793	NOTCH1;DHX58;MERTK;CORO1A
MP:0005637_abnormal_iron_homeostasis	2024-03-01	0.308004	0.594613	STEAP3;HMOX1;HFE2
MP:0003620_oliguria	2018-04-01	0.0526825	0.304465	TGFB1;THRA;MMP17;AGTR1A
MP:0003920_abnormal_heart_right_ventricle_morphology	2019-03-01	0.196184	0.523944	MAPK7;LTBP4;PIP5K1C
MP:0003983_decreased_cholesterol_level	2018-02-01	0.435254	0.636705	SIK3;SREBF2
MP:0009687_empty_decidua_capsularis	2018-12-01	0.63768	0.736584	CXXC1
MP:0009113_increased_pancreatic_beta_cell_mass	2014-01-01	0.694099	0.77427	AGPAT2
MP:0011093_embryonic_lethality_at_implantation,_complete_penetrance	2020-03-01	0.217847	0.523944	SMARCB1;FLII;CNOT3
MP:0011405_tubulointerstitial_nephritis	2017-03-01	0.15469	0.485251	ARHGDIA;AGT;TNS1
MP:0012080_chylous_ascites	2018-12-01	0.63768	0.736584	PLCG2
MP:0008346_increased_gamma-delta_T_cell_number	2023-03-01	0.285146	0.565019	ID3;SH3BGRL3;PLD3
MP:0003137_abnormal_impulse_conducting_system_conduction	2020-04-01	0.0734243	0.351692	GAA;GJA5;VEGFB;TBX5
MP:0003072_abnormal_metatarsal_bone_morphology	2019-02-01	0.46338	0.651763	SCUBE3;DLX5
MP:0009660_abnormal_induced_retinal_neovascularization	2018-02-01	0.435254	0.636705	ADAM15;MMP2
MP:0001385_pup_cannibalization	2013-01-01	0.667082	0.759615	MAGEL2
MP:0004748_increased_susceptibility_to_age-related_hearing_loss	2020-03-01	0.217847	0.523944	COL1A1;NGFR;ACTG1
MP:0001391_abnormal_tail_movements	2018-02-01	0.435254	0.636705	COL1A1;PURA
MP:0005631_decreased_lung_weight	2020-02-01	0.490661	0.660274	POR;STK40
MP:0011204_abnormal_visceral_yolk_sac_blood_island_morphology	2015-02-01	0.346535	0.595191	FURIN;ENG
MP:0004566_myocardial_fiber_degeneration	2021-03-01	0.239967	0.550945	ACTC1;BAG3;HIF3A
MP:0004970_kidney_atrophy	2017-03-01	0.15469	0.485251	AGT;APRT;GLIS2
MP:0004801_increased_susceptibility_to_systemic_lupus_erythematosus	2018-12-01	0.63768	0.736584	CORO1A
MP:0006085_myocardial_necrosis	2020-03-01	0.217847	0.523944	PPP1R13L;MKL1;HMOX1
MP:0009011_prolonged_diestrus	2018-02-01	0.435254	0.636705	CSF1R;IL2RG
MP:0001362_abnormal_anxiety-related_response	2019-02-01	0.46338	0.651763	SCUBE3;DLG4
MP:0000778_abnormal_nervous_system_tract_morphology	2017-03-01	0.15469	0.485251	KLF7;PURA;SEMA3F
MP:0005167_abnormal_blood-brain_barrier_function	2021-03-01	0.239967	0.550945	ADGRA2;CLCN2;AGT
MP:0008111_abnormal_granulocyte_differentiation	2019-02-01	0.46338	0.651763	INPP5D;RAC2
MP:0014169_decreased_brown_adipose_tissue_mass	2018-12-01	0.63768	0.736584	APOE
MP:0010301_increased_stomach_tumor_incidence	2018-11-01	0.605683	0.719411	TGFB1
MP:0009050_dilated_proximal_convoluted_tubules	2019-02-01	0.46338	0.651763	PKD1;TNS1
MP:0001078_abnormal_phrenic_nerve_morphology	2016-03-01	0.135102	0.445651	CLIP3;CHRNG;CACNA1S
MP:0003038_decreased_myocardial_infarction_size	2019-02-01	0.46338	0.651763	NGFR;BBC3
MP:0004905_decreased_uterus_weight	2016-03-01	0.135102	0.445651	EGR1;VDR;NSMF
MP:0002209_decreased_germ_cell_number	2018-02-01	0.435254	0.636705	AR;INSL3
MP:0004067_abnormal_trabecula_carnea_morphology	2018-12-01	0.63768	0.736584	ABL1
MP:0001008_abnormal_sympathetic_ganglion_morphology	2018-12-01	0.63768	0.736584	SOX10
MP:0005193_abnormal_anterior_eye_segment_morphology	2019-03-01	0.196184	0.523944	COL2A1;FOXF2;PXDN
MP:0009293_decreased_inguinal_fat_pad_weight	2022-03-01	0.262435	0.565019	BSCL2;ID2;EIF4EBP1
MP:0002831_absent_Peyer's_patches	2019-03-01	0.196184	0.523944	ID2;LTBR;RELB
MP:0005145_increased_circulating_VLDL_cholesterol_level	2017-03-01	0.15469	0.485251	LRP5;PLTP;PPARD
MP:0004986_abnormal_osteoblast_morphology	2023-03-01	0.285146	0.565019	COL1A1;CSF1R;CREB3L1
MP:0000364_abnormal_vascular_regression	2019-02-01	0.46338	0.651763	ARID3B;TBX4
MP:0008406_increased_cellular_sensitivity_to_hydrogen_peroxide	2019-04-01	0.0626005	0.327792	GPX1;GPX7;VASN;CC2D1A
MP:0000717_abnormal_lymphocyte_cell_number	2019-02-01	0.46338	0.651763	INPP5D;TCF3
MP:0010249_lactation_failure	2018-12-01	0.63768	0.736584	STAT5A
MP:0004098_abnormal_cerebellar_granule_cell_morphology	2018-03-01	0.175092	0.509204	NFIA;GM2A;SORCS2
MP:0002584_small_ectoplacental_cone	2018-12-01	0.63768	0.736584	PNPLA6
MP:0003355_decreased_ovulation_rate	2022-03-01	0.262435	0.565019	CEBPB;ARHGDIA;AGT
MP:0003321_tracheoesophageal_fistula	2018-12-01	0.63768	0.736584	FOXP4
MP:0002563_shortened_circadian_period	2020-03-01	0.217847	0.523944	PER1;RAB3A;NR2F6
MP:0004734_small_thoracic_cavity	2018-11-03	0.0536553	0.304465	ACAN;ITPK1;FGFRL1
MP:0009358_environmentally_induced_seizures	2018-03-01	0.175092	0.509204	ATP1A3;ELFN1;SHANK3
MP:0008484_decreased_spleen_germinal_center_size	2018-02-01	0.435254	0.636705	DOCK8;BCL3
MP:0000642_enlarged_adrenal_glands	2019-02-01	0.46338	0.651763	H6PD;TGFB1
MP:0000681_abnormal_thyroid_gland_morphology	2019-03-01	0.196184	0.523944	WFS1;MMP15;PRLR
MP:0002001_blindness	2022-03-01	0.262435	0.565019	PLA2G6;SLC4A3;MERTK
MP:0003996_clonic_seizures	2018-12-01	0.63768	0.736584	CACNA1A
MP:0002944_increased_lactate_dehydrogenase_level	2018-12-01	0.63768	0.736584	HYAL2
MP:0006063_abnormal_inferior_vena_cava_morphology	2013-01-01	0.667082	0.759615	PLXND1
MP:0001851_eye_inflammation	2018-02-01	0.435254	0.636705	PXDN;UBE3B
MP:0009285_increased_gonadal_fat_pad_weight	2023-03-01	0.285146	0.565019	ATXN2;MFAP2;CSPG4
MP:0009967_abnormal_neuron_proliferation	2019-03-01	0.196184	0.523944	PURA;DAGLA;PRLR
MP:0004492_abnormal_orientation_of_inner_hair_cell_stereociliary_bundles	2018-11-01	0.605683	0.719411	PTK7
MP:0006060_increased_cerebral_infarction_size	2019-03-01	0.196184	0.523944	NOTCH3;CAMK2A;CACNA1A
MP:0002818_abnormal_dentin_morphology	2018-03-01	0.175092	0.509204	COL1A1;NFIC;AGPAT2
MP:0010279_increased_gastrointestinal_tumor_incidence	2017-02-01	0.406347	0.623503	KIT;LTBP4
MP:0004144_hypotonia	2019-04-01	0.0626005	0.327792	BTD;SLC6A9;VAPB;PLOD1
MP:0004860_dilated_kidney_collecting_duct	2016-03-01	0.135102	0.445651	ARHGDIA;DCHS1;AGT
MP:0005410_abnormal_fertilization	2013-01-01	0.667082	0.759615	GBA2
MP:0004780_abnormal_surfactant_secretion	2018-02-01	0.435254	0.636705	ABCA3;ABCG1
MP:0003993_abnormal_ventral_spinal_root_morphology	2017-02-01	0.406347	0.623503	PSAP;SOX10
MP:0001491_unresponsive_to_tactile_stimuli	2019-03-01	0.196184	0.523944	RYR1;KLF7;SOX10
MP:0005104_abnormal_tarsal_bone_morphology	2016-02-01	0.37674	0.619659	SCUBE3;PITX1
MP:0011239_abnormal_skin_coloration	2018-11-01	0.605683	0.719411	MMP15
MP:0010400_increased_liver_glycogen_level	2021-03-01	0.239967	0.550945	CREBBP;GSK3A;ATXN2
MP:0001898_abnormal_long_term_depression	2017-03-01	0.15469	0.485251	EFNB3;CAMK2A;SHANK3
MP:0010984_abnormal_metanephric_mesenchyme_morphology	2018-02-01	0.435254	0.636705	OSR1;FGFRL1
MP:0001102_small_superior_vagus_ganglion	2021-03-01	0.239967	0.550945	MAN2B2;RSAD1;SRA1
MP:0002576_abnormal_enamel_morphology	2019-02-01	0.46338	0.651763	TGFB1;LTBP3
MP:0003107_abnormal_response_to_novelty	2017-04-01	0.0436893	0.287442	ELFN1;SHANK3;SHANK2;HIPK2
MP:0001723_disorganized_yolk_sac_vascular_plexus	2018-02-01	0.435254	0.636705	PIEZO1;PLPP3
MP:0003699_abnormal_female_reproductive_system_physiology	2018-02-01	0.435254	0.636705	C3;CENPB
MP:0008995_early_reproductive_senescence	2018-02-01	0.435254	0.636705	PER1;MAGEL2
MP:0005088_increased_acute_inflammation	2016-02-01	0.37674	0.619659	AKNA;ARRB2
MP:0008935_decreased_mean_platelet_volume	2018-12-01	0.63768	0.736584	ATP5G2
MP:0009266_abnormal_mesendoderm_development	2018-11-01	0.605683	0.719411	COL2A1
MP:0004322_abnormal_sternebra_morphology	2016-03-01	0.135102	0.445651	HOXB4;CACNA1S;SOX9
MP:0008255_decreased_megakaryocyte_cell_number	2013-01-01	0.667082	0.759615	ZFPM1
MP:0001244_thin_dermal_layer	2018-03-01	0.175092	0.509204	EFEMP2;BGN;LTBP4
MP:0000627_abnormal_mammary_gland_morphology	2018-02-01	0.435254	0.636705	CDH3;MKL1
MP:0003572_abnormal_uterus_development	2013-01-01	0.667082	0.759615	SH2B1
MP:0012099_decreased_spongiotrophoblast_size	2017-03-01	0.15469	0.485251	C3;JUP;HSF1
MP:0000859_abnormal_somatosensory_cortex_morphology	2018-12-01	0.63768	0.736584	ARHGAP33
MP:0009543_abnormal_thymus_corticomedullary_boundary_morphology	2018-11-01	0.605683	0.719411	JAK3
MP:0002790_decreased_circulating_follicle_stimulating_hormone_level	2022-03-01	0.262435	0.565019	NTRK2;AR;INHA
MP:0004704_short_vertebral_column	2013-02-01	0.284858	0.565019	ACAN;COL2A1
MP:0002925_abnormal_cardiovascular_development	2021-03-01	0.239967	0.550945	RERE;PHC1;TBX2
MP:0005407_hyperalgesia	2018-12-01	0.63768	0.736584	ALDH2
MP:0011260_abnormal_head_mesenchyme_morphology	2018-02-01	0.435254	0.636705	MAPK7;ALX3
MP:0008227_absent_anterior_commissure	2013-01-01	0.667082	0.759615	KLF7
MP:0010413_complete_atrioventricular_septal_defect	2019-03-01	0.196184	0.523944	PLXND1;GDF1;SMARCA4
MP:0004220_abnormal_peripheral_nervous_system_regeneration	2018-09-03	0.0308461	0.255232	C3;NGFR;NTRK2
MP:0009292_increased_inguinal_fat_pad_weight	2013-01-01	0.667082	0.759615	GDF15
MP:0003883_enlarged_stomach	2018-11-01	0.605683	0.719411	MCOLN1
MP:0011143_thick_lung-associated_mesenchyme	2017-02-01	0.406347	0.623503	PTK7;ABCA3
MP:0003014_abnormal_kidney_medulla_morphology	2018-12-01	0.63768	0.736584	APRT
[truncated: 1,613 more rows]

## Sheet: MPI; MEF KO up
Term	Overlap	P-value	Adjusted P-value	Genes
MP:0011096_embryonic_lethality_between_implantation_and_somite_formation,_complete_penetrance	22/250	1.92442e-05	0.0176373	DSP;SSB;DHX9;MGA;CSE1L;ODC1;GMNN;SMARCA5;PTEN;KIF11;PPHLN1;HSP90B1;PPP2CA;WEE1;GJB3;CDH1;UBA3;TRPM7;HNRNPC;NBN;TARDBP;PAFAH1B1
MP:0006378_abnormal_spermatogonia_morphology	2025-07-01	9.66618e-06	0.0176373	KIF18A;BRIP1;USP1;HMGA2;ACVR2A;RAD18;PAFAH1B1
MP:0004046_abnormal_mitosis	1959-09-01	0.000100052	0.0458488	RB1;RANBP2;KIF18A;STAG1;TDP2;NEK7;GMNN;ESCO2;PDS5A
MP:0002060_abnormal_skin_morphology	1957-09-01	7.58216e-05	0.0458488	KLHDC2;COL17A1;FERMT1;TBK1;MTHFD2L;NAMPT;PBK;LAMC2;PDS5A
MP:0006380_abnormal_spermatid_morphology	1993-11-01	0.000186654	0.0684273	SLC12A2;DNAJA1;TMF1;HSPA4;PSME4;USP1;VRK1;BAZ1A;ACVR2A;PAFAH1B2;PAFAH1B1
MP:0011100_preweaning_lethality,_complete_penetrance	39/674	0.000284086	0.0867883	USP16;ZWILCH;DDX1;ATL2;ODC1;NOL8;PIK3CB;MLLT3;PIK3C2A;PHF6;COX7C;CHD1;GTF2E2;SKA2;EXOSC9;KIF5B;NAMPT;NAE1;SPTSSA;DNM1L;PIBF1;RANBP2;KLHDC2;DIS3;NEK7;COG3;SMARCA5;CRIPT;RPGRIP1L;REXO2;RSBN1;TGFBR1;WEE1;GLRB;RASA1;NDUFS1;TARDBP;SRSF7;EIF4G2
MP:0009781_abnormal_preimplantation_embryo_development	2024-05-01	0.000846853	0.203476	COX7B;CDH1;GMNN;ESCO2;KIF11
MP:0006379_abnormal_spermatocyte_morphology	1949-07-01	0.000888058	0.203476	DNAJA1;UBE2B;HSPA4;PSME4;USP1;PAFAH1B2;GMCL1
MP:0001698_decreased_embryo_size	28/472	0.00137335	0.22885	RNASEH2B;BLM;CSE1L;PTEN;PIK3CB;KIF11;TFB1M;ATP2C1;CHD1;HSP90B1;YY1;PPP2CA;UGCG;EPCAM;PDCD10;KIF5B;TRPM7;NBN;DNM1L;DSP;MAP2K1;THOC1;TGFBR1;PIK3CA;RPS6KB1;PIGA;RASA1;CYCS
MP:0004852_decreased_testis_weight	15/192	0.00134889	0.22885	HSP90AA1;TMF1;UBE2B;HSPA4;UBE3A;EIF2S2;ACVR2A;PUM2;SYCE2;ASPM;KIF18A;BRIP1;HSF2;RAD18;PAFAH1B2
MP:0001154_seminiferous_tubule_degeneration	1966-08-01	0.00117831	0.22885	DNAJA1;ASPM;KIF18A;ALMS1;USP1;VRK1;RAD18;PUM2
MP:0002675_asthenozoospermia	11/119	0.00153121	0.233893	DNAJA1;ASPM;TMF1;UBE2B;HSPA4;PSME4;HSPA4L;BAZ1A;SLIRP;TRIP13;GMCL1
MP:0011092_embryonic_lethality,_complete_penetrance	20/304	0.00197111	0.253411	RB1;RANBP2;BLM;SSB;TFRC;CSNK1A1;PTEN;TWIST1;SMC3;CHD1;TGFBR1;SMC2;YY1;PIK3CA;CDH1;NAMPT;SHOC2;TRPM7;TARDBP;PAFAH1B1
MP:0011097_embryonic_lethality_between_somite_formation_and_embryo_turning,_complete_penetrance	1971-08-01	0.00189887	0.253411	UGDH;COPS3;NCKAP1;MTAP;PDCD10;CRIPT;PIK3CB;EIF2S2
MP:0003988_disorganized_embryonic_tissue	2029-05-01	0.00207374	0.253411	FLRT3;UBA3;PTEN;NBN;HSP90B1
MP:0011091_prenatal_lethality,_complete_penetrance	18/272	0.00303911	0.256938	RANBP2;RBM39;DHX9;CHM;ATP2B1;TFB1M;PIK3C2A;SENP6;UGDH;COPS3;TBK1;CDH1;PIGA;TRPM7;HNRNPC;NBN;TARDBP;DNM1L
MP:0001730_embryonic_growth_arrest	16/228	0.00284976	0.256938	NCKAP1;GMNN;SMARCA5;PTEN;SLC30A1;KIF11;HSP90B1;UGDH;PIK3CA;PDCD10;EPCAM;CDH1;RASA1;TRPM7;HNRNPC;TOPBP1
MP:0002216_abnormal_seminiferous_tubule_morphology	11/130	0.00308382	0.256938	KIF18A;BRIP1;HSPA4;HSF2;ALMS1;PTEN;VRK1;BAZ1A;TRIP13;ACVR2A;PAFAH1B1
MP:0008410_increased_cellular_sensitivity_to_ultraviolet_irradiation	2019-04-01	0.00274415	0.256938	RNF168;RASA1;CASP3;TROVE2
MP:0003950_abnormal_plasma_membrane_morphology	2018-09-03	0.00237138	0.256938	UGCG;PIGA;PIK3C2A
MP:0010316_increased_thyroid_tumor_incidence	2018-03-02	0.00300211	0.256938	RB1;PTEN
MP:0014178_increased_brain_apoptosis	2018-03-02	0.00300211	0.256938	HLTF;DNM1L
MP:0011104_embryonic_lethality_before_implantation,_incomplete_penetrance	2020-04-01	0.00334434	0.266529	WEE1;UBA3;KIF11;PIK3CB
MP:0004901_decreased_male_germ_cell_number	1979-08-01	0.0037287	0.273388	SLC12A2;RNF168;KIF18A;HSF2;VRK1;ACVR2A;PAFAH1B2;RAD18
MP:0005431_decreased_oocyte_number	1947-06-01	0.00369015	0.273388	KIF18A;HSF2;USP1;SMARCAD1;UBE3A;TRIP13
MP:0004028_chromosome_breakage	2021-04-01	0.00402796	0.283971	BLM;XRCC5;HMGB1;NBN
MP:0010770_preweaning_lethality	2018-04-02	0.00587687	0.384725	RNASEH2B;EMC7
MP:0005604_hyperekplexia	2018-04-02	0.00587687	0.384725	GLRB;NDUFS4
MP:0001156_abnormal_spermatogenesis	12/163	0.00629915	0.384878	SLC12A2;KIF18A;UBE2B;HSPA4;HSF2;PSME4;HSPA4L;ALMS1;VRK1;BAZ1A;GMCL1;PAFAH1B2
MP:0005076_abnormal_cell_differentiation	1937-05-01	0.00617109	0.384878	RB1;GMNN;TMTC3;EIF4G2;HSP90B1
MP:0011101_prenatal_lethality,_incomplete_penetrance	18/293	0.00654045	0.38673	RB1;XRCC5;SLC20A1;CCDC47;PTEN;TWIST1;CHM;UBE2A;PDS5A;YY1;TBK1;GPD2;HSF2;RAD21;CASP3;CYCS;HNRNPA1;SKIL
MP:0000564_syndactyly	1957-06-01	0.00954153	0.462474	ADAMTS5;ASPH;GAS1;SC5D;FMN1;IRF6
MP:0008866_chromosomal_instability	1940-05-01	0.00861404	0.462474	RNF168;BRIP1;NEK7;NBN;RAD18
MP:0000452_abnormal_mouth_morphology	2014-03-01	0.00912023	0.462474	DSP;IRF6;FAM107B
MP:0012111_failure_of_morula_compaction	2018-05-02	0.00958758	0.462474	CDH1;KIF11
MP:0011176_abnormal_erythroblast_morphology	2018-05-02	0.00958758	0.462474	TDP2;TMOD3
MP:0009362_abnormal_primary_ovarian_follicle_morphology	2018-05-02	0.00958758	0.462474	BRIP1;FST
MP:0003895_increased_ectoderm_apoptosis	2018-05-02	0.00958758	0.462474	UGCG;DHX9
MP:0013292_embryonic_lethality_prior_to_organogenesis	10/133	0.0104997	0.493488	WEE1;EXOSC9;NAMPT;DSTN;SPTSSA;TARDBP;PIK3C2A;CHD1;EIF4G2;SKA2
MP:0004182_abnormal_spermiation	2015-03-01	0.0111328	0.510162	HSPA4L;BAZ1A;PAFAH1B1
MP:0003717_pallor	12/180	0.0132893	0.527255	YY1;BLM;TBK1;GGNBP2;TFRC;PDCD10;CDH1;SLC20A1;FST;TMOD3;COL5A2;COX7C
MP:0001697_abnormal_embryo_size	1999-08-01	0.0140946	0.527255	GGNBP2;ZWILCH;NAMPT;PIK3C2A;PIBF1;COX7C;CHD1;ACVR2A
MP:0010052_increased_grip_strength	1978-07-01	0.012364	0.527255	DNAJA1;HSP90AA1;CBX5;CRIPT;PLS3;CHD1;CD55
MP:0011704_decreased_fibroblast_proliferation	1978-07-01	0.012364	0.527255	KIF18A;STAG1;PTGES3;PIK3CB;NBN;DNM1L;SKIL
MP:0001786_skin_edema	1945-05-01	0.0140444	0.527255	RB1;TBK1;GORAB;SC5D;DNM1L
MP:0009454_impaired_contextual_conditioning_behavior	1945-05-01	0.0140444	0.527255	HSPA4;UBE3A;UBE2A;NREP;C1QL3
MP:0004187_cardia_bifida	2016-03-01	0.013381	0.527255	NCKAP1;FLRT3;PTEN
MP:0005028_abnormal_trophectoderm_morphology	2016-03-01	0.013381	0.527255	CDH1;GMNN;NBN
MP:0011160_dermal-epidermal_separation	2018-06-02	0.014078	0.527255	DSP;LAMC2
MP:0004502_decreased_incidence_of_tumors_by_chemical_induction	1963-06-01	0.0152284	0.558272	STAG1;PIK3CA;SPP1;PTGS2;SKIL;MTDH
MP:0001196_shiny_skin	2017-03-01	0.0158685	0.570333	PTGES3;FST;IRF6
MP:0001922_reduced_male_fertility	13/212	0.0192857	0.577254	BDNF;HSPA4L;UBE3A;GMCL1;RNF168;DNAJA1;ASPM;GLRB;RAD21;PSME4;SMARCAD1;SLIRP;RAD18
MP:0002687_oligozoospermia	11/168	0.0195252	0.577254	DNAJA1;ASPM;BRIP1;UBE2B;HSPA4;HSF2;HSPA4L;USP1;UBE3A;BAZ1A;GMCL1
MP:0002084_abnormal_developmental_patterning	1984-07-01	0.0180224	0.577254	NCKAP1;RPS6KA6;RASA1;PTEN;MLLT3;CHD1;HSP90B1
MP:0001685_abnormal_endoderm_development	1932-04-01	0.0183556	0.577254	DSP;NCKAP1;FLRT3;HSP90B1
MP:0010948_abnormal_double-strand_DNA_break_repair	1932-04-01	0.0183556	0.577254	BRIP1;UBE2B;XRCC5;TRIP13
MP:0004965_inner_cell_mass_degeneration	1932-04-01	0.0183556	0.577254	SSB;MGA;SMARCA5;NBN
MP:0008148_abnormal_sternocostal_joint_morphology	1932-04-01	0.0183556	0.577254	FST;GNAI3;SMARCAD1;PDS5A
MP:0004964_absent_inner_cell_mass	2018-03-01	0.0185978	0.577254	MGA;GMNN;THOC1
MP:0012102_absent_trophectoderm	2018-07-02	0.0192945	0.577254	CDH1;GMNN
MP:0009834_abnormal_sperm_annulus_morphology	2018-07-02	0.0192945	0.577254	SLIRP;BAZ1A
MP:0008882_abnormal_enterocyte_physiology	2018-07-02	0.0192945	0.577254	EPCAM;CDH1
MP:0009831_abnormal_sperm_midpiece_morphology	2019-03-01	0.0215704	0.617788	TMF1;UBE2B;BAZ1A
MP:0005630_increased_lung_weight	2019-03-01	0.0215704	0.617788	SPP1;PIK3CB;NR3C1
MP:0000379_decreased_hair_follicle_number	1934-04-01	0.0225211	0.635094	STAG1;GORAB;IRF6;PDS5A
MP:0011086_postnatal_lethality,_incomplete_penetrance	27/563	0.0246315	0.641199	RB1;COL17A1;SLC20A1;TMTC3;RPS27L;NEXN;UBE3A;SMC3;PTGS2;SERP1;FLRT3;HSF2;USP1;SMARCAD1;SLC12A2;BDNF;XRCC5;NEK7;RBL1;PIK3CA;GLRB;GPD2;COL5A2;GAS1;PHIP;TRIP13;CPEB2
MP:0011093_embryonic_lethality_at_implantation,_complete_penetrance	2020-03-01	0.0247867	0.641199	THOC1;TOPBP1;PAFAH1B1
MP:0004621_lumbar_vertebral_fusion	2018-08-02	0.0251862	0.641199	GNAI3;SMARCAD1
MP:0000919_cranioschisis	2018-08-02	0.0251862	0.641199	CASP3;CYCS
MP:0008390_abnormal_primordial_germ_cell_proliferation	2018-08-02	0.0251862	0.641199	BRIP1;EIF2S2
MP:0002050_increased_pheochromocytoma_incidence	2018-08-02	0.0251862	0.641199	RB1;PTEN
MP:0008966_abnormal_chiasmata_formation	2018-08-02	0.0251862	0.641199	BRIP1;TRIP13
MP:0000351_increased_cell_proliferation	1953-05-01	0.0268278	0.664531	RB1;CYLD;RBL1;PTEN;DSTN
MP:0000495_abnormal_colon_morphology	1953-05-01	0.0268278	0.664531	CYLD;FERMT1;BDNF;EPCAM;PTGS2
MP:0001147_small_testis	14/247	0.0283084	0.682753	SLC12A2;HSP90AA1;HMGA2;VRK1;ACVR2A;FXR1;RNF168;DNAJA1;ASPM;BRIP1;HSF2;USP1;TRIP13;PAFAH1B1
MP:0001209_spontaneous_skin_ulceration	2021-03-01	0.0282465	0.682753	RBL1;COL5A2;LAMC2
MP:0001923_reduced_female_fertility	13/227	0.03142	0.697163	SLC12A2;FST;ACSL4;UBE3A;SLC30A1;PTGS2;ACVR2A;ASPM;KIF18A;ASPH;HSF2;USP1;SMARCAD1
MP:0001935_decreased_litter_size	15/272	0.0293945	0.697163	XRCC5;FST;ACSL4;UBE3A;PTGS2;EIF2S2;GMCL1;MTDH;RNF168;BRIP1;ASPH;GPD2;HSF2;SMARCAD1;KPNA1
MP:0001674_abnormal_germ_layer_development	2022-03-01	0.0319486	0.697163	COPS3;EIF4G2;HSP90B1
MP:0009645_crystalluria	2018-09-02	0.0317047	0.697163	ALMS1;SPP1
MP:0004142_abnormal_muscle_tone	2018-09-02	0.0317047	0.697163	NDUFS4;TARDBP
MP:0012729_abnormal_common_carotid_artery_morphology	2018-09-02	0.0317047	0.697163	SEMA3C;CRK
MP:0008778_abnormal_lymphangiogenesis	2018-09-02	0.0317047	0.697163	PIK3CA;DSTN
MP:0002581_abnormal_ileum_morphology	2018-09-02	0.0317047	0.697163	FERMT1;EPCAM
MP:0004045_abnormal_cell_cycle_checkpoint_function	1938-04-01	0.0324564	0.699913	RNF168;KIF18A;WEE1;NBN
MP:0000111_cleft_palate	8/125	0.0476977	0.704886	ERMP1;ASPH;CASP3;SC5D;TWIST1;IRF6;ACVR2A;ADAMTS6
MP:0001505_hunched_posture	1979-06-01	0.0408439	0.704886	RB1;CYLD;BDNF;GORAB;COL5A2;NDUFS4
MP:0001711_abnormal_placenta_morphology	1979-06-01	0.0408439	0.704886	MAP2K1;ZWILCH;CDH1;GJB3;PTEN;COX7C
MP:0003984_embryonic_growth_retardation	21/435	0.0411817	0.704886	RB1;RNASEH2B;BLM;TFRC;SLC20A1;ZWILCH;PTEN;CHM;ATP2C1;COX7C;CHD1;TGFBR1;COPS3;UGDH;PIK3CA;FLRT3;HAS2;CYCS;DNM1L;PIBF1;EIF4G2
MP:0001722_pale_yolk_sac	1982-06-01	0.0475666	0.704886	RB1;MAP2K1;PIK3CA;CDH1;NAMPT;LEMD3
MP:0002085_abnormal_embryonic_tissue_morphology	9/149	0.0503883	0.704886	DSP;PPP2CA;FLRT3;CDH1;CSE1L;RASA1;UBA3;PTEN;HAS2
MP:0001672_abnormal_embryo_development	8/134	0.0663029	0.704886	RB1;PPP2CA;FLRT3;CDH1;DHX9;SMARCA5;PTEN;CHD1
MP:0003720_abnormal_neural_tube_closure	1981-06-01	0.0452544	0.704886	EPCAM;FLRT3;STRAP;PIK3C2A;CHD1;PIBF1
MP:0001219_thick_epidermis	1963-05-01	0.0508684	0.704886	COL17A1;GJB3;FST;PBK;IRF6
MP:0000352_decreased_cell_proliferation	9/166	0.0861135	0.704886	YY1;RNASEH2B;KIF18A;STAG1;BRIP1;PIK3CA;SLC20A1;GMNN;TOPBP1
MP:0004201_fetal_growth_retardation	1980-06-01	0.0430137	0.704886	PIK3CA;XRCC5;PTGES3;FST;SC5D;PDS5A
MP:0001177_atelectasis	1967-05-01	0.0631382	0.704886	CYLD;PTGES3;SC5D;HMGB1;NR3C1
MP:0004024_aneuploidy	1939-04-01	0.0352816	0.704886	RANBP2;RB1;STAG1;NEK7
MP:0002020_increased_tumor_incidence	7/113	0.0708037	0.704886	RB1;RANBP2;STAG1;BLM;BRIP1;PTEN;NBN
MP:0003111_abnormal_cell_nucleus_morphology	1942-04-01	0.0445853	0.704886	TDP2;GMNN;LEMD3;GMCL1
MP:0001726_abnormal_allantois_morphology	1948-04-01	0.0668986	0.704886	NCKAP1;RNASEH2B;GJB3;PTEN
MP:0001696_failure_to_gastrulate	1945-04-01	0.0551299	0.704886	COPS3;HNRNPC;CHD1;EIF4G2
MP:0005202_lethargy	1986-06-01	0.0575357	0.704886	RB1;LACTB2;EPCAM;PTGES3;NDUFS4;HMGB1
MP:0011095_embryonic_lethality_between_implantation_and_placentation,_complete_penetrance	1940-04-01	0.0382446	0.704886	UGCG;USP16;UBA3;HSP90B1
MP:0001303_abnormal_lens_morphology	7/123	0.100067	0.704886	ANXA3;DIS3;COG3;GMNN;LSM1;NDUFS1;MIPOL1
MP:0005025_abnormal_response_to_infection	1966-05-01	0.0599276	0.704886	IL1RL1;ERAP1;SPP1;PTGS2;IL13RA1
MP:0001695_abnormal_gastrulation	1951-04-01	0.0798591	0.704886	RPS6KA6;DHX9;PTEN;ACVR2A
MP:0001222_epidermal_hyperplasia	1953-04-01	0.0891392	0.704886	CYLD;GJB3;GPX8;LAMC2
MP:0000556_abnormal_hindlimb_morphology	1953-04-01	0.0891392	0.704886	RNF13;FMN1;IRF6;ADAMTS6
MP:0008261_arrest_of_male_meiosis	1990-06-01	0.0686658	0.704886	SYCE2;HSP90AA1;KIF18A;HSPA4;VRK1;TRIP13
MP:0004259_small_placenta	1944-04-01	0.0514778	0.704886	MAP2K1;GJB3;EPCAM;CHM
MP:0011094_embryonic_lethality_before_implantation,_complete_penetrance	8/126	0.049574	0.704886	CASP8AP2;CDH1;GMNN;G2E3;ESCO2;TOPBP1;SF3B1;SKIL
MP:0011098_embryonic_lethality_during_organogenesis,_complete_penetrance	25/559	0.0588565	0.704886	NCKAP1;SLC20A1;PTEN;CHM;XIAP;ATP2C1;PPP2CA;EPCAM;CDH1;PDCD10;KIF5B;HAS2;DNM1L;MAP2K1;ANGPT1;SLC30A1;LEMD3;TGFBR1;PIK3CA;RASA1;COL5A2;STRAP;CYCS;FGF13;EIF4G2
MP:0002495_increased_IgA_level	1952-04-01	0.0844365	0.704886	CYLD;TBK1;PIK3C2A;IL13RA1
MP:0003961_decreased_lean_body_mass	11/216	0.08782	0.704886	IL18RAP;PIK3CA;IDH1;ODC1;SPP1;ACSL4;BAZ1A;SMC3;PIK3C2A;CHD1;EIF4G2
MP:0001716_abnormal_placenta_labyrinth_morphology	1976-05-01	0.0962493	0.704886	MAP2K1;GGNBP2;EPCAM;CHM;TGFBR1
MP:0001293_anophthalmia	1980-05-01	0.113307	0.704886	GGNBP2;ERMP1;RPGRIP1L;CHD1;ACVR2A
MP:0000460_mandible_hypoplasia	2024-03-01	0.0400712	0.704886	SC5D;RPGRIP1L;ACVR2A
MP:0002230_abnormal_primitive_streak_formation	2023-03-01	0.035891	0.704886	NCKAP1;RPS6KA6;DHX9
MP:0013293_embryonic_lethality_prior_to_tooth_bud_stage	9/158	0.0678068	0.704886	WEE1;GJB3;NAMPT;CRIPT;DSTN;TARDBP;PIK3C2A;PIBF1;CHD1
MP:0001954_respiratory_distress	9/174	0.107096	0.704886	RB1;LACTB2;GORAB;PTGES3;COL5A2;NDUFS4;LAMC2;PDS5A;NR3C1
MP:0010380_abnormal_inner_cell_mass_apoptosis	2025-03-01	0.044486	0.704886	ODC1;SMARCA5;NBN
MP:0001469_abnormal_contextual_conditioning_behavior	1954-04-01	0.0939652	0.704886	RPS6KA3;BDNF;UBE3A;GNAI1
MP:0000291_enlarged_pericardium	1932-03-01	0.0815885	0.704886	XIAP;RPGRIP1L;LEMD3
MP:0002768_small_adrenal_glands	2025-03-01	0.044486	0.704886	SERP1;HMGA2;NR3C1
MP:0005326_abnormal_podocyte_morphology	2027-03-01	0.054004	0.704886	COL17A1;PIK3C2A;CD55
MP:0000547_short_limbs	1987-05-01	0.146326	0.704886	GAS1;SC5D;TWIST1;FMN1;IRF6
MP:0002066_abnormal_motor_capabilities/coordination/movement	7/128	0.11684	0.704886	GLRB;BDNF;HSPA4;NDUFS4;UBE3A;NREP;TARDBP
MP:0002682_decreased_mature_ovarian_follicle_number	2026-03-01	0.0491317	0.704886	FST;HSF2;KPNA1
MP:0002231_abnormal_primitive_streak_morphology	2027-03-01	0.054004	0.704886	UGDH;NCKAP1;RPS6KA6
MP:0003694_failure_of_blastocyst_to_hatch_from_the_zona_pellucida	2027-03-01	0.054004	0.704886	CDH1;THOC1;KIF11
MP:0001127_small_ovary	1987-05-01	0.146326	0.704886	SYCE2;KIF18A;HMGA2;TRIP13;PTGS2
MP:0004981_decreased_neuronal_precursor_cell_number	2029-03-01	0.0644094	0.704886	ASPM;FST;GAS1
MP:0002233_abnormal_nose_morphology	1930-03-01	0.069932	0.704886	GAS1;SC5D;CRK
MP:0010418_perimembraneous_ventricular_septal_defect	1949-04-01	0.0710884	0.704886	SEMA3C;RPGRIP1L;PDS5A;ADAMTS6
MP:0003702_abnormal_chromosome_morphology	1930-03-01	0.069932	0.704886	RB1;BRIP1;TDP2
MP:0001261_obese	1964-04-01	0.148449	0.704886	RB1;BDNF;ALMS1;LZTFL1
MP:0004950_abnormal_brain_vasculature_morphology	1931-03-01	0.0756604	0.704886	PIK3CA;NDUFS4;PTEN
MP:0001242_hyperkeratosis	1960-04-01	0.125373	0.704886	COL17A1;TBK1;FST;GPX8
MP:0001683_absent_mesoderm	1960-04-01	0.125373	0.704886	PPP2CA;COPS3;DHX9;EIF4G2
MP:0001556_increased_circulating_HDL_cholesterol_level	1990-05-01	0.161606	0.704886	RGS4;ASPM;ALMS1;REXO2;RSBN1
MP:0008146_asymmetric_sternocostal_joints	1930-03-01	0.069932	0.704886	SCHIP1;SMARCAD1;MLLT3
MP:0005439_decreased_glycogen_level	1930-03-01	0.069932	0.704886	RPS6KA3;SC5D;PIK3CB
MP:0005012_decreased_eosinophil_cell_number	1955-04-01	0.0989121	0.704886	CSNK1G3;IL1RL1;TBK1;GJB3
MP:0001614_abnormal_blood_vessel_morphology	7/146	0.187969	0.704886	RB1;FXR1;LACTB2;RASA1;CASP3;SPP1;HAS2
MP:0001845_abnormal_inflammatory_response	1966-04-01	0.160557	0.704886	CYLD;RBL1;TBK1;SPP1
MP:0008943_increased_sensitivity_to_induced_cell_death	1933-03-01	0.08771	0.704886	RASA1;CASP3;XIAP
MP:0004816_abnormal_class_switch_recombination	1958-04-01	0.114454	0.704886	RNF168;CYLD;XRCC5;PTGS2
MP:0001513_limb_grasping	8/176	0.203425	0.704886	UBE2B;GLRB;HSPA4;NDUFS4;UBE3A;TRPM7;TARDBP;PAFAH1B1
MP:0000872_abnormal_cerebellum_external_granule_cell_layer_morphology	1938-03-01	0.120989	0.704886	BDNF;CASP3;GAS1
MP:0005011_increased_eosinophil_cell_number	1958-04-01	0.114454	0.704886	COL17A1;CSNK1G3;IL1RL1;IL13RA1
MP:0001634_internal_hemorrhage	1965-04-01	0.154458	0.704886	PIK3CA;EPCAM;TWIST1;DNM1L
MP:0003179_thrombocytopenia	7/133	0.134977	0.704886	ASPM;SERPINB2;ACSL4;NAE1;MLLT3;ZFP760;KPNA1
MP:0005178_increased_circulating_cholesterol_level	8/153	0.11848	0.704886	RGS4;OSBPL8;ASPM;GPD2;ALMS1;REXO2;PIK3C2A;RSBN1
MP:0001525_impaired_balance	5/100	0.216659	0.704886	SLC12A2;BDNF;NDUFS4;PTEN;GAS1
MP:0000150_abnormal_rib_morphology	6/125	0.211783	0.704886	PNPT1;CBX5;GNAI3;TWIST1;RPGRIP1L;PDS5A
MP:0001924_infertility	1998-05-01	0.205197	0.704886	RPS6KA3;KIF18A;NEK7;HMGA2;TRIP13
MP:0005169_abnormal_male_meiosis	1958-04-01	0.114454	0.704886	SYCE2;HSP90AA1;UBE2B;HSF2
MP:0000477_abnormal_intestine_morphology	1972-04-01	0.198853	0.704886	SLC12A2;FERMT1;BDNF;EPCAM
MP:0001131_abnormal_ovarian_follicle_morphology	1940-03-01	0.13542	0.704886	HSF2;CASP3;ACVR2A
MP:0002718_abnormal_inner_cell_mass_morphology	1938-03-01	0.120989	0.704886	COPS3;GMNN;UBA3
MP:0001312_abnormal_cornea_morphology	1971-04-01	0.192284	0.704886	DHX40;COL5A2;GAS1;DSTN
MP:0001511_disheveled_coat	1939-03-01	0.128132	0.704886	DSP;TBK1;LACTB2
MP:0000572_abnormal_autopod_morphology	1944-03-01	0.165889	0.704886	GAS1;SC5D;FMN1
MP:0001675_abnormal_ectoderm_development	1944-03-01	0.165889	0.704886	DSP;UGCG;DHX9
MP:0001823_thymus_hypoplasia	6/132	0.248238	0.704886	PPP3CB;XRCC5;CYCS;RPS27L;NBN;ADAMTS6
MP:0005191_head_tilt	1934-03-01	0.0940186	0.704886	SLC12A2;BDNF;NDUFS4
MP:0000416_sparse_hair	1974-04-01	0.212188	0.704886	DSP;COL17A1;TBK1;NDUFS4
MP:0001951_abnormal_breathing_pattern	1935-03-01	0.100508	0.704886	PTGES3;NDUFS4;CPEB2
MP:0004615_cervical_vertebral_transformation	1937-03-01	0.114	0.704886	MLLT3;PDS5A;SF3B1
MP:0008280_abnormal_male_germ_cell_apoptosis	6/107	0.128655	0.704886	KIF18A;HSP90AA1;UBE2B;HSPA4;HSF2;PSME4
MP:0000260_abnormal_angiogenesis	1975-04-01	0.218948	0.704886	MAP2K1;PIK3CA;STRAP;TGFBR1
MP:0000601_small_liver	1978-04-01	0.239555	0.704886	RB1;SLC20A1;TMOD3;RPS27L
MP:0006027_impaired_lung_alveolus_development	1935-03-01	0.100508	0.704886	PTGES3;TMTC3;NR3C1
MP:0009230_abnormal_sperm_head_morphology	1934-03-01	0.0940186	0.704886	UBE2B;BAZ1A;GMCL1
MP:0000520_absent_kidney	1945-03-01	0.173801	0.704886	SC5D;FMN1;PDS5A
MP:0001718_abnormal_visceral_yolk_sac_morphology	1980-04-01	0.253534	0.704886	PIGA;CHM;HAS2;TGFBR1
MP:0009657_failure_of_chorioallantoic_fusion	1954-04-01	0.0939652	0.704886	NCKAP1;RPS6KA6;PTEN;CHM
MP:0002192_hydrops_fetalis	1968-04-01	0.173011	0.704886	GGNBP2;TFRC;CRK;ADAMTS6
MP:0013504_increased_embryonic_tissue_cell_apoptosis	1979-05-01	0.108914	0.704886	DHX9;MGA;THOC1;TOPBP1;LEMD3
MP:0000550_abnormal_forelimb_morphology	1948-03-01	0.19813	0.704886	TWIST1;FMN1;IRF6
MP:0000443_abnormal_snout_morphology	1948-03-01	0.19813	0.704886	KLHDC2;HSP90AA1;SCHIP1
MP:0000819_abnormal_olfactory_bulb_morphology	1948-03-01	0.19813	0.704886	CASP3;PTEN;PAFAH1B1
MP:0003729_abnormal_photoreceptor_outer_segment_morphology	1936-03-01	0.10717	0.704886	CHM;UCHL3;LZTFL1
MP:0001134_absent_corpus_luteum	1947-03-01	0.189928	0.704886	HSF2;PTGS2;ACVR2A
MP:0013716_hypolactation	2018-10-02	0.038804	0.704886	XIAP;SKIL
MP:0000367_abnormal_coat/_hair_morphology	1950-03-01	0.214777	0.704886	DNM1L;RAD18;FAM107B
MP:0006072_abnormal_retinal_apoptosis	1941-03-01	0.142847	0.704886	RB1;XRCC5;UCHL3
MP:0009815_decreased_prostaglandin_level	2018-12-02	0.0545723	0.704886	PTGES3;PTGS2
MP:0002110_abnormal_digit_morphology	1969-04-01	0.179359	0.704886	ANXA3;GAS1;FMN1;IRF6
MP:0000455_abnormal_maxilla_morphology	1954-03-01	0.248865	0.704886	GAS1;RPGRIP1L;CHD1
MP:0001680_abnormal_mesoderm_development	1954-03-01	0.248865	0.704886	UGDH;NCKAP1;CHD1
MP:0010239_decreased_skeletal_muscle_weight	2014-02-01	0.0721669	0.704886	RPS6KB1;FST
MP:0005578_teratozoospermia	1966-04-01	0.160557	0.704886	UBE2B;PSME4;BAZ1A;GMCL1
MP:0005650_abnormal_limb_bud_morphology	1939-03-01	0.128132	0.704886	GAS1;RPGRIP1L;COX7C
MP:0003205_testicular_atrophy	1945-03-01	0.173801	0.704886	RNF168;KIF18A;BRIP1
MP:0002023_increased_B_cell_derived_lymphoma_incidence	1947-03-01	0.189928	0.704886	SUV39H2;NBN;SKIL
MP:0001648_abnormal_apoptosis	1949-03-01	0.206415	0.704886	BLM;CASP3;CYCS
MP:0011205_excessive_folding_of_visceral_yolk_sac	2013-02-01	0.0631602	0.704886	RASA1;TGFBR1
MP:0006043_decreased_apoptosis	1940-03-01	0.13542	0.704886	RB1;CASP3;DNM1L
MP:0000081_premature_suture_closure	2018-10-02	0.038804	0.704886	TWIST1;TGFBR1
MP:0011107_embryonic_lethality_between_somite_formation_and_embryo_turning,_incomplete_penetrance	2016-02-01	0.0912961	0.704886	RGS4;PDCD10
MP:0002784_abnormal_Sertoli_cell_morphology	1944-03-01	0.165889	0.704886	DNAJA1;ASPM;ACVR2A
MP:0005274_abnormal_viscerocranium_morphology	2013-02-01	0.0631602	0.704886	CYCS;RPGRIP1L
MP:0006362_abnormal_male_germ_cell_morphology	1940-03-01	0.13542	0.704886	RNF168;PSME4;USP1
MP:0004500_increased_incidence_of_tumors_by_ionizing_radiation_induction	2014-02-01	0.0721669	0.704886	PTEN;NBN
MP:0006280_abnormal_digit_development	2016-02-01	0.0912961	0.704886	GAS1;IRF6
MP:0009687_empty_decidua_capsularis	2018-12-02	0.0545723	0.704886	CDH1;MGA
MP:0004754_abnormal_kidney_collecting_duct_morphology	2015-02-01	0.0815568	0.704886	STAG1;PTGS2
MP:0011521_decreased_placental_labyrinth_size	2016-02-01	0.0912961	0.704886	GJB3;CDH1
MP:0011198_absent_proamniotic_cavity	2018-10-02	0.038804	0.704886	NBN;HSP90B1
MP:0004610_small_vertebrae	2018-11-02	0.0464404	0.704886	RPS6KA3;IRF6
MP:0008973_decreased_erythroid_progenitor_cell_number	1943-03-01	0.158089	0.704886	SLC20A1;TMOD3;NR3C1
MP:0002092_abnormal_eye_morphology	6/132	0.248238	0.704886	GGNBP2;CASP3;DSTN;GAS1;CHD1;ACVR2A
MP:0002086_abnormal_extraembryonic_tissue_morphology	5/103	0.234211	0.704886	UGCG;CDH1;CYCS;NBN;HSP90B1
MP:0001724_abnormal_extraembryonic_endoderm_formation	2016-02-01	0.0912961	0.704886	HAS2;HSP90B1
MP:0001932_abnormal_spermiogenesis	1946-03-01	0.181816	0.704886	BAZ1A;GMCL1;PAFAH1B1
MP:0003830_abnormal_testis_development	2016-02-01	0.0912961	0.704886	KIF18A;ACVR2A
MP:0003400_kinked_neural_tube	1951-03-01	0.223209	0.704886	TFRC;PTEN;TGFBR1
MP:0011667_double_outlet_right_ventricle_with_atrioventricular_septal_defect	2014-02-01	0.0721669	0.704886	IFT74;ADAMTS6
MP:0001116_small_gonad	2018-02-01	0.111698	0.704886	ALMS1;TRIP13
MP:0004756_abnormal_proximal_convoluted_tubule_morphology	1942-03-01	0.150405	0.704886	ALMS1;RPGRIP1L;PTGS2
MP:0004678_split_xiphoid_process	2014-02-01	0.0721669	0.704886	SMARCAD1;IRF6
MP:0003641_small_lung	1950-03-01	0.214777	0.704886	FXR1;CYLD;PTGES3
MP:0002492_decreased_IgE_level	1950-03-01	0.214777	0.704886	IL1RL1;ZFP760;IL13RA1
MP:0002024_increased_T_cell_derived_lymphoma_incidence	1946-03-01	0.181816	0.704886	PTEN;NBN;SKIL
MP:0002063_abnormal_learning/memory/conditioning	1949-03-01	0.206415	0.704886	RPS6KA3;UBE3A;GNAI1
MP:0005306_abnormal_phalanx_morphology	1947-03-01	0.189928	0.704886	GAS1;SC5D;IRF6
MP:0004266_pale_placenta	2018-10-02	0.038804	0.704886	GGNBP2;SLC20A1
MP:0005023_abnormal_wound_healing	2014-02-01	0.0721669	0.704886	SPP1;PTGS2
MP:0004180_failure_of_initiation_of_embryo_turning	1946-03-01	0.181816	0.704886	RPS6KA6;FLRT3;PTEN
MP:0008714_increased_lung_carcinoma_incidence	2015-02-01	0.0815568	0.704886	RANBP2;BTG3
MP:0008288_abnormal_adrenal_cortex_morphology	2013-02-01	0.0631602	0.704886	GLRB;NR3C1
MP:0001198_tight_skin	2018-12-02	0.0545723	0.704886	FST;IRF6
MP:0005031_abnormal_trophoblast_layer_morphology	1951-03-01	0.223209	0.704886	MAP2K1;CDH1;CHM
MP:0006042_increased_apoptosis	6/126	0.216874	0.704886	RB1;NCKAP1;KIF18A;TFRC;G2E3;NBN
MP:0002685_abnormal_spermatogonia_proliferation	2016-02-01	0.0912961	0.704886	BRIP1;VRK1
MP:0003245_abnormal_GABAergic_neuron_morphology	2018-11-02	0.0464404	0.704886	MKLN1;BDNF
MP:0009452_abnormal_synaptonemal_complex	2018-02-01	0.111698	0.704886	HSF2;TRIP13
MP:0000255_vasculature_congestion	2016-02-01	0.0912961	0.704886	PIK3CA;COL5A2
MP:0005030_absent_amnion	2018-02-01	0.111698	0.704886	DHX9;HSP90B1
MP:0005666_abnormal_adipose_tissue_physiology	2015-02-01	0.0815568	0.704886	ARHGAP5;PTGS2
MP:0006099_thin_cerebellar_granule_layer	2018-10-02	0.038804	0.704886	RB1;GAS1
MP:0009358_environmentally_induced_seizures	2018-02-01	0.111698	0.704886	NDUFS4;FGF13
MP:0003047_abnormal_thoracic_vertebrae_morphology	1954-03-01	0.248865	0.704886	CBX5;SMARCAD1;MLLT3
MP:0004258_abnormal_placenta_size	2013-02-01	0.0631602	0.704886	ZWILCH;COX7C
MP:0009936_abnormal_dendritic_spine_morphology	1940-03-01	0.13542	0.704886	RPS6KA3;BDNF;CHMP2B
MP:0004418_small_parietal_bone	2018-11-02	0.0464404	0.704886	RPS6KA3;GAS1
MP:0012114_absent_inner_cell_mass_proliferation	1940-03-01	0.13542	0.704886	SMARCA5;NBN;TARDBP
MP:0008907_decreased_total_fat_pad_weight	2014-02-01	0.0721669	0.704886	RBL1;PTGS2
MP:0004030_induced_chromosome_breakage	2016-02-01	0.0912961	0.704886	BRIP1;USP1
MP:0005168_abnormal_female_meiosis	1950-03-01	0.214777	0.704886	SYCE2;RAD21;TRIP13
MP:0003962_abnormal_adrenaline_level	2018-11-02	0.0464404	0.704886	UBE3A;NR3C1
MP:0005464_abnormal_platelet_physiology	1951-03-01	0.223209	0.704886	PIK3CB;PIK3C2A;PTGS2
MP:0009092_endometrium_hyperplasia	2018-11-02	0.0464404	0.704886	BRIP1;PTEN
MP:0009541_increased_thymocyte_apoptosis	2021-02-01	0.144177	0.704886	RPS27L;FAIM
MP:0010308_decreased_tumor_latency	2014-02-01	0.0721669	0.704886	RANBP2;NBN
MP:0000602_enlarged_liver_sinusoidal_spaces	2014-02-01	0.0721669	0.704886	RB1;SLC20A1
MP:0008730_fused_phalanges	2013-02-01	0.0631602	0.704886	FMN1;IRF6
MP:0012431_increased_lymphoma_incidence	1988-05-01	0.151349	0.704886	STAG1;BLM;BRIP1;PTEN;NBN
MP:0005466_abnormal_T-helper_2_physiology	1949-03-01	0.206415	0.704886	IL1RL1;CBX5;IL13RA1
MP:0008947_increased_neuron_number	2015-02-01	0.0815568	0.704886	BDNF;SPP1
MP:0002041_increased_pituitary_adenoma_incidence	2018-11-02	0.0464404	0.704886	RB1;BRIP1
MP:0004780_abnormal_surfactant_secretion	2018-02-01	0.111698	0.704886	PTGES3;NR3C1
MP:0005298_abnormal_clavicle_morphology	2020-02-01	0.133136	0.704886	PNPT1;TWIST1
MP:0000435_shortened_head	2028-02-01	0.225359	0.704886	BDNF;HMGA2
MP:0011110_preweaning_lethality,_incomplete_penetrance	16/381	0.164251	0.704886	RB1;ZRANB1;HSP90AA1;GGNBP2;CBX5;UBE2B;LSM1;ACSL4;ATP2B1;PTGS2;ACVR2A;DNAJA1;ERP44;FLRT3;CAPN7;SLIRP
MP:0011260_abnormal_head_mesenchyme_morphology	2018-02-01	0.111698	0.704886	HAS2;ATP2C1
MP:0000854_abnormal_cerebellum_development	2026-02-01	0.20167	0.704886	CASP3;GAS1
MP:0005565_increased_blood_urea_nitrogen_level	6/133	0.253589	0.704886	HSPA4L;SPP1;BAZ1A;TRIP13;PIK3C2A;PTGS2
MP:0002654_spongiform_encephalopathy	2013-02-01	0.0631602	0.704886	HLTF;NDUFS4
MP:0008535_enlarged_lateral_ventricles	1954-03-01	0.248865	0.704886	ASPM;HSF2;LZTFL1
MP:0001927_abnormal_estrous_cycle	2028-02-01	0.225359	0.704886	HMGA2;ACVR2A
MP:0008898_abnormal_acrosome_morphology	2021-02-01	0.144177	0.704886	GMCL1;PAFAH1B1
MP:0005170_cleft_upper_lip	2020-02-01	0.133136	0.704886	ERMP1;RPGRIP1L
MP:0005006_abnormal_osteoblast_physiology	1952-03-01	0.231706	0.704886	RPS6KA3;SPP1;NR3C1
MP:0000790_abnormal_stratification_in_cerebral_cortex	2029-02-01	0.237281	0.704886	KIF2A;PAFAH1B1
MP:0005656_decreased_aggression	2016-02-01	0.0912961	0.704886	NDUFS4;PTGS2
MP:0009832_abnormal_sperm_mitochondrial_sheath_morphology	2017-02-01	0.101353	0.704886	TMF1;SLIRP
MP:0001284_absent_vibrissae	2029-02-01	0.237281	0.704886	ATP2B1;IRF6
MP:0004484_altered_response_of_heart_to_induced_stress	2019-02-01	0.122301	0.704886	ASPH;PTGS2
MP:0003324_increased_liver_adenoma_incidence	2018-02-01	0.111698	0.704886	PTEN;NBN
MP:0001658_increased_mortality_induced_by_gamma-irradiation	2027-02-01	0.213483	0.704886	USP1;NBN
MP:0013294_prenatal_lethality_prior_to_heart_atrial_septation	1945-03-01	0.173801	0.704886	GGNBP2;GJB3;EXOSC9
MP:0004956_decreased_thymus_weight	2028-02-01	0.225359	0.704886	PPP3CB;RPS27L
MP:0001713_decreased_trophoblast_giant_cell_number	2029-02-01	0.237281	0.704886	EPCAM;MGA
MP:0010412_atrioventricular_septal_defect	1944-03-01	0.165889	0.704886	IFT74;PDS5A;ADAMTS6
MP:0000688_lymphoid_hyperplasia	2021-02-01	0.144177	0.704886	TBK1;PTEN
MP:0009712_impaired_conditioned_place_preference_behavior	2021-02-01	0.144177	0.704886	RGS4;C1QL3
MP:0011380_enlarged_brain_ventricles	1942-03-01	0.150405	0.704886	KIF2A;LZTFL1;PAFAH1B1
MP:0000733_abnormal_muscle_development	2019-02-01	0.122301	0.704886	FXR1;TWIST1
MP:0000462_abnormal_digestive_system_morphology	2024-02-01	0.1783	0.704886	SMARCAD1;LAMC2
MP:0003453_abnormal_keratinocyte_physiology	2023-02-01	0.166781	0.704886	FERMT1;CASP3
MP:0002697_abnormal_eye_size	2018-02-01	0.111698	0.704886	DSTN;CHD1
MP:0001447_abnormal_nest_building_behavior	2023-02-01	0.166781	0.704886	NDUFS4;UBE3A
MP:0004272_abnormal_basement_membrane_morphology	2021-02-01	0.144177	0.704886	COL17A1;FLRT3
MP:0001218_thin_epidermis	2025-02-01	0.189936	0.704886	FERMT1;PTGES3
MP:0004227_increased_cellular_sensitivity_to_ionizing_radiation	2020-02-01	0.133136	0.704886	RNF168;XRCC5
MP:0004321_short_sternum	2028-02-01	0.225359	0.704886	SMARCAD1;IRF6
MP:0008658_decreased_interleukin-1_beta_secretion	2023-02-01	0.166781	0.704886	NEK7;MTDH
MP:0009583_increased_keratinocyte_proliferation	2020-02-01	0.133136	0.704886	CYLD;IRF6
MP:0000781_decreased_corpus_callosum_size	1930-02-01	0.249235	0.704886	RPGRIP1L;ARHGAP5
MP:0003089_decreased_skin_tensile_strength	2018-02-01	0.111698	0.704886	COL5A2;LAMC2
MP:0000418_focal_hair_loss	2025-02-01	0.189936	0.704886	COL17A1;NDUFS4
MP:0008392_decreased_primordial_germ_cell_number	2023-02-01	0.166781	0.704886	BRIP1;KIF18A
MP:0001906_increased_dopamine_level	2029-02-01	0.237281	0.704886	SH3KBP1;UBE3A
MP:0001728_failure_of_embryo_implantation	2023-02-01	0.166781	0.704886	KIF11;PTGS2
MP:0002500_granulomatous_inflammation	2022-02-01	0.155399	0.704886	IL1RL1;SPP1
MP:0006092_abnormal_olfactory_sensory_neuron_morphology	2020-02-01	0.133136	0.704886	FST;CASP3
MP:0002051_increased_skin_papilloma_incidence	2019-02-01	0.122301	0.704886	CYLD;ATP2C1
MP:0002446_abnormal_macrophage_morphology	2026-02-01	0.20167	0.704886	RB1;SPP1
MP:0008974_proportional_dwarf	2020-02-01	0.133136	0.704886	XRCC5;HMGA2
MP:0008025_brain_vacuoles	2021-02-01	0.144177	0.704886	HLTF;NDUFS4
MP:0001916_intracerebral_hemorrhage	2019-02-01	0.122301	0.704886	HSF2;CYCS
MP:0001208_blistering	2022-02-01	0.155399	0.704886	COL17A1;LAMC2
MP:0002362_abnormal_spleen_marginal_zone_morphology	2027-02-01	0.213483	0.704886	CYLD;MALT1
MP:0001883_increased_mammary_adenocarcinoma_incidence	2020-02-01	0.133136	0.704886	PTEN;NBN
MP:0005491_pancreatic_islet_hyperplasia	2028-02-01	0.225359	0.704886	ALMS1;PIK3CB
MP:0001272_increased_metastatic_potential	2026-02-01	0.20167	0.704886	RB1;PTEN
MP:0002196_absent_corpus_callosum	1930-02-01	0.249235	0.704886	ENAH;RPGRIP1L
MP:0000885_ectopic_Purkinje_cell	2025-02-01	0.189936	0.704886	RB1;PAFAH1B1
MP:0004969_pale_kidney	2028-02-01	0.225359	0.704886	PIK3C2A;PTGS2
MP:0000642_enlarged_adrenal_glands	2019-02-01	0.122301	0.704886	GLRB;NR3C1
MP:0002655_abnormal_keratinocyte_morphology	2020-02-01	0.133136	0.704886	BDNF;IRF6
MP:0005574_decreased_pulmonary_respiratory_rate	2017-02-01	0.101353	0.704886	NDUFS4;CPEB2
MP:0004255_abnormal_spongiotrophoblast_layer_morphology	1930-02-01	0.249235	0.704886	MAP2K1;CHM
MP:0000708_thymus_hyperplasia	2025-02-01	0.189936	0.704886	CYLD;ERAP1
MP:0004947_skin_inflammation	1930-02-01	0.249235	0.704886	COL17A1;TBK1
MP:0000521_abnormal_kidney_cortex_morphology	2025-02-01	0.189936	0.704886	HSPA4L;PTGS2
MP:0006094_increased_fat_cell_size	2028-02-01	0.225359	0.704886	PIK3CA;ALMS1
MP:0004077_abnormal_striatum_morphology	2029-02-01	0.237281	0.704886	BDNF;SPP1
MP:0004856_decreased_ovary_weight	2027-02-01	0.213483	0.704886	ASPM;UBE3A
MP:0004505_decreased_renal_glomerulus_number	2027-02-01	0.213483	0.704886	PDS5A;PTGS2
MP:0002062_abnormal_associative_learning	2020-02-01	0.133136	0.704886	RPS6KA3;GNAI1
MP:0002199_abnormal_brain_commissure_morphology	2025-02-01	0.189936	0.704886	ENAH;ARHGAP5
MP:0004133_heterotaxia	2025-02-01	0.189936	0.704886	IFT74;RPGRIP1L
MP:0010956_abnormal_mitochondrial_ATP_synthesis_coupled_electron_transport	2028-02-01	0.225359	0.704886	NDUFS4;DNM1L
MP:0002074_abnormal_hair_texture	2020-02-01	0.133136	0.704886	DSP;RAD18
MP:0002021_increased_incidence_of_induced_tumors	2019-02-01	0.122301	0.704886	BLM;PTGS2
MP:0004607_abnormal_cervical_atlas_morphology	2028-02-01	0.225359	0.704886	MLLT3;PDS5A
MP:0008540_abnormal_cerebral_hemisphere_morphology	2023-02-01	0.166781	0.704886	ASPM;PTEN
MP:0003382_straub_tail	2028-02-01	0.225359	0.704886	COG3;NDUFS4
MP:0012307_impaired_spatial_learning	2025-02-01	0.189936	0.704886	UBE2A;L2HGDH
MP:0003974_abnormal_endocardium_morphology	2023-02-01	0.166781	0.704886	ANGPT1;PIK3CA
MP:0002572_abnormal_emotion/affect_behavior	2024-02-01	0.1783	0.704886	NDUFS4;UBE3A
MP:0008283_small_hippocampus	2027-02-01	0.213483	0.704886	BDNF;HSF2
MP:0001957_apnea	2023-02-01	0.166781	0.704886	NDUFS4;CPEB2
MP:0004392_abnormal_CD8-positive,_alpha-beta_T_cell_physiology	2027-02-01	0.213483	0.704886	PPP3CB;ERAP1
MP:0008813_decreased_common_myeloid_progenitor_cell_number	2029-02-01	0.237281	0.704886	SLC20A1;RPS27L
MP:0008014_increased_lung_tumor_incidence	2026-02-01	0.20167	0.704886	RB1;BTG3
MP:0004249_abnormal_crista_ampullaris_morphology	2022-02-01	0.155399	0.704886	SLC12A2;BDNF
MP:0002724_enhanced_wound_healing	2020-02-01	0.133136	0.704886	GJB3;TGFBR1
MP:0010955_abnormal_respiratory_electron_transport_chain	2028-02-01	0.225359	0.704886	NDUFS4;TFB1M
MP:0003888_liver_hemorrhage	2027-02-01	0.213483	0.704886	TBK1;FAIM
MP:0002656_abnormal_keratinocyte_differentiation	2028-02-01	0.225359	0.704886	IRF6;PTGS2
MP:0009789_decreased_susceptibility_to_bacterial_infection_induced_morbidity/mortality	2025-02-01	0.189936	0.704886	CYLD;SPP1
MP:0009767_decreased_sensitivity_to_xenobiotic_induced_morbidity/mortality	1930-02-01	0.249235	0.704886	PIK3CB;MTDH
MP:0008547_abnormal_neocortex_morphology	2024-02-01	0.1783	0.704886	ASPM;PAFAH1B1
MP:0008140_podocyte_foot_process_effacement	2022-02-01	0.155399	0.704886	COL17A1;PIK3C2A
MP:0009931_abnormal_skin_appearance	2029-02-01	0.237281	0.704886	PTGES3;NDUFS4
MP:0009402_decreased_skeletal_muscle_fiber_diameter	2029-02-01	0.237281	0.704886	PPP3CB;RPS6KB1
MP:0011750_abnormal_seminiferous_tubule_epithelium_morphology	2029-02-01	0.237281	0.704886	BRIP1;PAFAH1B2
MP:0002965_increased_circulating_serum_albumin_level	2024-02-01	0.1783	0.704886	IL18RAP;ZFP760
MP:0009653_abnormal_palate_development	2018-09-01	0.253805	0.704886	IRF6
MP:0010571_shortened_ST_segment	2018-09-01	0.253805	0.704886	TRIP13
MP:0010422_heart_right_ventricle_hypoplasia	2018-09-01	0.253805	0.704886	SC5D
MP:0011112_lethality_during_fetal_growth_through_weaning,_incomplete_penetrance	2018-09-01	0.253805	0.704886	EPCAM
MP:0004449_absent_presphenoid_bone	2018-08-01	0.229127	0.704886	IRF6
MP:0009584_decreased_keratinocyte_proliferation	2018-08-01	0.229127	0.704886	FERMT1
MP:0009548_abnormal_platelet_aggregation	2018-09-01	0.253805	0.704886	PTGS2
MP:0011523_thin_placenta_labyrinth	2018-09-01	0.253805	0.704886	CHM
MP:0011187_abnormal_parietal_endoderm_morphology	2018-08-01	0.229127	0.704886	DHX9
MP:0011255_abnormal_anterior_visceral_endoderm_cell_migration	2018-07-01	0.203635	0.704886	NCKAP1
MP:0009511_distended_stomach	2018-06-01	0.1773	0.704886	FERMT1
MP:0009932_skin_fibrosis	2018-07-01	0.203635	0.704886	PBK
MP:0010227_decreased_quadriceps_weight	2018-07-01	0.203635	0.704886	FST
MP:0005112_abnormal_spinal_cord_ventral_horn_morphology	2018-09-01	0.253805	0.704886	GLRB
MP:0011334_abnormal_nephrogenic_zone_morphology	2018-09-01	0.253805	0.704886	PTGS2
MP:0005243_hemothorax	2018-08-01	0.229127	0.704886	TGFBR1
MP:0010138_arteritis	2018-06-01	0.1773	0.704886	MTAP
MP:0012156_rostral-caudal_axis_duplication	2018-08-01	0.229127	0.704886	NCKAP1
MP:0010506_prolonged_RR_interval	2018-08-01	0.229127	0.704886	DSP
MP:0012505_increased_neural_tube_apoptosis	2018-07-01	0.203635	0.704886	ATP2C1
MP:0004635_short_metatarsal_bones	2018-09-01	0.253805	0.704886	GAS1
MP:0010934_increased_subcutaneous_adipose_tissue_amount	2018-08-01	0.229127	0.704886	LZTFL1
MP:0011197_abnormal_proamniotic_cavity_morphology	2018-08-01	0.229127	0.704886	COPS3
MP:0010323_retropulsion	2018-08-01	0.229127	0.704886	NDUFS4
MP:0004380_short_frontal_bone	2018-07-01	0.203635	0.704886	RPS6KA3
MP:0010161_decreased_brain_cholesterol_level	2018-06-01	0.1773	0.704886	SC5D
MP:0011460_decreased_urine_chloride_ion_level	2018-07-01	0.203635	0.704886	SPP1
MP:0011352_proximal_convoluted_tubule_brush_border_loss	2018-09-01	0.253805	0.704886	PTGS2
MP:0004642_fused_metatarsal_bones	2018-06-01	0.1773	0.704886	FMN1
MP:0003829_impaired_febrile_response	2018-08-01	0.229127	0.704886	PTGS2
MP:0010334_pleural_effusion	2018-07-01	0.203635	0.704886	DNM1L
MP:0011759_absent_Rathke's_pouch	2018-07-01	0.203635	0.704886	RPGRIP1L
MP:0010996_increased_aorta_wall_thickness	2018-06-01	0.1773	0.704886	TGFBR1
MP:0013956_decreased_colon_length	2018-09-01	0.253805	0.704886	RASA1
MP:0004250_tau_protein_deposits	2018-06-01	0.1773	0.704886	HSPA4
MP:0004834_ovary_hemorrhage	2018-08-01	0.229127	0.704886	HSF2
MP:0011953_prolonged_PQ_interval	2018-07-01	0.203635	0.704886	KLHDC2
MP:0004230_abnormal_embryonic_erythrocyte_morphology	2018-08-01	0.229127	0.704886	TFRC
MP:0004143_muscle_hypertonia	2018-09-01	0.253805	0.704886	GLRB
MP:0003819_increased_left_ventricle_diastolic_pressure	2018-09-01	0.253805	0.704886	DNM1L
MP:0004829_increased_anti-chromatin_antibody_level	2018-08-01	0.229127	0.704886	TROVE2
MP:0010511_shortened_PR_interval	2018-08-01	0.229127	0.704886	HNRNPA1
MP:0001849_ear_inflammation	2018-09-01	0.253805	0.704886	LAMC2
MP:0011376_abnormal_kidney_corticomedullary_boundary_morphology	2018-09-01	0.253805	0.704886	PTGS2
MP:0013237_abnormal_skeletal_muscle_regeneration	2018-08-01	0.229127	0.704886	PTGS2
MP:0010936_decreased_airway_resistance	2018-06-01	0.1773	0.704886	LAMC2
MP:0004674_thin_ribs	2018-08-01	0.229127	0.704886	SC5D
MP:0009422_decreased_gastrocnemius_weight	2018-07-01	0.203635	0.704886	FST
MP:0011191_increased_embryonic_epiblast_cell_apoptosis	2018-08-01	0.229127	0.704886	WEE1
MP:0009895_decreased_palatine_bone_horizontal_plate_size	2018-09-01	0.253805	0.704886	SCHIP1
MP:0002053_decreased_incidence_of_induced_tumors	2018-09-01	0.253805	0.704886	EIF2S2
MP:0008507_thin_retinal_ganglion_layer	2018-09-01	0.253805	0.704886	FST
MP:0010488_abnormal_left_subclavian_artery_morphology	2018-09-01	0.253805	0.704886	ERMP1
MP:0010017_visceral_vascular_congestion	2018-05-01	0.150097	0.704886	DNM1L
MP:0003987_small_vestibular_ganglion	2018-09-01	0.253805	0.704886	BDNF
MP:0010069_increased_serotonin_level	2018-08-01	0.229127	0.704886	UBE3A
MP:0003941_abnormal_skin_development	2018-07-01	0.203635	0.704886	IRF6
MP:0000798_abnormal_frontal_lobe_morphology	2018-08-01	0.229127	0.704886	RB1
MP:0008011_intestine_polyps	2018-09-01	0.253805	0.704886	PTEN
MP:0011388_absent_heart	2018-09-01	0.253805	0.704886	TFB1M
MP:0009938_abnormal_hippocampus_granule_cell_morphology	2018-07-01	0.203635	0.704886	PTEN
MP:0004565_small_myocardial_fiber	2018-08-01	0.229127	0.704886	PHIP
MP:0010047_axonal_spheroids	2018-08-01	0.229127	0.704886	NDUFS4
MP:0009482_ileum_inflammation	2018-06-01	0.1773	0.704886	FERMT1
MP:0011184_absent_embryonic_epiblast	2018-09-01	0.253805	0.704886	NBN
MP:0001714_absent_trophoblast_giant_cells	2018-09-01	0.253805	0.704886	DNM1L
MP:0011377_renal_glomerulus_fibrosis	2018-08-01	0.229127	0.704886	PTGS2
MP:0000597_delayed_hepatic_development	2018-09-01	0.253805	0.704886	DNM1L
MP:0004044_aortic_dissection	2018-07-01	0.203635	0.704886	TGFBR1
MP:0001085_small_petrosal_ganglion	2018-09-01	0.253805	0.704886	BDNF
MP:0004796_increased_anti-histone_antibody_level	2018-09-01	0.253805	0.704886	TROVE2
MP:0004228_decreased_cellular_sensitivity_to_ionizing_radiation	2018-06-01	0.1773	0.704886	NBN
MP:0012260_encephalomeningocele	2018-08-01	0.229127	0.704886	CASP3
MP:0010503_myocardial_trabeculae_hypoplasia	2018-09-01	0.253805	0.704886	PDCD10
MP:0008203_absent_B-1a_cells	2018-04-01	0.121995	0.704886	MALT1
MP:0008257_thin_myometrium	2018-08-01	0.229127	0.704886	KPNA1
MP:0005195_abnormal_posterior_eye_segment_morphology	2018-08-01	0.229127	0.704886	GAS1
MP:0005345_abnormal_circulating_corticosterone_level	2018-06-01	0.1773	0.704886	NR3C1
MP:0011003_reduced_AMPA-mediated_synaptic_currents	2018-06-01	0.1773	0.704886	RPS6KA3
MP:0011183_abnormal_primitive_endoderm_morphology	2018-07-01	0.203635	0.704886	UGDH
MP:0011192_decreased_embryonic_epiblast_cell_proliferation	2018-06-01	0.1773	0.704886	WEE1
MP:0004033_supernumerary_teeth	2018-09-01	0.253805	0.704886	RPS6KA3
MP:0008919_fused_tarsal_bones	2018-08-01	0.229127	0.704886	FMN1
MP:0000566_synostosis	2018-07-01	0.203635	0.704886	IRF6
MP:0002999_abnormal_bone_healing	2018-08-01	0.229127	0.704886	PTGS2
MP:0003303_peritoneal_inflammation	2018-09-01	0.253805	0.704886	PTGS2
MP:0004537_abnormal_palatine_bone_horizontal_plate_morphology	2018-05-01	0.150097	0.704886	IRF6
MP:0001881_abnormal_mammary_gland_physiology	2018-09-01	0.253805	0.704886	SKIL
MP:0012515_abnormal_heart_apex_morphology	2018-05-01	0.150097	0.704886	DSP
MP:0001233_abnormal_epidermis_suprabasal_layer_morphology	2018-08-01	0.229127	0.704886	IRF6
MP:0008055_increased_urine_osmolality	2018-09-01	0.253805	0.704886	FERMT1
MP:0004055_atrium_hypoplasia	2018-06-01	0.1773	0.704886	HAS2
MP:0011707_impaired_fibroblast_cell_migration	2018-06-01	0.1773	0.704886	CYLD
MP:0005341_decreased_susceptibility_to_atherosclerosis	2018-07-01	0.203635	0.704886	SPP1
MP:0009839_multiflagellated_sperm	2018-06-01	0.1773	0.704886	BAZ1A
MP:0011617_abnormal_habituation	2018-05-01	0.150097	0.704886	L2HGDH
MP:0002662_abnormal_cauda_epididymis_morphology	2018-09-01	0.253805	0.704886	BAZ1A
MP:0004697_abnormal_thyroid_follicular_cell_morphology	2018-04-01	0.121995	0.704886	PTEN
MP:0003979_increased_circulating_carnitine_level	2018-08-01	0.229127	0.704886	NDUFS4
MP:0011165_abnormal_tooth_root_development	2018-05-01	0.150097	0.704886	RPS6KA3
MP:0010985_abnormal_kidney_mesenchyme_morphology	2018-06-01	0.1773	0.704886	PTGS2
MP:0009361_abnormal_primordial_ovarian_follicle_morphology	2018-08-01	0.229127	0.704886	FST
MP:0000256_echinocytosis	2018-06-01	0.1773	0.704886	SLC20A1
MP:0002471_abnormal_complement_pathway	2018-08-01	0.229127	0.704886	CD55
MP:0003269_colon_polyps	2018-07-01	0.203635	0.704886	PTEN
MP:0001082_abnormal_geniculate_ganglion_morphology	2018-08-01	0.229127	0.704886	BDNF
MP:0010505_abnormal_T_wave	2018-05-01	0.150097	0.704886	DSP
MP:0010924_abnormal_osteoid_morphology	2018-05-01	0.150097	0.704886	USP1
MP:0009884_palatal_shelf_fusion_with_tongue_or_mandible	2018-05-01	0.150097	0.704886	IRF6
MP:0009757_impaired_behavioral_response_to_morphine	2018-08-01	0.229127	0.704886	RGS4
MP:0004761_increased_susceptibility_to_induced_pancreatitis	2018-06-01	0.1773	0.704886	IL1RL1
MP:0002660_abnormal_caput_epididymis_morphology	2018-09-01	0.253805	0.704886	BAZ1A
MP:0001083_small_geniculate_ganglion	2018-08-01	0.229127	0.704886	BDNF
MP:0010133_increased_DN3_thymocyte_number	2018-07-01	0.203635	0.704886	RNF168
MP:0004648_decreased_thoracic_vertebrae_number	2018-07-01	0.203635	0.704886	MLLT3
MP:0000540_abnormal_urinary_bladder_urothelium_morphology	2018-08-01	0.229127	0.704886	LAMC2
MP:0005324_ascites	2018-08-01	0.229127	0.704886	DNM1L
MP:0001123_dilated_uterus	2018-08-01	0.229127	0.704886	ACSL4
MP:0000238_absent_pre-B_cells	2018-08-01	0.229127	0.704886	CYCS
MP:0005430_absent_fibula	2018-07-01	0.203635	0.704886	FMN1
MP:0000836_abnormal_substantia_nigra_morphology	2018-09-01	0.253805	0.704886	SPP1
MP:0003202_abnormal_neuron_apoptosis	2018-07-01	0.203635	0.704886	BDNF
MP:0000168_abnormal_bone_marrow_development	2018-07-01	0.203635	0.704886	CASP3
MP:0003288_intestinal_edema	2018-09-01	0.253805	0.704886	EPCAM
MP:0003877_abnormal_serotonergic_neuron_morphology	2018-06-01	0.1773	0.704886	BDNF
MP:0010207_abnormal_telomere_morphology	2018-05-01	0.150097	0.704886	STAG1
MP:0009964_abnormal_cerebellum_lobule_morphology	2018-04-01	0.121995	0.704886	NDUFS4
MP:0003083_abnormal_tibialis_anterior_morphology	2018-08-01	0.229127	0.704886	RPS6KB1
MP:0014167_ectopic_bone	2018-05-01	0.150097	0.704886	BTG3
MP:0008727_enlarged_heart_right_atrium	2018-08-01	0.229127	0.704886	SEMA3D
MP:0004377_small_frontal_bone	2018-08-01	0.229127	0.704886	RPS6KA3
MP:0011862_decreased_cranium_length	2018-06-01	0.1773	0.704886	RPS6KA3
MP:0000192_abnormal_mineral_level	2018-08-01	0.229127	0.704886	DSEL
MP:0003649_decreased_heart_right_ventricle_size	2018-06-01	0.1773	0.704886	HAS2
MP:0003075_altered_response_to_CNS_ischemic_injury	2018-07-01	0.203635	0.704886	PTGS2
MP:0004574_broad_limb_buds	2018-06-01	0.1773	0.704886	RPGRIP1L
MP:0020357_abnormal_excitatory_synapse_morphology	2018-04-01	0.121995	0.704886	C1QL3
MP:0011525_abnormal_placenta_intervillous_maternal_lacunae_morphology	2018-05-01	0.150097	0.704886	GJB3
MP:0001717_absent_ectoplacental_cone	2018-06-01	0.1773	0.704886	MAP2K1
MP:0000829_dilated_fourth_ventricle	2018-06-01	0.1773	0.704886	RB1
MP:0002465_abnormal_eosinophil_physiology	2018-09-01	0.253805	0.704886	IL1RL1
MP:0001396_unidirectional_circling	2018-07-01	0.203635	0.704886	SLC12A2
MP:0010166_increased_response_to_stress-induced_hyperthermia	2018-04-01	0.121995	0.704886	EMC7
MP:0004832_enlarged_ovary	2018-08-01	0.229127	0.704886	ACSL4
MP:0002951_small_thyroid_gland	2018-07-01	0.203635	0.704886	SERP1
MP:0008960_abnormal_axon_pruning	2018-07-01	0.203635	0.704886	BDNF
MP:0003980_increased_circulating_phospholipid_level	2018-06-01	0.1773	0.704886	OSBPL8
MP:0008221_abnormal_hippocampal_commissure_morphology	2018-08-01	0.229127	0.704886	ENAH
MP:0009267_abnormal_cerebellum_fissure_morphology	2018-05-01	0.150097	0.704886	PDS5A
MP:0001411_spinning	2018-07-01	0.203635	0.704886	BDNF
MP:0005356_positive_geotaxis	2018-08-01	0.229127	0.704886	NDUFS4
MP:0011871_podocyte_hypertrophy	2018-05-01	0.150097	0.704886	COL17A1
MP:0012075_impaired_mammary_gland_growth_during_pregnancy	2018-05-01	0.150097	0.704886	SKIL
MP:0009081_thin_uterus	2018-07-01	0.203635	0.704886	ACVR2A
MP:0001088_small_nodose_ganglion	2018-08-01	0.229127	0.704886	BDNF
MP:0008226_decreased_anterior_commissure_size	2018-08-01	0.229127	0.704886	ARHGAP5
MP:0000199_abnormal_circulating_serum_albumin_level	2018-04-01	0.121995	0.704886	CYLD
MP:0020416_decreased_fibroblast_chemotaxis	2018-04-01	0.121995	0.704886	SPP1
MP:0010160_increased_oligodendrocyte_number	2018-06-01	0.1773	0.704886	PTEN
MP:0011045_decreased_lung_elastance	2018-04-01	0.121995	0.704886	LAMC2
MP:0001241_absent_epidermis_stratum_corneum	2018-07-01	0.203635	0.704886	IRF6
MP:0009762_abnormal_mitotic_spindle_assembly_checkpoint	2018-05-01	0.150097	0.704886	KIF18A
MP:0011705_absent_fibroblast_proliferation	2018-05-01	0.150097	0.704886	DNM1L
MP:0003092_decreased_corneal_stroma_thickness	2018-07-01	0.203635	0.704886	COL5A2
MP:0001168_abnormal_prostate_gland_epithelium_morphology	2018-09-01	0.253805	0.704886	PTEN
MP:0004528_fused_outer_hair_cell_stereocilia	2018-05-01	0.150097	0.704886	CASP3
MP:0002907_abnormal_parturition	2018-07-01	0.203635	0.704886	KPNA1
MP:0006204_embryonic_lethality_before_implantation	2018-08-01	0.229127	0.704886	KIF11
MP:0004962_decreased_prostate_gland_weight	2018-05-01	0.150097	0.704886	UBE3A
MP:0001021_small_L4_dorsal_root_ganglion	2018-06-01	0.1773	0.704886	BDNF
MP:0003989_abnormal_barrel_cortex_morphology	2018-06-01	0.1773	0.704886	ASPM
MP:0006361_abnormal_female_germ_cell_morphology	2018-06-01	0.1773	0.704886	HSF2
MP:0003405_abnormal_platelet_shape	2018-03-01	0.0929653	0.704886	PIK3C2A
MP:0003044_impaired_basement_membrane_formation	2018-09-01	0.253805	0.704886	FLRT3
MP:0000264_failure_of_vascular_branching	2018-07-01	0.203635	0.704886	ANGPT1
MP:0008957_abnormal_placenta_junctional_zone_morphology	2018-05-01	0.150097	0.704886	GGNBP2
MP:0013236_ovary_degeneration	2018-04-01	0.121995	0.704886	NBN
MP:0004980_increased_neuronal_precursor_cell_number	2018-09-01	0.253805	0.704886	RBL1
MP:0003326_liver_failure	2018-06-01	0.1773	0.704886	FAIM
MP:0005664_decreased_circulating_noradrenaline_level	2018-06-01	0.1773	0.704886	NR3C1
MP:0001499_abnormal_kindling_response	2018-08-01	0.229127	0.704886	FGF13
MP:0000630_mammary_gland_hyperplasia	2018-07-01	0.203635	0.704886	RB1
MP:0010267_decreased_lung_tumor_incidence	2018-04-01	0.121995	0.704886	MTDH
MP:0011610_abnormal_primordial_germ_cell_apoptosis	2018-05-01	0.150097	0.704886	BRIP1
MP:0009219_increased_prostate_intraepithelial_neoplasia_incidence	2018-06-01	0.1773	0.704886	NBN
MP:0003666_impaired_sperm_capacitation	2018-09-01	0.253805	0.704886	UBE3A
MP:0008885_increased_enterocyte_apoptosis	2018-08-01	0.229127	0.704886	RASA1
MP:0002338_abnormal_pulmonary_ventilation	2018-05-01	0.150097	0.704886	NDUFS4
MP:0009728_abnormal_calcaneum_morphology	2018-04-01	0.121995	0.704886	FMN1
MP:0010102_increased_caudal_vertebrae_number	2018-05-01	0.150097	0.704886	ATP2B1
MP:0011261_abnormal_limb_mesenchyme_morphology	2018-05-01	0.150097	0.704886	GAS1
MP:0009560_absent_epidermis_stratum_granulosum	2018-03-01	0.0929653	0.704886	IRF6
MP:0002620_abnormal_monocyte_morphology	2018-06-01	0.1773	0.704886	CCL7
MP:0001059_optic_nerve_atrophy	2018-04-01	0.121995	0.704886	NDUFS4
MP:0004155_decreased_susceptibility_to_induced_pancreatitis	2018-03-01	0.0929653	0.704886	PTGS2
MP:0011572_abnormal_aorta_bulb_morphology	2018-03-01	0.0929653	0.704886	TGFBR1
MP:0009776_decreased_behavioral_withdrawal_response	2018-05-01	0.150097	0.704886	RGS4
MP:0001841_decreased_level_of_surface_class_I_molecules	2018-08-01	0.229127	0.704886	ERAP1
MP:0003708_binucleate	2018-06-01	0.1773	0.704886	NEK7
MP:0005579_absent_outer_ear	2018-08-01	0.229127	0.704886	IRF6
MP:0013317_abnormal_seminal_vesicle_development	2018-05-01	0.150097	0.704886	LACTB2
MP:0002606_increased_basophil_cell_number	2018-08-01	0.229127	0.704886	COL17A1
MP:0002472_impaired_complement_alternative_pathway	2018-06-01	0.1773	0.704886	CD55
MP:0003426_pulmonary_interstitial_fibrosis	2018-07-01	0.203635	0.704886	PTGS2
MP:0002726_abnormal_pulmonary_vein_morphology	2018-04-01	0.121995	0.704886	SEMA3D
MP:0000578_ulcerated_paws	2018-04-01	0.121995	0.704886	LAMC2
MP:0008626_increased_circulating_interleukin-5_level	2018-05-01	0.150097	0.704886	IL13RA1
MP:0001422_abnormal_drinking_behavior	2018-05-01	0.150097	0.704886	PTGS2
MP:0005099_abnormal_ciliary_body_morphology	2018-06-01	0.1773	0.704886	GAS1
MP:0004329_vestibular_saccular_degeneration	2018-05-01	0.150097	0.704886	SLC12A2
MP:0010746_abnormal_pre-Botzinger_complex_physiology	2018-05-01	0.150097	0.704886	NDUFS4
MP:0009545_abnormal_dermis_papillary_layer_morphology	2018-04-01	0.121995	0.704886	GORAB
MP:0000906_abnormal_trigeminal_V_mesencephalic_nucleus_morphology	2018-03-01	0.0929653	0.704886	KIF2A
MP:0005359_growth_retardation_of_incisors	2018-04-01	0.121995	0.704886	FST
MP:0002583_absent_extraembryonic_ectoderm	2018-07-01	0.203635	0.704886	NBN
MP:0013601_increased_testis_apoptosis	2018-04-01	0.121995	0.704886	BAZ1A
MP:0001202_skin_photosensitivity	2018-06-01	0.1773	0.704886	TROVE2
MP:0012105_delayed_gastrulation	2018-03-01	0.0929653	0.704886	DHX9
MP:0009485_distended_ileum	2018-05-01	0.150097	0.704886	FERMT1
MP:0010816_decreased_type_I_pneumocyte_number	2018-03-01	0.0929653	0.704886	NR3C1
MP:0003415_priapism	2018-08-01	0.229127	0.704886	HMGA2
MP:0009160_abnormal_pancreatic_acinar_cell_zymogen_granule_morphology	2018-06-01	0.1773	0.704886	SC5D
MP:0000033_absent_scala_media	2018-04-01	0.121995	0.704886	SLC12A2
MP:0008136_enlarged_Peyer's_patches	2018-05-01	0.150097	0.704886	CYLD
MP:0008295_abnormal_adrenal_gland_zona_reticularis_morphology	2018-05-01	0.150097	0.704886	NR3C1
MP:0009947_abnormal_olfactory_bulb_external_plexiform_layer_morphology	2018-03-01	0.0929653	0.704886	NDUFS4
MP:0012732_abnormal_perineural_vascular_plexus_morphology	2018-04-01	0.121995	0.704886	PIK3CA
MP:0000589_thin_tail	2018-05-01	0.150097	0.704886	TRIP13
MP:0011534_granular_kidney	2018-04-01	0.121995	0.704886	PTGS2
MP:0002009_preneoplasia	2018-06-01	0.1773	0.704886	RB1
MP:0002019_abnormal_tumor_incidence	2018-06-01	0.1773	0.704886	PTEN
MP:0001214_skin_hyperplasia	2018-04-01	0.121995	0.704886	TBK1
MP:0006375_increased_circulating_angiotensinogen_level	2018-04-01	0.121995	0.704886	NR3C1
MP:0003282_gastric_ulcer	2018-04-01	0.121995	0.704886	CYLD
MP:0001460_abnormal_olfactory_-discrimination_memory	2018-04-01	0.121995	0.704886	NREP
MP:0000646_enlarged_adrenocortical_cells	2018-03-01	0.0929653	0.704886	NR3C1
MP:0004867_decreased_platelet_calcium_level	2018-03-01	0.0929653	0.704886	PTGS2
MP:0011797_blind_ureter	2018-04-01	0.121995	0.704886	FMN1
MP:0013538_increased_Harderian_gland_adenoma_incidence	2018-03-01	0.0929653	0.704886	BRIP1
MP:0010320_increased_pituitary_gland_tumor_incidence	2018-03-01	0.0929653	0.704886	RB1
MP:0003582_abnormal_ovary_development	2018-06-01	0.1773	0.704886	BRIP1
MP:0004822_decreased_susceptibility_to_experimental_autoimmune_uveoretinitis	2018-03-01	0.0929653	0.704886	SPP1
MP:0002031_increased_adrenal_gland_tumor_incidence	2018-03-01	0.0929653	0.704886	PTEN
MP:0009590_increased_gonad_tumor_incidence	2018-03-01	0.0929653	0.704886	NBN
MP:0008839_absent_acrosome	2018-04-01	0.121995	0.704886	TMF1
MP:0006141_abnormal_atrioventricular_node_conduction	2018-05-01	0.150097	0.704886	ASPH
MP:0013283_failure_of_ventral_body_wall_closure	2018-03-01	0.0929653	0.704886	FLRT3
MP:0004070_abnormal_P_wave	2018-05-01	0.150097	0.704886	HNRNPA1
MP:0003838_abnormal_milk_ejection	2018-04-01	0.121995	0.704886	RB1
MP:0003417_premature_endochondral_bone_ossification	2018-04-01	0.121995	0.704886	TWIST1
MP:0003160_abnormal_esophagus_development	2018-04-01	0.121995	0.704886	IRF6
MP:0005022_abnormal_immature_B_cell_morphology	2018-05-01	0.150097	0.704886	TDP2
MP:0009444_ovarian_follicular_cyst	2018-04-01	0.121995	0.704886	HSF2
MP:0013349_small_Rathke's_pouch	2018-03-01	0.0929653	0.704886	RPGRIP1L
MP:0001889_delayed_brain_development	2018-05-01	0.150097	0.704886	PAFAH1B1
MP:0004791_absent_lower_incisors	2018-04-01	0.121995	0.704886	FST
MP:0010662_abnormal_intersomitic_artery_morphology	2018-03-01	0.0929653	0.704886	RASA1
MP:0000771_abnormal_brain_size	2018-06-01	0.1773	0.704886	HMGA2
MP:0003701_elevated_level_of_mitotic_sister_chromatid_exchange	2018-05-01	0.150097	0.704886	RANBP2
MP:0004273_abnormal_basal_lamina_morphology	2018-04-01	0.121995	0.704886	LAMC2
MP:0000959_abnormal_somatic_sensory_system_morphology	2018-05-01	0.150097	0.704886	BDNF
MP:0002776_Sertoli_cell_hyperplasia	2018-04-01	0.121995	0.704886	BRIP1
MP:0012737_abnormal_primary_polar_body_morphology	2018-03-01	0.0929653	0.704886	PTGS2
MP:0001885_mammary_gland_duct_hyperplasia	2018-03-01	0.0929653	0.704886	RB1
MP:0004202_pulmonary_hyperplasia	2018-04-01	0.121995	0.704886	NR3C1
MP:0001167_prostate_gland_epithelial_hyperplasia	2018-06-01	0.1773	0.704886	PTEN
MP:0009255_degranulated_pancreatic_beta_cells	2018-04-01	0.121995	0.704886	ALMS1
MP:0012000_abnormal_limb_position	2018-03-01	0.0929653	0.704886	RNF13
MP:0002715_decreased_glycogen_catabolism_rate	2018-05-01	0.150097	0.704886	HMGB1
MP:0003684_abnormal_inferior_olivary_complex_morphology	2018-03-01	0.0929653	0.704886	KIF2A
MP:0001007_abnormal_sympathetic_system_morphology	2018-03-01	0.0929653	0.704886	BDNF
MP:0006260_abnormal_gustatory_papillae_taste_bud_morphology	2018-03-01	0.0929653	0.704886	BDNF
MP:0006205_embryonic_lethality_between_implantation_and_somite_formation	2018-05-01	0.150097	0.704886	WEE1
MP:0002772_brachypodia	2018-04-01	0.121995	0.704886	HMGA2
MP:0002915_abnormal_synaptic_depression	2018-03-01	0.0929653	0.704886	PTEN
MP:0012119_increased_trophectoderm_apoptosis	2018-03-01	0.0929653	0.704886	CDH1
MP:0004971_dermal_hyperplasia	2018-03-01	0.0929653	0.704886	TBK1
MP:0000659_prostate_gland_hyperplasia	2018-05-01	0.150097	0.704886	PTEN
MP:0009148_pancreas_necrosis	2018-05-01	0.150097	0.704886	PTGS2
MP:0005472_abnormal_triiodothyronine_level	2018-03-01	0.0929653	0.704886	GPD2
MP:0013400_abnormal_endometrial_gland_development	2018-03-01	0.0929653	0.704886	KPNA1
MP:0011751_abnormal_X-Y_chromosome_synapsis_during_male_meiosis	2018-03-01	0.0929653	0.704886	BRIP1
MP:0004718_abnormal_vestibular_nerve_morphology	2018-03-01	0.0929653	0.704886	BDNF
MP:0002238_abnormal_nasal_mucosa_morphology	2018-04-01	0.121995	0.704886	CRK
MP:0005526_decreased_renal_plasma_flow_rate	2018-04-01	0.121995	0.704886	RGS4
MP:0004514_dystocia	2018-03-01	0.0929653	0.704886	KPNA1
MP:0006258_abnormal_circumvallate_papillae_morphology	2018-03-01	0.0929653	0.704886	BDNF
MP:0003496_increased_thyroid_adenoma_incidence	2018-04-01	0.121995	0.704886	PTEN
MP:0004246_abnormal_extensor_digitorum_longus_morphology	2018-04-01	0.121995	0.704886	FST
MP:0002627_increased_teratoma_incidence	2018-03-01	0.0929653	0.704886	PTEN
MP:0006116_calcified_aortic_valve	2018-03-01	0.0929653	0.704886	SPP1
MP:0010266_decreased_liver_tumor_incidence	2018-03-01	0.0929653	0.704886	MTDH
MP:0003422_abnormal_thrombolysis	2018-03-01	0.0929653	0.704886	PTGS2
MP:0002758_long_tail	2018-03-01	0.0929653	0.704886	HMGA2
MP:0002399_abnormal_pluripotent_precursor_cell_morphology	2018-04-01	0.121995	0.704886	MGA
MP:0005507_tail_dragging	2018-03-01	0.0929653	0.704886	NDUFS4
MP:0004880_lung_cysts	2018-03-01	0.0929653	0.704886	SPP1
MP:0001488_increased_startle_reflex	1983-04-01	0.274799	0.711263	DNAJA1;GLRB;SARNP;NOL8
MP:0001925_male_infertility	17/444	0.257872	0.711263	SLC12A2;HSP90AA1;TMF1;UBE2B;HSPA4;HMGA2;FMN1;VRK1;BAZ1A;FAM91A1;SYCE2;KIF18A;USP1;TRIP13;PAFAH1B2;PAFAH1B1;LRRCC1
MP:0001732_postnatal_growth_retardation	22/590	0.259937	0.711263	COL17A1;SLC12A2;BLM;BDNF;SLC20A1;NEK7;TMTC3;HMGA2;UBE3A;PIK3CB;HMGB1;PIK3C2A;DNAJA1;FXR1;FERMT1;RBL1;PIK3CA;RPS6KB1;EPCAM;NDUFS4;SMARCAD1;NBN
MP:0000961_abnormal_dorsal_root_ganglion_morphology	1956-03-01	0.266207	0.711263	GLRB;BDNF;UCHL3
MP:0001265_decreased_body_size	28/774	0.277831	0.711263	COL17A1;PTEN;RPS27L;TWIST1;ARHGAP5;MLLT3;PIK3C2A;RLF;RPS6KA3;EPCAM;CASP3;SMARCAD1;SLC12A2;BDNF;XRCC5;THOC1;HMGA2;ENAH;RBL1;GLRB;RPS6KB1;LACTB2;GPD2;COL5A2;NDUFS4;PHIP;TRIP13;PAFAH1B1
MP:0002116_abnormal_craniofacial_bone_morphology	1956-03-01	0.266207	0.711263	PIGA;IRF6;ACVR2A
MP:0000116_abnormal_tooth_development	1931-02-01	0.261206	0.711263	STAG1;IRF6
MP:0004787_abnormal_dorsal_aorta_morphology	1955-03-01	0.257516	0.711263	PIK3CA;RASA1;LEMD3
MP:0001081_abnormal_cranial_ganglia_morphology	1932-02-01	0.27318	0.711263	SLC12A2;BDNF
MP:0001874_acanthosis	1932-02-01	0.27318	0.711263	DSP;LAMC2
MP:0000008_increased_white_adipose_tissue_amount	1932-02-01	0.27318	0.711263	ALMS1;LZTFL1
MP:0005221_abnormal_rostral-caudal_axis_patterning	1957-03-01	0.274932	0.711263	RASA1;PTEN;CHD1
MP:0000889_abnormal_cerebellar_molecular_layer	1931-02-01	0.261206	0.711263	CASP3;GAS1
MP:0004620_cervical_vertebral_fusion	1931-02-01	0.261206	0.711263	MLLT3;PDS5A
MP:0002038_increased_carcinoma_incidence	1931-02-01	0.261206	0.711263	STAG1;PTEN
MP:0003731_abnormal_retinal_outer_nuclear_layer_morphology	1932-02-01	0.27318	0.711263	ALMS1;UCHL3
MP:0003222_increased_cardiomyocyte_apoptosis	1932-02-01	0.27318	0.711263	RASA1;CASP3
MP:0002207_abnormal_long_term_potentiation	1931-02-01	0.261206	0.711263	UBE3A;GNAI1
MP:0010097_abnormal_retinal_blood_vessel_morphology	1931-02-01	0.261206	0.711263	DHX40;ANXA3
MP:0004002_abnormal_jejunum_morphology	2018-10-01	0.277694	0.711263	EPCAM
MP:0011066_abnormal_renal_tubule_epithelial_cell_primary_cilium_morphology	2018-10-01	0.277694	0.711263	ALMS1
MP:0010234_abnormal_vibrissa_follicle_morphology	2018-10-01	0.277694	0.711263	DSP
MP:0005163_cyclopia	2018-10-01	0.277694	0.711263	ACVR2A
MP:0009308_increased_adenocarcinoma_incidence	2018-10-01	0.277694	0.711263	BRIP1
MP:0010975_abnormal_lung_lobe_morphology	2018-10-01	0.277694	0.711263	IFT74
MP:0004268_abnormal_optic_stalk_morphology	2018-10-01	0.277694	0.711263	CASP3
MP:0010574_aorta_dilation	2018-10-01	0.277694	0.711263	LSM1
MP:0005280_abnormal_fatty_acid_level	2018-10-01	0.277694	0.711263	SLC20A1
MP:0009295_decreased_interscapular_fat_pad_weight	2018-10-01	0.277694	0.711263	RBL1
MP:0009451_abnormal_chromosome_pairing_during_meiosis	2018-10-01	0.277694	0.711263	TRIP13
MP:0009648_abnormal_superovulation	2018-10-01	0.277694	0.711263	PTGS2
MP:0001440_abnormal_grooming_behavior	2018-10-01	0.277694	0.711263	NREP
MP:0004784_abnormal_anterior_cardinal_vein_morphology	2018-10-01	0.277694	0.711263	PIK3CA
MP:0003812_abnormal_hair_medulla	2018-10-01	0.277694	0.711263	DSP
MP:0008858_abnormal_hair_cycle_anagen_phase	2018-10-01	0.277694	0.711263	TBK1
MP:0003082_abnormal_gastrocnemius_morphology	2018-10-01	0.277694	0.711263	FST
MP:0000467_abnormal_esophagus_morphology	2018-10-01	0.277694	0.711263	IRF6
MP:0003306_small_intestinal_inflammation	2018-10-01	0.277694	0.711263	EPCAM
MP:0008051_abnormal_memory_T_cell_physiology	2018-10-01	0.277694	0.711263	HNRNPLL
MP:0004181_abnormal_carotid_artery_morphology	2018-10-01	0.277694	0.711263	SEMA3C
MP:0009675_orthokeratosis	2018-10-01	0.277694	0.711263	LAMC2
MP:0008950_ventricular_tachycardia	2018-10-01	0.277694	0.711263	ASPH
MP:0005426_tachypnea	2018-10-01	0.277694	0.711263	DNM1L
MP:0008090_increased_T-helper_2_cell_number	2018-10-01	0.277694	0.711263	IL13RA1
MP:0002969_impaired_social_transmission_of_food_preference	2018-10-01	0.277694	0.711263	NREP
MP:0000228_abnormal_thrombopoiesis	2018-10-01	0.277694	0.711263	PIK3C2A
MP:0002664_decreased_circulating_adrenocorticotropin_level	2018-10-01	0.277694	0.711263	NR3C1
MP:0002014_increased_papilloma_incidence	2018-10-01	0.277694	0.711263	STAG1
MP:0002424_abnormal_reticulocyte_morphology	2018-10-01	0.277694	0.711263	BLM
MP:0009125_decreased_brown_fat_cell_lipid_droplet_size	2018-10-01	0.277694	0.711263	GPD2
MP:0002899_fatigue	2018-10-01	0.277694	0.711263	L2HGDH
MP:0003177_allodynia	2018-10-01	0.277694	0.711263	PTGS2
MP:0008555_abnormal_interferon_secretion	2018-10-01	0.277694	0.711263	TBK1
MP:0003356_impaired_luteinization	2018-10-01	0.277694	0.711263	UBE3A
MP:0002929_abnormal_bile_duct_development	2018-10-01	0.277694	0.711263	RPGRIP1L
MP:0005480_increased_circulating_triiodothyronine_level	2018-10-01	0.277694	0.711263	GPD2
MP:0001688_abnormal_somite_development	1984-04-01	0.281954	0.715288	NCKAP1;PIK3CA;PTEN;STRAP
MP:0001701_incomplete_embryo_turning	1959-03-01	0.292462	0.715288	NCKAP1;PTEN;HAS2
MP:0001700_abnormal_embryo_turning	1959-03-01	0.292462	0.715288	KIF5B;STRAP;PIBF1
MP:0001386_abnormal_maternal_nurturing	1960-03-01	0.301256	0.715288	SLC12A2;GLRB;XRCC5
MP:0002945_abnormal_inhibitory_postsynaptic_currents	1959-03-01	0.292462	0.715288	BDNF;FGF13;PTGS2
MP:0003059_decreased_insulin_secretion	1984-04-01	0.281954	0.715288	CYB5R4;RPS6KB1;GPD2;NAMPT
MP:0002626_increased_heart_rate	1959-03-01	0.292462	0.715288	SPP1;TRIP13;HNRNPA1
MP:0001566_increased_circulating_phosphate_level	1934-02-01	0.297091	0.715288	PLS3;PIK3C2A
MP:0004499_increased_incidence_of_tumors_by_chemical_induction	1985-04-01	0.289137	0.715288	RANBP2;CYLD;ATG4C;SKIL
MP:0005166_decreased_susceptibility_to_injury	1960-03-01	0.301256	0.715288	PPP3CB;NAMPT;PTGS2
MP:0001780_decreased_brown_adipose_tissue_amount	1934-02-01	0.297091	0.715288	STAG1;PDS5A
MP:0005159_azoospermia	6/139	0.286309	0.715288	SLC12A2;HSP90AA1;HMGA2;VRK1;ACVR2A;PAFAH1B1
MP:0001243_abnormal_dermal_layer_morphology	1933-02-01	0.285146	0.715288	PTGES3;GORAB
MP:0006144_increased_systemic_arterial_systolic_blood_pressure	1960-03-01	0.301256	0.715288	NR3C1;PTGS2;HNRNPA1
MP:0001120_abnormal_uterus_morphology	1933-02-01	0.285146	0.715288	PTEN;KPNA1
MP:0004076_abnormal_vitelline_vascular_remodeling	1960-03-01	0.301256	0.715288	PIK3CA;CHM;TGFBR1
MP:0003604_single_kidney	1933-02-01	0.285146	0.715288	FMN1;PDS5A
MP:0003886_abnormal_embryonic_epiblast_morphology	1934-02-01	0.297091	0.715288	COPS3;MGA
MP:0002115_abnormal_limb_bone_morphology	1934-02-01	0.297091	0.715288	GAS1;TWIST1
MP:0005244_hemopericardium	1934-02-01	0.297091	0.715288	XIAP;TGFBR1
MP:0002777_absent_ovarian_follicles	1933-02-01	0.285146	0.715288	TRIP13;NBN
MP:0008395_abnormal_osteoblast_differentiation	1933-02-01	0.285146	0.715288	TWIST1;NR3C1
MP:0002599_increased_mean_platelet_volume	1934-02-01	0.297091	0.715288	BAZ1A;PIK3C2A
MP:0006359_absent_startle_reflex	1933-02-01	0.285146	0.715288	CASP3;TARDBP
MP:0009703_decreased_birth_body_size	5/112	0.28894	0.715288	YY1;CYLD;SMARCAD1;PIK3CB;PDS5A
MP:0011099_lethality_throughout_fetal_growth_and_development,_complete_penetrance	8/196	0.291974	0.715288	RB1;STAG1;BLM;TBK1;GGNBP2;SLC20A1;TMOD3;THOC1
MP:0011088_neonatal_lethality,_incomplete_penetrance	10/255	0.300944	0.715288	RB1;PIK3CA;SEMA3C;HLTF;COL5A2;SMARCAD1;IRF6;PTGS2;MLLT3;NR3C1
MP:0004136_abnormal_tongue_muscle_morphology	2018-11-01	0.300819	0.715288	HNRNPA1
MP:0010301_increased_stomach_tumor_incidence	2018-11-01	0.300819	0.715288	PTEN
MP:0001602_impaired_myelopoiesis	2018-11-01	0.300819	0.715288	IL13RA1
MP:0003822_decreased_left_ventricle_systolic_pressure	2018-11-01	0.300819	0.715288	DNM1L
MP:0002273_abnormal_pulmonary_alveolus_epithelial_cell_morphology	2018-11-01	0.300819	0.715288	NR3C1
MP:0003139_patent_ductus_arteriosus	2018-11-01	0.300819	0.715288	PTGS2
MP:0001748_increased_circulating_adrenocorticotropin_level	2018-11-01	0.300819	0.715288	NR3C1
MP:0002856_abnormal_vestibular_ganglion_morphology	2018-11-01	0.300819	0.715288	BDNF
MP:0001664_abnormal_digestion	2018-11-01	0.300819	0.715288	TRPM7
MP:0002327_abnormal_respiratory_function	2018-11-01	0.300819	0.715288	CYLD
MP:0008321_small_adenohypophysis	2018-11-01	0.300819	0.715288	SERP1
MP:0001492_abnormal_pilomotor_reflex	2018-11-01	0.300819	0.715288	DNM1L
MP:0003954_abnormal_Reichert's_membrane_morphology	2018-11-01	0.300819	0.715288	UGCG
MP:0002947_increased_hemangioma_incidence	2018-11-01	0.300819	0.715288	PTEN
MP:0001044_abnormal_enteric_nervous_system_morphology	2018-11-01	0.300819	0.715288	PDS5A
MP:0011452_decreased_susceptibility_to_dopaminergic_neuron_neurotoxicity	2018-11-01	0.300819	0.715288	SPP1
MP:0002594_low_mean_erythrocyte_cell_number	2018-11-01	0.300819	0.715288	RB1
MP:0002786_abnormal_Leydig_cell_morphology	2018-11-01	0.300819	0.715288	RNF168
MP:0008868_abnormal_granulosa_cell_morphology	2018-11-01	0.300819	0.715288	CASP3
MP:0000314_schistocytosis	2018-11-01	0.300819	0.715288	SLC20A1
MP:0002280_abnormal_intercostal_muscle_morphology	2018-11-01	0.300819	0.715288	HNRNPA1
MP:0005528_decreased_renal_glomerular_filtration_rate	2018-11-01	0.300819	0.715288	PTGS2
MP:0008533_abnormal_anterior_visceral_endoderm_morphology	2018-11-01	0.300819	0.715288	FLRT3
MP:0002837_dystrophic_cardiac_calcinosis	2018-11-01	0.300819	0.715288	DNM1L
MP:0005477_increased_circulating_thyroxine_level	2018-11-01	0.300819	0.715288	GPD2
MP:0003451_absent_olfactory_bulb	2018-11-01	0.300819	0.715288	RPGRIP1L
MP:0003211_abnormal_aorta_elastic_fiber_morphology	2018-11-01	0.300819	0.715288	TGFBR1
MP:0008388_hypochromic_microcytic_anemia	2018-11-01	0.300819	0.715288	TFRC
MP:0001354_increased_aggression_towards_males	2018-11-01	0.300819	0.715288	BDNF
MP:0001926_female_infertility	10/257	0.309222	0.726784	SYCE2;KIF18A;BDNF;HMGA2;VRK1;TRIP13;UBE2A;NBN;PTGS2;ACVR2A
MP:0001126_abnormal_ovary_morphology	1961-03-01	0.310063	0.726784	KIF18A;TRIP13;ACVR2A
MP:0001216_abnormal_epidermal_layer_morphology	1961-03-01	0.310063	0.726784	COL17A1;PTGES3;IRF6
MP:0002896_abnormal_bone_mineralization	5/115	0.307694	0.726784	DHX40;RPS6KA3;STAG1;SLC20A1;SPP1
MP:0008537_increased_susceptibility_to_induced_colitis	1961-03-01	0.310063	0.726784	CYLD;RASA1;PTGS2
MP:0003204_decreased_neuron_apoptosis	1935-02-01	0.309005	0.726784	CASP3;UBE2K
MP:0004016_decreased_bone_mass	1935-02-01	0.309005	0.726784	RPS6KA3;SERP1
MP:0008587_short_photoreceptor_outer_segment	1935-02-01	0.309005	0.726784	CHM;LZTFL1
MP:0010420_muscular_ventricular_septal_defect	1935-02-01	0.309005	0.726784	RPGRIP1L;ADAMTS6
MP:0013241_embryo_tissue_necrosis	1935-02-01	0.309005	0.726784	MAP2K1;TFRC
MP:0001258_decreased_body_length	10/260	0.321738	0.726915	RPS6KA3;IL18RAP;CBX5;PIK3CA;NDUFS4;NOL8;ACSL4;BAZ1A;HNRNPA1;EIF4G2
MP:0003229_abnormal_vitelline_vasculature_morphology	5/117	0.320292	0.726915	ANGPT1;PIK3CA;SLC20A1;RASA1;LEMD3
MP:0001919_abnormal_reproductive_system_physiology	1936-02-01	0.320878	0.726915	TMF1;PTGS2
MP:0004703_abnormal_vertebral_column_morphology	1936-02-01	0.320878	0.726915	GLRB;MLLT3
MP:0011703_increased_fibroblast_proliferation	1936-02-01	0.320878	0.726915	COL17A1;RBL1
MP:0004384_small_interparietal_bone	2018-12-01	0.323205	0.726915	RPS6KA3
MP:0004634_short_metacarpal_bones	2018-12-01	0.323205	0.726915	GAS1
MP:0005114_premature_hair_loss	2018-12-01	0.323205	0.726915	NDUFS4
MP:0009363_abnormal_secondary_ovarian_follicle_morphology	2018-12-01	0.323205	0.726915	FST
MP:0004361_bowed_ulna	2018-12-01	0.323205	0.726915	SC5D
MP:0009814_increased_prostaglandin_level	2018-12-01	0.323205	0.726915	PTGS2
MP:0011440_increased_kidney_cell_proliferation	2018-12-01	0.323205	0.726915	ALMS1
MP:0000233_abnormal_blood_flow_velocity	2018-12-01	0.323205	0.726915	SPP1
MP:0000035_abnormal_membranous_labyrinth_morphology	2018-12-01	0.323205	0.726915	SLC12A2
MP:0010810_increased_type_II_pneumocyte_number	2018-12-01	0.323205	0.726915	NR3C1
MP:0000813_abnormal_hippocampus_layer_morphology	2018-12-01	0.323205	0.726915	KIF2A
MP:0012080_chylous_ascites	2018-12-01	0.323205	0.726915	PIK3CA
MP:0009907_decreased_tongue_size	2018-12-01	0.323205	0.726915	BDNF
MP:0014169_decreased_brown_adipose_tissue_mass	2018-12-01	0.323205	0.726915	GPD2
MP:0005361_small_pituitary_gland	2018-12-01	0.323205	0.726915	SERP1
MP:0002584_small_ectoplacental_cone	2018-12-01	0.323205	0.726915	CHM
MP:0000091_short_premaxilla	2018-12-01	0.323205	0.726915	SCHIP1
MP:0008070_absent_T_cells	2018-12-01	0.323205	0.726915	XRCC5
MP:0004560_abnormal_chorionic_plate_morphology	2018-12-01	0.323205	0.726915	GJB3
MP:0002344_abnormal_lymph_node_B_cell_domain_morphology	2018-12-01	0.323205	0.726915	PTEN
MP:0005582_increased_renin_activity	2018-12-01	0.323205	0.726915	NR3C1
MP:0006323_abnormal_extraembryonic_mesoderm_development	2018-12-01	0.323205	0.726915	UGDH
MP:0000296_absent_trabeculae_carneae	2018-12-01	0.323205	0.726915	HAS2
MP:0001835_abnormal_antigen_presentation	2018-12-01	0.323205	0.726915	ERAP1
MP:0001412_excessive_scratching	2018-12-01	0.323205	0.726915	COL17A1
MP:0008545_absent_sperm_flagellum	2018-12-01	0.323205	0.726915	GMCL1
MP:0000293_absent_myocardial_trabeculae	2018-12-01	0.323205	0.726915	ANGPT1
MP:0002970_abnormal_white_adipose_tissue_morphology	2018-12-01	0.323205	0.726915	RBL1
MP:0000284_double_outlet_right_ventricle	1990-04-01	0.325367	0.729984	IFT74;SEMA3C;PDS5A;ADAMTS6
MP:0002206_abnormal_CNS_synaptic_transmission	1990-04-01	0.325367	0.729984	RPS6KA3;BDNF;PTEN;FGF13
MP:0001304_cataract	5/118	0.326614	0.731887	RB1;CASP3;GMNN;NDUFS4;DSTN
MP:0001522_impaired_swimming	1963-03-01	0.327694	0.732517	GLRB;NDUFS4;NREP
MP:0002608_increased_hematocrit	1963-03-01	0.327694	0.732517	PIK3C2A;ZFP760;RAD18
MP:0005621_abnormal_cell_physiology	9/233	0.330294	0.736532	BRIP1;KIF18A;PIK3CA;CCDC47;PTEN;TRPM7;FMN1;PHIP;DNM1L
MP:0011108_embryonic_lethality_during_organogenesis,_incomplete_penetrance	9/233	0.330294	0.736532	STAG1;MAP2K1;FLRT3;GJB3;NEK7;PTEN;PIK3CB;DNM1L;ACVR2A
MP:0001783_decreased_white_adipose_tissue_amount	1964-03-01	0.33651	0.73678	RPS6KA3;RBL1;GPD2
MP:0001410_head_bobbing	1937-02-01	0.3327	0.73678	SLC12A2;BDNF
MP:0008498_decreased_IgG3_level	1964-03-01	0.33651	0.73678	RNF168;CYLD;PTGS2
MP:0005333_decreased_heart_rate	1991-04-01	0.332655	0.73678	DSP;NDUFS4;PIK3CB;CPEB2
MP:0008762_embryonic_lethality	1938-02-01	0.344461	0.73678	PNPT1;PTEN
MP:0008892_abnormal_sperm_flagellum_morphology	1937-02-01	0.3327	0.73678	BAZ1A;GMCL1
MP:0010180_increased_susceptibility_to_weight_loss	1937-02-01	0.3327	0.73678	TDP2;HSPA4L
MP:0009674_decreased_birth_weight	1992-04-01	0.339952	0.73678	NEK7;HMGA2;SC5D;PDS5A
MP:0003843_abnormal_sagittal_suture_morphology	2013-01-01	0.344876	0.73678	CASP3
MP:0003862_decreased_aggression_towards_males	2013-01-01	0.344876	0.73678	PTEN
MP:0011024_abnormal_branching_involved_in_lung_morphogenesis	2013-01-01	0.344876	0.73678	TMTC3
MP:0010406_common_atrium	2013-01-01	0.344876	0.73678	IFT74
MP:0010019_liver_vascular_congestion	2013-01-01	0.344876	0.73678	DNM1L
MP:0001496_audiogenic_seizures	2013-01-01	0.344876	0.73678	UBE3A
MP:0009641_kidney_degeneration	2013-01-01	0.344876	0.73678	PTGS2
MP:0005059_lysosomal_protein_accumulation	2013-01-01	0.344876	0.73678	SC5D
MP:0003845_abnormal_decidualization	2013-01-01	0.344876	0.73678	PTGS2
MP:0002812_spherocytosis	2013-01-01	0.344876	0.73678	SLC20A1
MP:0008294_abnormal_adrenal_gland_zona_fasciculata_morphology	2013-01-01	0.344876	0.73678	NR3C1
MP:0020001_decreased_response_to_antigen	2013-01-01	0.344876	0.73678	PPP3CB
MP:0000704_abnormal_thymus_development	2013-01-01	0.344876	0.73678	IL13RA1
MP:0008871_abnormal_ovarian_follicle_number	2013-01-01	0.344876	0.73678	KIF18A
MP:0001093_small_trigeminal_ganglion	2013-01-01	0.344876	0.73678	BDNF
MP:0005448_abnormal_energy_homeostasis	2013-01-01	0.344876	0.73678	HMGA2
MP:0000764_abnormal_tongue_epithelium_morphology	2013-01-01	0.344876	0.73678	DSP
MP:0004720_abnormal_platelet_morphology	2013-01-01	0.344876	0.73678	PIK3C2A
MP:0002276_abnormal_lung_interstitium_morphology	2013-01-01	0.344876	0.73678	CYLD
MP:0008173_increased_follicular_B_cell_number	2013-01-01	0.344876	0.73678	CYLD
MP:0003634_abnormal_glial_cell_morphology	2013-01-01	0.344876	0.73678	L2HGDH
MP:0003071_decreased_vascular_permeability	2013-01-01	0.344876	0.73678	PTGS2
MP:0006063_abnormal_inferior_vena_cava_morphology	2013-01-01	0.344876	0.73678	IFT74
MP:0009232_abnormal_sperm_nucleus_morphology	2013-01-01	0.344876	0.73678	GMCL1
MP:0003572_abnormal_uterus_development	2013-01-01	0.344876	0.73678	KPNA1
MP:0002679_abnormal_corpus_luteum_morphology	2013-01-01	0.344876	0.73678	PTGS2
MP:0008028_pregnancy-related_premature_death	2013-01-01	0.344876	0.73678	KPNA1
MP:0008279_arrest_of_spermiogenesis	2013-01-01	0.344876	0.73678	PAFAH1B1
MP:0000480_increased_rib_number	1965-03-01	0.345319	0.736867	SCHIP1;EVI5;RALGPS2
MP:0001297_microphthalmia	6/150	0.348248	0.742255	CASP3;DSTN;GAS1;RPGRIP1L;CHD1;ACVR2A
MP:0000877_abnormal_Purkinje_cell_morphology	1967-03-01	0.3629	0.743249	RB1;GLRB;GAS1
MP:0000157_abnormal_sternum_morphology	1967-03-01	0.3629	0.743249	SCHIP1;MLLT3;PDS5A
MP:0002123_abnormal_definitive_hematopoiesis	1994-04-01	0.354557	0.743249	RB1;STAG1;RBL1;SLC20A1
MP:0000511_abnormal_intestinal_mucosa_morphology	1939-02-01	0.356155	0.743249	EPCAM;PTGS2
MP:0002080_prenatal_lethality	1966-03-01	0.354117	0.743249	BLM;CDH1;COX7C
MP:0000628_abnormal_mammary_gland_development	1940-02-01	0.367772	0.743249	XIAP;ARHGAP5
MP:0000321_increased_bone_marrow_cell_number	1939-02-01	0.356155	0.743249	RBL1;SPP1
MP:0002871_albuminuria	1940-02-01	0.367772	0.743249	ALMS1;CD55
MP:0003644_thymus_atrophy	1939-02-01	0.356155	0.743249	TDP2;CYCS
MP:0003606_kidney_failure	1939-02-01	0.356155	0.743249	PIK3C2A;PTGS2
MP:0005498_hyporesponsive_to_tactile_stimuli	1939-02-01	0.356155	0.743249	NDUFS4;SPP1
MP:0008944_decreased_sensitivity_to_induced_cell_death	1939-02-01	0.356155	0.743249	CASP3;SPP1
MP:0003887_increased_hepatocyte_apoptosis	1940-02-01	0.367772	0.743249	SLC20A1;FAIM
MP:0009766_increased_sensitivity_to_xenobiotic_induced_morbidity/mortality	1995-04-01	0.36186	0.743249	RGS4;PTGS2;SKIL;FAIM
MP:0013279_increased_fasted_circulating_glucose_level	1966-03-01	0.354117	0.743249	NOL8;TARDBP;COX7C
MP:0009395_increased_nucleated_erythrocyte_cell_number	1940-02-01	0.367772	0.743249	SLC20A1;TMOD3
MP:0009538_abnormal_synapse_morphology	1940-02-01	0.367772	0.743249	RPS6KA3;CHMP2B
MP:0005238_increased_brain_size	2014-01-01	0.365853	0.743249	PTEN
MP:0009378_abnormal_endoplasmic_reticulum_morphology	2014-01-01	0.365853	0.743249	ATP2C1
MP:0009593_absent_chorion	2014-01-01	0.365853	0.743249	HSP90B1
MP:0004556_enlarged_allantois	2014-01-01	0.365853	0.743249	PTEN
MP:0000248_macrocytosis	2014-01-01	0.365853	0.743249	BLM
MP:0005172_decreased_eye_pigmentation	2014-01-01	0.365853	0.743249	GAS1
MP:0000434_megacephaly	2014-01-01	0.365853	0.743249	PTEN
MP:0000571_interdigital_webbing	2014-01-01	0.365853	0.743249	ADAMTS5
MP:0000125_absent_incisors	2014-01-01	0.365853	0.743249	ACVR2A
MP:0010082_sternebra_fusion	2014-01-01	0.365853	0.743249	ADAMTS6
MP:0013502_decreased_fibroblast_apoptosis	2014-01-01	0.365853	0.743249	CASP3
MP:0002132_abnormal_respiratory_system_morphology	2014-01-01	0.365853	0.743249	IFT74
MP:0001236_abnormal_epidermis_stratum_spinosum_morphology	2014-01-01	0.365853	0.743249	IRF6
MP:0000084_abnormal_fontanelle_morphology	2014-01-01	0.365853	0.743249	RPS6KA3
MP:0001158_abnormal_prostate_gland_morphology	2014-01-01	0.365853	0.743249	PTEN
MP:0005479_decreased_circulating_triiodothyronine_level	2014-01-01	0.365853	0.743249	FRK
MP:0003216_absence_seizures	2014-01-01	0.365853	0.743249	UBE3A
MP:0010579_increased_heart_left_ventricle_size	2014-01-01	0.365853	0.743249	NEXN
MP:0000966_decreased_sensory_neuron_number	2014-01-01	0.365853	0.743249	BDNF
MP:0005387_immune_system_phenotype	2014-01-01	0.365853	0.743249	PIBF1
MP:0002264_abnormal_bronchus_morphology	2014-01-01	0.365853	0.743249	MTAP
MP:0005120_decreased_circulating_growth_hormone_level	2014-01-01	0.365853	0.743249	SERP1
MP:0012703_decreased_embryonic_neuroepithelium_thickness	2014-01-01	0.365853	0.743249	DNM1L
MP:0008772_increased_heart_ventricle_size	2014-01-01	0.365853	0.743249	SEMA3D
MP:0003123_paternal_imprinting	2014-01-01	0.365853	0.743249	UBE3A
MP:0001968_abnormal_touch/_nociception	2014-01-01	0.365853	0.743249	RGS4
MP:0003406_failure_of_zygotic_cell_division	2014-01-01	0.365853	0.743249	SKIL
MP:0003304_large_intestinal_inflammation	2014-01-01	0.365853	0.743249	FERMT1
MP:0000298_absent_atrioventricular_cushions	2014-01-01	0.365853	0.743249	HAS2
MP:0002752_abnormal_somatic_nervous_system_morphology	2014-01-01	0.365853	0.743249	BDNF
MP:0000259_abnormal_vascular_development	1968-03-01	0.371664	0.743521	ANGPT1;PIK3CA;LEMD3
MP:0000783_abnormal_forebrain_morphology	1969-03-01	0.380405	0.743521	KIF2A;CASP3;RPGRIP1L
MP:0001152_Leydig_cell_hyperplasia	1941-02-01	0.379307	0.743521	ASPM;KIF18A
MP:0000042_abnormal_organ_of_Corti_morphology	1941-02-01	0.379307	0.743521	SLC12A2;CASP3
MP:0002941_increased_circulating_alanine_transaminase_level	1968-03-01	0.371664	0.743521	DNM1L;FAIM;KPNA1
MP:0005150_cachexia	1997-04-01	0.376456	0.743521	RB1;CYCS;HMGB1;SKIL
MP:0008706_decreased_interleukin-6_secretion	1968-03-01	0.371664	0.743521	NAMPT;PBK;MTDH
MP:0002007_increased_cellular_sensitivity_to_gamma-irradiation	1941-02-01	0.379307	0.743521	WEE1;NBN
MP:0003091_abnormal_cell_migration	1941-02-01	0.379307	0.743521	NCKAP1;MAP2K1
MP:0004073_caudal_body_truncation	1941-02-01	0.379307	0.743521	RNASEH2B;DNM1L
MP:0008008_early_cellular_replicative_senescence	1941-02-01	0.379307	0.743521	BRIP1;SKIL
MP:0002098_abnormal_vibrissa_morphology	1941-02-01	0.379307	0.743521	FST;ATP2B1
MP:0009888_palatal_shelves_fail_to_meet_at_midline	1941-02-01	0.379307	0.743521	PDS5A;CRK
MP:0009890_cleft_secondary_palate	1996-04-01	0.369161	0.743521	FST;IRF6;PDS5A;CRK
MP:0011204_abnormal_visceral_yolk_sac_blood_island_morphology	2015-01-01	0.38616	0.743521	CHM
MP:0003863_decreased_aggression_towards_mice	2015-01-01	0.38616	0.743521	RGS4
MP:0000846_abnormal_medulla_oblongata_morphology	2015-01-01	0.38616	0.743521	NDUFS4
MP:0004173_abnormal_intervertebral_disk_morphology	2015-01-01	0.38616	0.743521	GLRB
MP:0011290_decreased_nephron_number	2015-01-01	0.38616	0.743521	PTGS2
MP:0010760_abnormal_macrophage_chemotaxis	2015-01-01	0.38616	0.743521	SPP1
MP:0000851_cerebellum_hypoplasia	2015-01-01	0.38616	0.743521	RPGRIP1L
MP:0001715_placental_labyrinth_hypoplasia	2015-01-01	0.38616	0.743521	CDH1
MP:0012082_delayed_heart_development	2015-01-01	0.38616	0.743521	ANGPT1
MP:0004154_renal_tubular_necrosis	2015-01-01	0.38616	0.743521	SPP1
MP:0001629_abnormal_heart_rate	2015-01-01	0.38616	0.743521	ASPH
MP:0001694_absent_egg_cylinders	2015-01-01	0.38616	0.743521	YY1
MP:0000538_abnormal_urinary_bladder_morphology	2015-01-01	0.38616	0.743521	HNRNPA1
MP:0008593_increased_circulating_interleukin-10_level	2015-01-01	0.38616	0.743521	TBK1
MP:0009768_impaired_somite_development	2015-01-01	0.38616	0.743521	RNASEH2B
MP:0009238_coiled_sperm_flagellum	2015-01-01	0.38616	0.743521	BAZ1A
MP:0001380_reduced_male_mating_frequency	2015-01-01	0.38616	0.743521	SLC12A2
MP:0003929_decreased_heart_rate_variability	2015-01-01	0.38616	0.743521	TRIP13
MP:0005571_decreased_lactate_dehydrogenase_level	2015-01-01	0.38616	0.743521	PTGS2
MP:0011630_increased_mitochondria_size	2015-01-01	0.38616	0.743521	DNM1L
MP:0003157_impaired_muscle_relaxation	2015-01-01	0.38616	0.743521	TARDBP
MP:0000633_abnormal_pituitary_gland_morphology	2015-01-01	0.38616	0.743521	CYCS
MP:0006414_decreased_T_cell_apoptosis	2015-01-01	0.38616	0.743521	NR3C1
MP:0008057_abnormal_DNA_replication	2015-01-01	0.38616	0.743521	BRIP1
MP:0009331_absent_primitive_node	2015-01-01	0.38616	0.743521	RPS6KA6
MP:0003722_absent_ureter	2015-01-01	0.38616	0.743521	FMN1
MP:0005558_decreased_creatinine_clearance	2015-01-01	0.38616	0.743521	PIK3C2A
MP:0008825_abnormal_cardiac_epithelial_to_mesenchymal_transition	2015-01-01	0.38616	0.743521	HAS2
MP:0008546_abnormal_vesicle-mediated_transport	2015-01-01	0.38616	0.743521	KIF5B
MP:0002823_abnormal_rib_development	2015-01-01	0.38616	0.743521	FST
MP:0003197_nephrocalcinosis	2015-01-01	0.38616	0.743521	SPP1
MP:0001891_hydroencephaly	1999-04-01	0.391022	0.743864	CASP3;NAMPT;CYCS;LRRCC1
MP:0001706_abnormal_left-right_axis_patterning	1943-02-01	0.402102	0.743864	RPGRIP1L;HSP90B1
MP:0000825_dilated_lateral_ventricles	1942-02-01	0.390752	0.743864	HSF2;ARHGAP5
MP:0002161_abnormal_fertility/fecundity	1971-03-01	0.397804	0.743864	COL17A1;SMARCAD1;PTGS2
MP:0002151_abnormal_neural_tube_morphology	6/159	0.399753	0.743864	NCKAP1;FLRT3;NAMPT;RPGRIP1L;PIBF1;TGFBR1
MP:0000488_abnormal_intestinal_epithelium_morphology	1943-02-01	0.402102	0.743864	CYLD;EPCAM
MP:0005325_abnormal_renal_glomerulus_morphology	4/101	0.405537	0.743864	COL17A1;STAG1;PIK3C2A;PTGS2
MP:0005633_increased_circulating_sodium_level	1970-03-01	0.38912	0.743864	HSF2;HSPA4L;SPTSSA
MP:0003333_liver_fibrosis	1942-02-01	0.390752	0.743864	ALMS1;RPGRIP1L
MP:0006108_abnormal_hindbrain_development	1942-02-01	0.390752	0.743864	PIK3C2A;CHD1
MP:0003884_decreased_macrophage_cell_number	1942-02-01	0.390752	0.743864	SPP1;NR3C1
MP:0005165_increased_susceptibility_to_injury	1943-02-01	0.402102	0.743864	SPP1;CD55
MP:0008075_decreased_CD4-positive,_alpha_beta_T_cell_number	5/130	0.402966	0.743864	CYLD;NBN;HNRNPLL;NR3C1;CD55
MP:0005592_abnormal_vascular_smooth_muscle_morphology	1943-02-01	0.402102	0.743864	CRK;TGFBR1
MP:0004905_decreased_uterus_weight	2016-01-01	0.405818	0.743864	UBE3A
MP:0004358_bowed_tibia	2016-01-01	0.405818	0.743864	SC5D
MP:0000523_cortical_renal_glomerulopathies	2016-01-01	0.405818	0.743864	PTGS2
MP:0004771_increased_anti-single_stranded_DNA_antibody_level	2016-01-01	0.405818	0.743864	TROVE2
MP:0011294_renal_glomerulus_hypertrophy	2016-01-01	0.405818	0.743864	PTGS2
MP:0005032_abnormal_ectoplacental_cone_morphology	2016-01-01	0.405818	0.743864	DHX9
MP:0004374_bowed_radius	2016-01-01	0.405818	0.743864	SC5D
MP:0000926_absent_floor_plate	2016-01-01	0.405818	0.743864	RPGRIP1L
MP:0000711_thymus_cortex_hypoplasia	2016-01-01	0.405818	0.743864	RPS27L
MP:0010093_decreased_circulating_magnesium_level	2016-01-01	0.405818	0.743864	TRPM7
MP:0011682_renal_glomerulus_cysts	2016-01-01	0.405818	0.743864	PTGS2
MP:0000925_abnormal_floor_plate_morphology	2016-01-01	0.405818	0.743864	GAS1
MP:0000030_abnormal_tympanic_ring_morphology	2016-01-01	0.405818	0.743864	GAS1
MP:0003932_abnormal_molar_crown_morphology	2016-01-01	0.405818	0.743864	RPS6KA3
MP:0002805_abnormal_conditioned_taste_aversion_behavior	2016-01-01	0.405818	0.743864	C1QL3
MP:0002950_abnormal_neural_crest_cell_migration	2016-01-01	0.405818	0.743864	SEMA3C
MP:0008565_decreased_interferon-beta_secretion	2016-01-01	0.405818	0.743864	TBK1
MP:0009506_abnormal_mammary_gland_alveolus_morphology	2016-01-01	0.405818	0.743864	SKIL
MP:0003271_abnormal_duodenum_morphology	2016-01-01	0.405818	0.743864	EPCAM
MP:0008519_thin_retinal_outer_plexiform_layer	2016-01-01	0.405818	0.743864	UCHL3
MP:0000382_underdeveloped_hair_follicles	2016-01-01	0.405818	0.743864	GORAB
MP:0001793_altered_susceptibility_to_infection	2016-01-01	0.405818	0.743864	SPP1
MP:0002421_abnormal_cell-mediated_immunity	2016-01-01	0.405818	0.743864	NBN
MP:0003645_increased_pancreatic_beta_cell_number	2016-01-01	0.405818	0.743864	PIK3CA
MP:0003420_delayed_intramembranous_bone_ossification	2016-01-01	0.405818	0.743864	STAG1
MP:0006086_decreased_body_mass_index	2016-01-01	0.405818	0.743864	GPD2
MP:0003730_abnormal_photoreceptor_inner_segment_morphology	2016-01-01	0.405818	0.743864	UCHL3
MP:0010850_increased_effector_memory_CD8-positive,_alpha-beta_T_cell_number	2016-01-01	0.405818	0.743864	SARNP
MP:0005590_increased_vasodilation	2016-01-01	0.405818	0.743864	CRK
MP:0002607_decreased_basophil_cell_number	2016-01-01	0.405818	0.743864	TBK1
MP:0005262_coloboma	2016-01-01	0.405818	0.743864	GAS1
MP:0002391_abnormal_Peyer's_patch_germinal_center_morphology	2016-01-01	0.405818	0.743864	CYLD
MP:0008536_enlarged_third_ventricle	2016-01-01	0.405818	0.743864	HSF2
MP:0002739_abnormal_olfactory_bulb_development	2016-01-01	0.405818	0.743864	CASP3
MP:0002705_dilated_renal_tubules	1972-03-01	0.406454	0.744285	ALMS1;SPP1;PTGS2
MP:0000358_abnormal_cell_morphology	4/102	0.412771	0.750959	RNASEH2B;BLM;ATP2C1;DNM1L
MP:0002962_increased_urine_protein_level	1974-03-01	0.423639	0.750959	FERMT1;ALMS1;PIK3C2A
MP:0001240_abnormal_epidermis_stratum_corneum_morphology	1945-02-01	0.424492	0.750959	PTGES3;PBK
MP:0000163_abnormal_cartilage_morphology	1944-02-01	0.41335	0.750959	RB1;LAMC2
MP:0000558_abnormal_tibia_morphology	1945-02-01	0.424492	0.750959	ACSL4;FMN1
MP:0002795_dilated_cardiomyopathy	1944-02-01	0.41335	0.750959	NEXN;HNRNPA1
MP:0008803_abnormal_placental_labyrinth_vasculature_morphology	1973-03-01	0.415066	0.750959	MAP2K1;GGNBP2;CDH1
MP:0002188_small_heart	1944-02-01	0.41335	0.750959	FXR1;PPP3CB
MP:0002442_abnormal_leukocyte_physiology	1945-02-01	0.424492	0.750959	IL18RAP;SPP1
MP:0003036_vertebral_transformation	1944-02-01	0.41335	0.750959	CBX5;MLLT3
MP:0005554_decreased_circulating_creatinine_level	1945-02-01	0.424492	0.750959	PLS3;PIK3CB
MP:0011102_embryonic_lethality,_incomplete_penetrance	1945-02-01	0.424492	0.750959	KIF18A;PIK3CB
MP:0010403_atrial_septal_defect	1944-02-01	0.41335	0.750959	SEMA3D;PDS5A
MP:0010507_shortened_RR_interval	2017-01-01	0.424847	0.750959	TRIP13
MP:0011405_tubulointerstitial_nephritis	2017-01-01	0.424847	0.750959	ALMS1
MP:0004970_kidney_atrophy	2017-01-01	0.424847	0.750959	HSPA4L
MP:0010182_decreased_susceptibility_to_weight_gain	2017-01-01	0.424847	0.750959	GPD2
MP:0010279_increased_gastrointestinal_tumor_incidence	2017-01-01	0.424847	0.750959	PTEN
MP:0011143_thick_lung-associated_mesenchyme	2017-01-01	0.424847	0.750959	CYLD
MP:0012099_decreased_spongiotrophoblast_size	2017-01-01	0.424847	0.750959	GJB3
MP:0012676_dilated_brain_ventricles	2017-01-01	0.424847	0.750959	RPGRIP1L
MP:0004111_abnormal_coronary_artery_morphology	2017-01-01	0.424847	0.750959	TGFBR1
MP:0000479_abnormal_enterocyte_morphology	2017-01-01	0.424847	0.750959	EPCAM
MP:0003890_abnormal_embryonic-extraembryonic_boundary_morphology	2017-01-01	0.424847	0.750959	HSP90B1
MP:0009745_abnormal_behavioral_response_to_xenobiotic	2017-01-01	0.424847	0.750959	SH3KBP1
MP:0001344_blepharoptosis	2017-01-01	0.424847	0.750959	NDUFS4
MP:0003643_spleen_atrophy	2017-01-01	0.424847	0.750959	TDP2
MP:0008444_retinal_cone_cell_degeneration	2017-01-01	0.424847	0.750959	LZTFL1
MP:0008235_increased_susceptibility_to_neuronal_excitotoxicity	2017-01-01	0.424847	0.750959	PTGS2
MP:0008236_decreased_susceptibility_to_neuronal_excitotoxicity	2017-01-01	0.424847	0.750959	PTGS2
MP:0002335_decreased_airway_responsiveness	2017-01-01	0.424847	0.750959	IL13RA1
MP:0009504_abnormal_mammary_gland_epithelium_morphology	2017-01-01	0.424847	0.750959	SKIL
MP:0000848_abnormal_pons_morphology	2017-01-01	0.424847	0.750959	KIF2A
MP:0002543_brachyphalangia	2017-01-01	0.424847	0.750959	GAS1
MP:0003207_decreased_cellular_sensitivity_to_gamma-irradiation	2017-01-01	0.424847	0.750959	CYCS
MP:0008039_increased_NK_T_cell_number	2017-01-01	0.424847	0.750959	TBK1
MP:0000060_delayed_bone_ossification	1976-03-01	0.44065	0.753719	CASP3;USP1;IRF6
MP:0000565_oligodactyly	1946-02-01	0.435522	0.753719	GAS1;FMN1
MP:0003633_abnormal_nervous_system_physiology	4/106	0.441494	0.753719	RANBP2;MKLN1;SH3KBP1;BDNF
MP:0003077_abnormal_cell_cycle	4/105	0.434349	0.753719	ASPM;TMOD3;UBA3;NBN
MP:0002109_abnormal_limb_morphology	1975-03-01	0.432168	0.753719	SC5D;TWIST1;FMN1
MP:0002792_abnormal_retinal_vasculature_morphology	1976-03-01	0.44065	0.753719	DHX40;PIK3CA;UCHL3
MP:0002059_abnormal_seminal_vesicle_morphology	1946-02-01	0.435522	0.753719	ATP2B1;RSBN1
MP:0005669_increased_circulating_leptin_level	1976-03-01	0.44065	0.753719	PIK3CA;ALMS1;PTGS2
MP:0003051_curly_tail	1946-02-01	0.435522	0.753719	SC5D;IRF6
MP:0005201_abnormal_retinal_pigment_epithelium_morphology	1975-03-01	0.432168	0.753719	CASP3;GAS1;CHM
MP:0004618_thoracic_vertebral_transformation	1946-02-01	0.435522	0.753719	MLLT3;SF3B1
MP:0003871_abnormal_myelin_sheath_morphology	1946-02-01	0.435522	0.753719	FGD4;L2HGDH
MP:0009549_decreased_platelet_aggregation	1946-02-01	0.435522	0.753719	PIK3CB;PIK3C2A
MP:0011090_perinatal_lethality,_incomplete_penetrance	8/226	0.436534	0.753719	SEMA3C;CASP3;NEK7;SMARCAD1;CYCS;FMN1;MLLT3;NR3C1
MP:0001548_hyperlipidemia	2018-01-01	0.443268	0.753719	CYB5R4
MP:0004393_abnormal_cochlear_inner_hair_cell_morphology	2018-01-01	0.443268	0.753719	SLC12A2
MP:0012157_rostral_body_truncation	2018-01-01	0.443268	0.753719	FLRT3
MP:0012253_abnormal_intersomitic_vessel_morphology	2018-01-01	0.443268	0.753719	PIK3CA
MP:0001264_increased_body_size	2018-01-01	0.443268	0.753719	DNM1L
MP:0008703_decreased_interleukin-5_secretion	2018-01-01	0.443268	0.753719	IL1RL1
MP:0010508_abnormal_heart_electrocardiography_waveform_feature	2018-01-01	0.443268	0.753719	DSP
MP:0001244_thin_dermal_layer	2018-01-01	0.443268	0.753719	COL5A2
MP:0009660_abnormal_induced_retinal_neovascularization	2018-01-01	0.443268	0.753719	PTGS2
MP:0004448_abnormal_presphenoid_bone_morphology	2018-01-01	0.443268	0.753719	SCHIP1
MP:0004592_small_mandible	2018-01-01	0.443268	0.753719	IRF6
MP:0002209_decreased_germ_cell_number	2018-01-01	0.443268	0.753719	KIF18A
MP:0004805_absent_oocytes	2018-01-01	0.443268	0.753719	NBN
MP:0001442_decreased_grooming_behavior	2018-01-01	0.443268	0.753719	NDUFS4
MP:0009417_skeletal_muscle_atrophy	2018-01-01	0.443268	0.753719	RB1
MP:0000964_small_dorsal_root_ganglion	2018-01-01	0.443268	0.753719	BDNF
MP:0002102_abnormal_ear_morphology	2018-01-01	0.443268	0.753719	CASP3
MP:0008995_early_reproductive_senescence	2018-01-01	0.443268	0.753719	FST
MP:0003560_osteoarthritis	2018-01-01	0.443268	0.753719	EPYC
MP:0000552_abnormal_radius_morphology	2018-01-01	0.443268	0.753719	FMN1
MP:0003119_abnormal_digestive_system_development	2018-01-01	0.443268	0.753719	NCKAP1
MP:0003237_abnormal_lens_epithelium_morphology	2018-01-01	0.443268	0.753719	CASP3
MP:0012143_decreased_a_wave_amplitude	2018-01-01	0.443268	0.753719	LZTFL1
MP:0000754_paresis	2018-01-01	0.443268	0.753719	NEK7
MP:0006382_abnormal_lung_epithelium_morphology	2018-01-01	0.443268	0.753719	PHIP
MP:0004047_abnormal_milk_composition	2018-01-01	0.443268	0.753719	XIAP
MP:0008151_increased_diameter_of_long_bones	2018-01-01	0.443268	0.753719	RBL1
MP:0000245_abnormal_erythropoiesis	4/107	0.448613	0.755312	BLM;TFRC;SLC20A1;TMOD3
MP:0000929_open_neural_tube	5/137	0.447175	0.755312	NCKAP1;PTEN;TWIST1;ATP2C1;TFB1M
MP:0000600_liver_hypoplasia	1948-02-01	0.457234	0.755312	SLC20A1;RPS27L
MP:0000164_abnormal_cartilage_development	1947-02-01	0.446438	0.755312	PIGA;TGFBR1
MP:0001433_polyphagia	1947-02-01	0.446438	0.755312	PIK3CA;BDNF
MP:0001407_short_stride_length	1947-02-01	0.446438	0.755312	FXR1;GLRB
MP:0003203_increased_neuron_apoptosis	1977-03-01	0.449083	0.755312	BDNF;XRCC5;PAFAH1B1
MP:0003638_abnormal_response/metabolism_to_endogenous_compounds	1977-03-01	0.449083	0.755312	RB1;CHM;PTGS2
MP:0002135_abnormal_kidney_morphology	6/167	0.445365	0.755312	ERMP1;HSPA4L;LAMC2;FMN1;PIK3C2A;PTGS2
MP:0003436_decreased_susceptibility_to_induced_arthritis	1948-02-01	0.457234	0.755312	ADAMTS5;PTGS2
MP:0002229_neurodegeneration	1948-02-01	0.457234	0.755312	RB1;NDUFS4
MP:0004174_abnormal_spine_curvature	1947-02-01	0.446438	0.755312	SMARCAD1;MLLT3
MP:0008735_increased_susceptibility_to_endotoxin_shock	1948-02-01	0.457234	0.755312	TBK1;PTGS2
MP:0006138_congestive_heart_failure	1948-02-01	0.457234	0.755312	XIAP;DNM1L
MP:0008040_decreased_NK_T_cell_number	1948-02-01	0.457234	0.755312	RAB21;TBK1
MP:0000018_small_ears	2019-01-01	0.461099	0.755312	HMGA2
MP:0011635_abnormal_mitochondrial_crista_morphology	2019-01-01	0.461099	0.755312	NDUFS4
MP:0010299_increased_mammary_gland_tumor_incidence	2019-01-01	0.461099	0.755312	PTEN
MP:0003073_abnormal_metacarpal_bone_morphology	2019-01-01	0.461099	0.755312	FMN1
MP:0004608_abnormal_cervical_axis_morphology	2019-01-01	0.461099	0.755312	MLLT3
MP:0004025_polyploidy	2019-01-01	0.461099	0.755312	NEK7
MP:0002204_abnormal_neurotransmitter_level	2019-01-01	0.461099	0.755312	CPEB2
MP:0000784_forebrain_hypoplasia	2019-01-01	0.461099	0.755312	CYCS
MP:0004859_abnormal_synaptic_plasticity	2019-01-01	0.461099	0.755312	BDNF
MP:0009969_abnormal_cerebral_cortex_pyramidal_cell_morphology	2019-01-01	0.461099	0.755312	PTEN
MP:0005193_abnormal_anterior_eye_segment_morphology	2019-01-01	0.461099	0.755312	GAS1
MP:0000681_abnormal_thyroid_gland_morphology	2019-01-01	0.461099	0.755312	PTEN
MP:0010383_increased_adenoma_incidence	2019-01-01	0.461099	0.755312	BRIP1
MP:0009321_increased_histiocytic_sarcoma_incidence	2019-01-01	0.461099	0.755312	STAG1
MP:0003178_left_pulmonary_isomerism	2019-01-01	0.461099	0.755312	RPGRIP1L
MP:0004275_abnormal_postnatal_subventricular_zone_morphology	2019-01-01	0.461099	0.755312	RBL1
MP:0002641_anisopoikilocytosis	2019-01-01	0.461099	0.755312	BLM
MP:0010103_small_thoracic_cage	2019-01-01	0.461099	0.755312	SMARCAD1
MP:0009050_dilated_proximal_convoluted_tubules	2019-01-01	0.461099	0.755312	ALMS1
MP:0003710_abnormal_physiological_neovascularization	2019-01-01	0.461099	0.755312	SPP1
MP:0002582_disorganized_extraembryonic_tissue	2019-01-01	0.461099	0.755312	UGCG
MP:0008029_abnormal_paraxial_mesoderm_morphology	2019-01-01	0.461099	0.755312	NCKAP1
MP:0008451_retinal_rod_cell_degeneration	2019-01-01	0.461099	0.755312	LZTFL1
MP:0004144_hypotonia	2019-01-01	0.461099	0.755312	NDUFS4
MP:0001940_testis_hypoplasia	2019-01-01	0.461099	0.755312	BRIP1
MP:0008840_abnormal_spike_wave_discharge	2019-01-01	0.461099	0.755312	UBE3A
MP:0000160_kyphosis	5/142	0.478246	0.75997	RB1;STAG1;COL5A2;NDUFS4;TGFBR1
MP:0001504_abnormal_posture	1979-03-01	0.465791	0.75997	GLRB;NDUFS4;UBE3A
MP:0001191_abnormal_skin_condition	1949-02-01	0.467907	0.75997	COL17A1;LACTB2
MP:0002079_increased_circulating_insulin_level	5/142	0.478246	0.75997	RPS6KA3;PIK3CA;BDNF;ALMS1;PTGS2
MP:0003566_abnormal_cell_adhesion	1949-02-01	0.467907	0.75997	GMNN;DNM1L
MP:0003447_decreased_tumor_growth/size	1949-02-01	0.467907	0.75997	STAG1;SKIL
MP:0003048_abnormal_cervical_vertebrae_morphology	1950-02-01	0.478454	0.75997	RPGRIP1L;MLLT3
MP:0008560_increased_tumor_necrosis_factor_secretion	1980-03-01	0.47406	0.75997	TBK1;PBK;PTGS2
MP:0005264_glomerulosclerosis	1950-02-01	0.478454	0.75997	PIK3C2A;PTGS2
MP:0005553_increased_circulating_creatinine_level	1979-03-01	0.465791	0.75997	SPP1;PIK3C2A;PTGS2
MP:0003068_enlarged_kidney	1949-02-01	0.467907	0.75997	ERAP1;ALMS1
MP:0005048_abnormal_thrombosis	1949-02-01	0.467907	0.75997	EPCAM;PTGS2
MP:0000288_abnormal_pericardium_morphology	2020-01-01	0.47836	0.75997	PTEN
MP:0010018_pulmonary_vascular_congestion	2020-01-01	0.47836	0.75997	DNM1L
MP:0000953_abnormal_oligodendrocyte_morphology	2020-01-01	0.47836	0.75997	L2HGDH
MP:0020351_decreased_vocalization	2020-01-01	0.47836	0.75997	NDUFS4
MP:0004001_decreased_hepatocyte_proliferation	2020-01-01	0.47836	0.75997	SLC20A1
MP:0011708_decreased_fibroblast_cell_migration	2020-01-01	0.47836	0.75997	SCHIP1
MP:0003403_absent_placental_labyrinth	2020-01-01	0.47836	0.75997	CHM
MP:0020154_impaired_humoral_immune_response	2020-01-01	0.47836	0.75997	MALT1
MP:0011348_abnormal_renal_glomerulus_basement_membrane_morphology	2020-01-01	0.47836	0.75997	COL17A1
MP:0002187_abnormal_fibula_morphology	2020-01-01	0.47836	0.75997	FMN1
MP:0004931_enlarged_epididymis	2020-01-01	0.47836	0.75997	ATP2B1
MP:0003103_liver_degeneration	2020-01-01	0.47836	0.75997	TBK1
MP:0012113_decreased_inner_cell_mass_proliferation	2020-01-01	0.47836	0.75997	NBN
MP:0001409_increased_stereotypic_behavior	2020-01-01	0.47836	0.75997	PTEN
MP:0006270_abnormal_mammary_gland_growth_during_lactation	2020-01-01	0.47836	0.75997	SKIL
MP:0005232_abnormal_mesenteric_lymph_node_morphology	2020-01-01	0.47836	0.75997	PTGS2
MP:0008586_disorganized_photoreceptor_outer_segment	2020-01-01	0.47836	0.75997	LZTFL1
MP:0003484_abnormal_channel_response	2020-01-01	0.47836	0.75997	TRPM7
MP:0005617_increased_susceptibility_to_type_IV_hypersensitivity_reaction	2020-01-01	0.47836	0.75997	TRPM7
MP:0002699_abnormal_vitreous_body_morphology	2020-01-01	0.47836	0.75997	GAS1
MP:0006387_abnormal_T_cell_number	2020-01-01	0.47836	0.75997	CYLD
MP:0008963_increased_carbon_dioxide_production	2020-01-01	0.47836	0.75997	RAD18
MP:0008438_abnormal_cutaneous_collagen_fibril_morphology	2020-01-01	0.47836	0.75997	COL5A2
MP:0000592_short_tail	1981-03-01	0.482271	0.762729	CYLD;IRF6;TRIP13
MP:0003345_decreased_rib_number	1981-03-01	0.482271	0.762729	CBX5;FST;MLLT3
MP:0002447_abnormal_erythrocyte_morphology	1981-03-01	0.482271	0.762729	RB1;BLM;SLC20A1
MP:0003141_cardiac_fibrosis	1981-03-01	0.482271	0.762729	DSP;NEXN;PTGS2
MP:0008271_abnormal_bone_ossification	1981-03-01	0.482271	0.762729	RPS6KA3;CASP3;TWIST1
MP:0000031_abnormal_cochlea_morphology	1951-02-01	0.488872	0.768385	SLC12A2;BDNF
MP:0004948_abnormal_neuronal_precursor_proliferation	1951-02-01	0.488872	0.768385	RBL1;HLTF
MP:0003997_tonic-clonic_seizures	1951-02-01	0.488872	0.768385	UBE3A;PTGS2
MP:0004762_increased_anti-double_stranded_DNA_antibody_level	1951-02-01	0.488872	0.768385	PIK3C2A;TROVE2
MP:0005272_abnormal_temporal_bone_morphology	2021-01-01	0.495069	0.768385	TWIST1
MP:0010466_vascular_ring	2021-01-01	0.495069	0.768385	ERMP1
MP:0001395_bidirectional_circling	2021-01-01	0.495069	0.768385	CYCS
MP:0009887_abnormal_palatal_shelf_fusion_at_midline	2021-01-01	0.495069	0.768385	SCHIP1
MP:0002429_abnormal_blood_cell_morphology/development	2021-01-01	0.495069	0.768385	SPP1
MP:0004542_impaired_acrosome_reaction	2021-01-01	0.495069	0.768385	GLRB
MP:0005167_abnormal_blood-brain_barrier_function	2021-01-01	0.495069	0.768385	NR3C1
MP:0005408_hypopigmentation	2021-01-01	0.495069	0.768385	SEMA3C
MP:0009886_failure_of_palatal_shelf_elevation	2021-01-01	0.495069	0.768385	IRF6
MP:0002925_abnormal_cardiovascular_development	2021-01-01	0.495069	0.768385	SEMA3D
MP:0006337_abnormal_first_pharyngeal_arch_morphology	2021-01-01	0.495069	0.768385	RASA1
MP:0008272_abnormal_endochondral_bone_ossification	2021-01-01	0.495069	0.768385	PTGS2
MP:0001963_abnormal_hearing_physiology	2021-01-01	0.495069	0.768385	SLC12A2
MP:0002666_increased_circulating_aldosterone_level	2021-01-01	0.495069	0.768385	NR3C1
MP:0004939_abnormal_B_cell_morphology	2021-01-01	0.495069	0.768385	CYLD
MP:0008782_increased_B_cell_apoptosis	2021-01-01	0.495069	0.768385	FAIM
MP:0008641_increased_circulating_interleukin-1_beta_level	2021-01-01	0.495069	0.768385	TBK1
MP:0008883_abnormal_enterocyte_proliferation	2021-01-01	0.495069	0.768385	EPCAM
MP:0002169_no_abnormal_phenotype_detected	54/1674	0.496399	0.769796	RB1;TFRC;GMNN;CHM;FMN1;HCCS;NR3C1;CHD1;EDA2R;ALKBH8;YY1;RGS4;ADAMTS5;FUNDC1;LUC7L;SMARCAD1;TOPBP1;NCK1;VBP1;VRK1;ACSL4;ZBTB33;TGFBR1;CLDN6;KAT2B;UGDH;RBL1;NDUFS4;MALAT1;CRK;BLM;SLC20A1;ODC1;XIAP;TXLNG;PTGS2;MTDH;PPP2CA;IL1RL1;UGCG;HSF2;HAS2;SHOC2;SLF1;AKIRIN1;PNPT1;YES1;CBX5;BDNF;CYLD;LRCH2;FER;TDP2;COL5A2
MP:0001577_anemia	7/213	0.525208	0.772649	RB1;BLM;TFRC;PDCD10;SLC20A1;TMOD3;PTGS2
MP:0000562_polydactyly	1985-03-01	0.51448	0.772649	ZRANB1;SC5D;TWIST1
MP:0001394_circling	1984-03-01	0.506526	0.772649	SLC12A2;BDNF;NDUFS4
MP:0001806_decreased_IgM_level	1985-03-01	0.51448	0.772649	CYLD;BLM;MALT1
MP:0001176_abnormal_lung_development	1985-03-01	0.51448	0.772649	CYLD;TMTC3;NR3C1
MP:0000242_impaired_fertilization	1954-02-01	0.519329	0.772649	GLRB;PTGS2
MP:0001524_impaired_limb_coordination	1953-02-01	0.509312	0.772649	BDNF;CYCS
MP:0002272_abnormal_nervous_system_electrophysiology	1985-03-01	0.51448	0.772649	FGD4;BDNF;UBE3A
MP:0001953_respiratory_failure	5/147	0.508713	0.772649	YY1;FST;TMTC3;NR3C1;CPEB2
MP:0006325_impaired_hearing	1986-03-01	0.522364	0.772649	SLC12A2;ALMS1;FAM107B
MP:0006035_abnormal_mitochondrion_morphology	1953-02-01	0.509312	0.772649	KIF5B;DNM1L
MP:0005331_insulin_resistance	4/117	0.517937	0.772649	RPS6KA3;PIK3CA;ALMS1;PIK3CB
MP:0009142_decreased_prepulse_inhibition	4/118	0.52465	0.772649	ERMP1;PTEN;IFI44;MIPOL1
MP:0008500_increased_IgG2a_level	1954-02-01	0.519329	0.772649	CYLD;TROVE2
MP:0008450_retinal_photoreceptor_degeneration	1952-02-01	0.499159	0.772649	CHM;LZTFL1
MP:0005505_thrombocytosis	1954-02-01	0.519329	0.772649	PIK3C2A;CD55
MP:0004819_decreased_skeletal_muscle_mass	1952-02-01	0.499159	0.772649	PIK3CA;FST
MP:0001613_abnormal_vasodilation	2023-01-01	0.526902	0.772649	SPP1
MP:0011400_lethality,_complete_penetrance	2023-01-01	0.526902	0.772649	EIF1A
MP:0010053_decreased_grip_strength	7/211	0.515202	0.772649	FXR1;DNAJA1;FGD4;LSM1;TARDBP;CD55;EIF4G2
MP:0000743_muscle_spasm	2023-01-01	0.526902	0.772649	GLRB
MP:0008102_lymph_node_hyperplasia	2023-01-01	0.526902	0.772649	PTEN
MP:0002048_increased_lung_adenoma_incidence	2023-01-01	0.526902	0.772649	BTG3
MP:0001512_trunk_curl	2022-01-01	0.511244	0.772649	NDUFS4
MP:0005108_abnormal_ulna_morphology	2023-01-01	0.526902	0.772649	FMN1
MP:0004929_decreased_epididymis_weight	2022-01-01	0.511244	0.772649	HSF2
MP:0004993_decreased_bone_resorption	2023-01-01	0.526902	0.772649	SPP1
MP:0000249_abnormal_blood_vessel_physiology	2023-01-01	0.526902	0.772649	SPP1
MP:0000061_fragile_skeleton	2023-01-01	0.526902	0.772649	GLRB
MP:0011368_increased_kidney_apoptosis	2022-01-01	0.511244	0.772649	ALMS1
MP:0000420_ruffled_hair	2022-01-01	0.511244	0.772649	DSP
MP:0004207_increased_squamous_cell_carcinoma_incidence	2023-01-01	0.526902	0.772649	ATP2C1
MP:0008664_decreased_interleukin-12_secretion	2023-01-01	0.526902	0.772649	SPP1
MP:0003085_abnormal_egg_cylinder_morphology	2023-01-01	0.526902	0.772649	DSP
MP:0002637_small_uterus	2023-01-01	0.526902	0.772649	HMGA2
MP:0000217_abnormal_leukocyte_cell_number	2022-01-01	0.511244	0.772649	SERPINB2
MP:0008263_abnormal_hippocampus_CA1_region_morphology	2023-01-01	0.526902	0.772649	CHMP2B
MP:0011087_neonatal_lethality,_complete_penetrance	15/462	0.514323	0.772649	FST;CCDC47;GORAB;PTGES3;TWIST1;RPGRIP1L;HMGB1;PDS5A;NR3C1;ACVR2A;YY1;FXR1;CYLD;KIF2A;HNRNPA1
MP:0002407_abnormal_double-negative_T_cell_morphology	2023-01-01	0.526902	0.772649	MALT1
MP:0004876_decreased_mean_systemic_arterial_blood_pressure	2023-01-01	0.526902	0.772649	DNM1L
MP:0001259_abnormal_body_weight	2022-01-01	0.511244	0.772649	NDUFS4
MP:0002689_abnormal_molar_morphology	2023-01-01	0.526902	0.772649	RPS6KA3
MP:0000554_abnormal_carpal_bone_morphology	2022-01-01	0.511244	0.772649	FMN1
MP:0001255_decreased_body_height	2023-01-01	0.526902	0.772649	ERP44
MP:0004084_abnormal_cardiac_muscle_relaxation	2022-01-01	0.511244	0.772649	DNM1L
MP:0008502_increased_IgG3_level	2023-01-01	0.526902	0.772649	IL13RA1
MP:0000639_abnormal_adrenal_gland_morphology	2022-01-01	0.511244	0.772649	NR3C1
MP:0005545_abnormal_lens_development	2023-01-01	0.526902	0.772649	CASP3
MP:0008347_decreased_gamma-delta_T_cell_number	2023-01-01	0.526902	0.772649	RNF168
MP:0003727_abnormal_retinal_layer_morphology	2023-01-01	0.526902	0.772649	UCHL3
MP:0002855_abnormal_cochlear_ganglion_morphology	2023-01-01	0.526902	0.772649	BDNF
MP:0005533_increased_body_temperature	2022-01-01	0.511244	0.772649	GPD2
MP:0003212_increased_susceptibility_to_age_related_obesity	2022-01-01	0.511244	0.772649	BDNF
MP:0004937_dilated_heart	2023-01-01	0.526902	0.772649	DNM1L
MP:0008788_abnormal_fetal_cardiomyocyte_morphology	2023-01-01	0.526902	0.772649	HSP90B1
MP:0009114_decreased_pancreatic_beta_cell_mass	2022-01-01	0.511244	0.772649	RPS6KB1
MP:0011346_renal_tubule_atrophy	2023-01-01	0.526902	0.772649	PTGS2
MP:0005087_decreased_acute_inflammation	2022-01-01	0.511244	0.772649	SPP1
MP:0003355_decreased_ovulation_rate	2022-01-01	0.511244	0.772649	PTGS2
MP:0009293_decreased_inguinal_fat_pad_weight	2022-01-01	0.511244	0.772649	RBL1
MP:0004613_fusion_of_vertebral_arches	2022-01-01	0.511244	0.772649	CBX5
MP:0002001_blindness	2022-01-01	0.511244	0.772649	NDUFS4
MP:0001545_abnormal_hematopoietic_system_physiology	2022-01-01	0.511244	0.772649	SPP1
MP:0002686_globozoospermia	2023-01-01	0.526902	0.772649	TMF1
MP:0008284_abnormal_hippocampus_pyramidal_cell_layer	2022-01-01	0.511244	0.772649	PAFAH1B1
MP:0005601_increased_angiogenesis	2022-01-01	0.511244	0.772649	DSTN
MP:0012144_decreased_b_wave_amplitude	2022-01-01	0.511244	0.772649	LZTFL1
MP:0008022_dilated_heart_ventricle	2022-01-01	0.511244	0.772649	HNRNPA1
MP:0000914_exencephaly	6/182	0.528475	0.774173	YY1;PIGA;TWIST1;CYCS;RPGRIP1L;ATP2C1
MP:0001286_abnormal_eye_development	1955-02-01	0.529208	0.774173	CASP3;GAS1
MP:0002175_decreased_brain_weight	1955-02-01	0.529208	0.774173	ASPM;UBE3A
MP:0002144_abnormal_B_cell_differentiation	1987-03-01	0.530178	0.774973	CYLD;XRCC5;MALT1
MP:0000223_decreased_monocyte_cell_number	1956-02-01	0.538949	0.777459	SERPINB2;PLS3
MP:0002152_abnormal_brain_morphology	5/152	0.538442	0.777459	RB1;CASP3;NAMPT;L2HGDH;LRRCC1
MP:0002411_decreased_susceptibility_to_bacterial_infection	1956-02-01	0.538949	0.777459	CYLD;SPP1
MP:0005343_increased_circulating_aspartate_transaminase_level	1956-02-01	0.538949	0.777459	DNM1L;KPNA1
MP:0000034_abnormal_inner_ear_vestibule_morphology	2024-01-01	0.542058	0.777459	SLC12A2
MP:0000474_abnormal_foregut_morphology	2024-01-01	0.542058	0.777459	NCKAP1
MP:0000180_abnormal_circulating_cholesterol_level	2024-01-01	0.542058	0.777459	ALMS1
MP:0000827_dilated_third_ventricle	2024-01-01	0.542058	0.777459	HSF2
MP:0010024_increased_total_body_fat_amount	4/120	0.537939	0.777459	RGS4;ATL2;ALMS1;RPGRIP1L
MP:0001751_increased_circulating_luteinizing_hormone_level	2024-01-01	0.542058	0.777459	PTGS2
MP:0001879_abnormal_lymphatic_vessel_morphology	2024-01-01	0.542058	0.777459	PIK3CA
MP:0005241_abnormal_retinal_ganglion_layer_morphology	2024-01-01	0.542058	0.777459	GAS1
MP:0013278_decreased_fasted_circulating_glucose_level	1956-02-01	0.538949	0.777459	IL18RAP;REXO2
MP:0006050_pulmonary_fibrosis	2024-01-01	0.542058	0.777459	PIK3CB
MP:0001327_decreased_retinal_photoreceptor_cell_number	2024-01-01	0.542058	0.777459	CHM
MP:0011732_decreased_somite_size	2024-01-01	0.542058	0.777459	NCKAP1
MP:0002663_absent_blastocoele	2024-01-01	0.542058	0.777459	CDH1
MP:0009760_abnormal_mitotic_spindle_morphology	2024-01-01	0.542058	0.777459	KIF18A
MP:0002067_abnormal_sensory_capabilities/reflexes/nociception	2024-01-01	0.542058	0.777459	NDUFS4
MP:0006317_decreased_urine_sodium_level	2024-01-01	0.542058	0.777459	SPP1
MP:0002176_increased_brain_weight	2024-01-01	0.542058	0.777459	PTEN
MP:0008531_increased_chemical_nociceptive_threshold	2024-01-01	0.542058	0.777459	PTGS2
MP:0010392_prolonged_QRS_complex_duration	2024-01-01	0.542058	0.777459	DSP
MP:0010763_abnormal_hematopoietic_stem_cell_physiology	2024-01-01	0.542058	0.777459	RPS27L
MP:0011089_perinatal_lethality,_complete_penetrance	7/217	0.544981	0.78104	PTGES3;SC5D;RPGRIP1L;IRF6;ARHGAP5;NR3C1;CRK
MP:0003331_increased_hepatocellular_carcinoma_incidence	1957-02-01	0.54855	0.781268	RANBP2;STAG1
MP:0003131_increased_erythrocyte_cell_number	1957-02-01	0.54855	0.781268	ZFP760;FAM107B
MP:0008873_increased_physiological_sensitivity_to_xenobiotic	1989-03-01	0.545588	0.781268	TDP2;FST;SPP1
MP:0005358_abnormal_incisor_morphology	1957-02-01	0.54855	0.781268	LAMC2;IRF6
MP:0008143_abnormal_dendrite_morphology	1957-02-01	0.54855	0.781268	BDNF;UBE3A
MP:0008496_decreased_IgG2a_level	1957-02-01	0.54855	0.781268	RNF168;PTGS2
MP:0005564_increased_hemoglobin_content	1957-02-01	0.54855	0.781268	ATL2;PIK3CB
MP:0005090_increased_double-negative_T_cell_number	1957-02-01	0.54855	0.781268	RNF168;XRCC5
MP:0004811_abnormal_neuron_physiology	1990-03-01	0.553182	0.784989	BDNF;NDUFS4;HLTF
MP:0000141_abnormal_vertebral_body_morphology	2025-01-01	0.55673	0.784989	GAS1
MP:0003786_premature_aging	2025-01-01	0.55673	0.784989	STAG1
MP:0002621_delayed_neural_tube_closure	2025-01-01	0.55673	0.784989	EPCAM
MP:0009743_preaxial_polydactyly	2025-01-01	0.55673	0.784989	RPGRIP1L
MP:0008660_increased_interleukin-10_secretion	2025-01-01	0.55673	0.784989	SPP1
MP:0003149_abnormal_tectorial_membrane_morphology	2025-01-01	0.55673	0.784989	SLC12A2
MP:0004101_abnormal_brain_interneuron_morphology	2025-01-01	0.55673	0.784989	BDNF
MP:0002286_cryptorchism	2025-01-01	0.55673	0.784989	HMGA2
MP:0008789_abnormal_olfactory_epithelium_morphology	2025-01-01	0.55673	0.784989	FST
MP:0005599_increased_cardiac_muscle_contractility	2025-01-01	0.55673	0.784989	ASPH
MP:0004486_decreased_response_of_heart_to_induced_stress	2025-01-01	0.55673	0.784989	PPP3CB
MP:0002544_brachydactyly	2025-01-01	0.55673	0.784989	GAS1
MP:0003960_increased_lean_body_mass	4/123	0.557514	0.785491	ERP44;SH3KBP1;RASA1;CYP20A1
MP:0000812_abnormal_dentate_gyrus_morphology	1958-02-01	0.558009	0.785584	BDNF;PAFAH1B1
MP:0000189_hypoglycemia	1991-03-01	0.5607	0.788162	HLTF;PHIP;HMGB1
MP:0002494_increased_IgM_level	1991-03-01	0.5607	0.788162	PIK3C2A;PTGS2;TROVE2
MP:0000267_abnormal_heart_development	5/157	0.567314	0.78923	NCKAP1;RPS6KA6;FLRT3;STRAP;DNM1L
MP:0001719_absent_vitelline_blood_vessels	1959-02-01	0.567327	0.78923	HAS2;TGFBR1
MP:0002100_abnormal_tooth_morphology	1959-02-01	0.567327	0.78923	RPS6KA3;CHD1
MP:0002722_abnormal_immune_system_organ_morphology	1959-02-01	0.567327	0.78923	TDP2;SKIL
MP:0004261_abnormal_embryonic_neuroepithelium_morphology	1959-02-01	0.567327	0.78923	FLRT3;ATP2C1
MP:0000750_abnormal_muscle_regeneration	2026-01-01	0.570932	0.78923	RPS6KB1
MP:0000048_abnormal_stria_vascularis_morphology	2026-01-01	0.570932	0.78923	SLC12A2
MP:0000762_abnormal_tongue_morphology	2026-01-01	0.570932	0.78923	IRF6
MP:0001190_reddish_skin	2026-01-01	0.570932	0.78923	LAMC2
MP:0000285_abnormal_heart_valve_morphology	2026-01-01	0.570932	0.78923	SEMA3C
MP:0001157_small_seminal_vesicle	2026-01-01	0.570932	0.78923	DNAJA1
MP:0005039_hypoxia	2026-01-01	0.570932	0.78923	TFRC
MP:0004086_absent_heartbeat	2026-01-01	0.570932	0.78923	PIK3C2A
MP:0006058_decreased_cerebral_infarction_size	2026-01-01	0.570932	0.78923	PTGS2
MP:0002177_abnormal_outer_ear_morphology	2026-01-01	0.570932	0.78923	LAMC2
MP:0008814_decreased_nerve_conduction_velocity	2026-01-01	0.570932	0.78923	FGD4
MP:0006269_abnormal_mammary_gland_growth_during_pregnancy	2026-01-01	0.570932	0.78923	UBE3A
MP:0011402_renal_cast	2026-01-01	0.570932	0.78923	PTGS2
MP:0013501_increased_fibroblast_apoptosis	2026-01-01	0.570932	0.78923	CCDC47
MP:0003733_abnormal_retinal_inner_nuclear_layer_morphology	2026-01-01	0.570932	0.78923	CASP3
MP:0005542_corneal_vascularization	2026-01-01	0.570932	0.78923	DSTN
MP:0010954_abnormal_cellular_respiration	2026-01-01	0.570932	0.78923	DNM1L
MP:0000220_increased_monocyte_cell_number	1994-03-01	0.582788	0.792676	COL17A1;TBK1;PIK3C2A
MP:0001516_abnormal_motor_coordination/_balance	1994-03-01	0.582788	0.792676	BDNF;NDUFS4;NREP
MP:0001575_cyanosis	6/192	0.580937	0.792676	YY1;CYLD;FST;USP1;TMTC3;NR3C1
MP:0000266_abnormal_heart_morphology	7/224	0.578719	0.792676	SEMA3D;NAMPT;NEXN;HAS2;PDS5A;DNM1L;PIBF1
MP:0000913_abnormal_brain_development	1993-03-01	0.575504	0.792676	ASPM;PIGA;PTEN
MP:0001539_decreased_caudal_vertebrae_number	1961-02-01	0.585533	0.792676	HSP90AA1;GGNBP2
MP:0002145_abnormal_T_cell_differentiation	1993-03-01	0.575504	0.792676	PPP3CB;HNRNPLL;MALT1
MP:0002631_abnormal_epididymis_morphology	1961-02-01	0.585533	0.792676	VRK1;ATP2B1
MP:0008705_increased_interleukin-6_secretion	1961-02-01	0.585533	0.792676	TBK1;PBK
MP:0005561_increased_mean_corpuscular_hemoglobin	1994-03-01	0.582788	0.792676	PNPT1;LPAR6;PIK3CB
MP:0004215_abnormal_myocardial_fiber_physiology	1960-02-01	0.576502	0.792676	ASPH;DNM1L
MP:0004200_decreased_fetal_size	4/126	0.576636	0.792676	STAG1;FST;SMARCAD1;PDS5A
MP:0000875_abnormal_cerebellar_Purkinje_cell_layer	2027-01-01	0.58468	0.792676	GAS1
MP:0000454_abnormal_jaw_morphology	2027-01-01	0.58468	0.792676	IRF6
MP:0001077_abnormal_spinal_nerve_morphology	2027-01-01	0.58468	0.792676	GLRB
MP:0001691_abnormal_somite_shape	2027-01-01	0.58468	0.792676	HAS2
MP:0004527_abnormal_outer_hair_cell_stereociliary_bundle_morphology	2027-01-01	0.58468	0.792676	CASP3
MP:0000644_dextrocardia	2027-01-01	0.58468	0.792676	RPGRIP1L
MP:0005185_decreased_circulating_progesterone_level	2027-01-01	0.58468	0.792676	KPNA1
MP:0001585_hemolytic_anemia	2027-01-01	0.58468	0.792676	SLC20A1
MP:0005156_bradykinesia	2027-01-01	0.58468	0.792676	UBE3A
MP:0002026_increased_leukemia_incidence	2027-01-01	0.58468	0.792676	PTEN
MP:0008058_abnormal_DNA_repair	2027-01-01	0.58468	0.792676	TRIP13
MP:0005277_abnormal_brainstem_morphology	2027-01-01	0.58468	0.792676	CASP3
MP:0001065_abnormal_trigeminal_nerve_morphology	2027-01-01	0.58468	0.792676	BDNF
MP:0003957_abnormal_nitric_oxide_homeostasis	2027-01-01	0.58468	0.792676	IL13RA1
MP:0004992_increased_bone_resorption	2027-01-01	0.58468	0.792676	USP1
MP:0004229_abnormal_embryonic_erythropoiesis	2027-01-01	0.58468	0.792676	TFRC
MP:0001544_abnormal_cardiovascular_system_physiology	4/129	0.59528	0.793611	RASA1;COL5A2;SPP1;DNM1L
MP:0000218_increased_leukocyte_cell_number	4/130	0.601385	0.793611	GGNBP2;TRIP13;PIK3C2A;PTGS2
MP:0001552_increased_circulating_triglyceride_level	4/130	0.601385	0.793611	OSBPL8;UBE2B;ALMS1;RSBN1
MP:0000603_pale_liver	1964-02-01	0.611769	0.793611	LACTB2;SLC20A1
MP:0001541_abnormal_osteoclast_physiology	1962-02-01	0.594422	0.793611	CASP3;SPP1
MP:0002075_abnormal_coat/hair_pigmentation	1998-03-01	0.611118	0.793611	COL17A1;ERP44;SMC3
MP:0002551_abnormal_blood_coagulation	1963-02-01	0.603167	0.793611	PIK3C2A;PTGS2
MP:0003009_abnormal_cytokine_secretion	4/130	0.601385	0.793611	PPP3CB;IL18RAP;TBK1;ERAP1
MP:0002891_increased_insulin_sensitivity	4/130	0.601385	0.793611	CYB5R4;RPS6KB1;SPP1;PHIP
MP:0005312_pericardial_effusion	1963-02-01	0.603167	0.793611	TFRC;TGFBR1
MP:0005140_decreased_cardiac_muscle_contractility	1998-03-01	0.611118	0.793611	SPP1;NEXN;XIAP
MP:0006254_thin_cerebral_cortex	1962-02-01	0.594422	0.793611	ASPM;ARHGAP5
MP:0008874_decreased_physiological_sensitivity_to_xenobiotic	4/131	0.607434	0.793611	CASP3;SPP1;PIK3CB;PTGS2
MP:0005602_decreased_angiogenesis	1964-02-01	0.611769	0.793611	ANGPT1;CHM
MP:0000709_enlarged_thymus	2029-01-01	0.610871	0.793611	PTEN
MP:0000841_abnormal_hindbrain_morphology	2028-01-01	0.597989	0.793611	KIF2A
MP:0004924_abnormal_behavior	8/262	0.603414	0.793611	DHX40;GGNBP2;UBE2B;LSM1;PTEN;IFI44;NDUFS1;PIK3C2A
MP:0005293_impaired_glucose_tolerance	7/230	0.606651	0.793611	RANBP2;RPS6KA3;CYB5R4;SERP1;PIK3CA;RPS6KB1;NAMPT
MP:0001438_aphagia	2029-01-01	0.610871	0.793611	LAMC2
MP:0001750_increased_circulating_follicle_stimulating_hormone_level	2029-01-01	0.610871	0.793611	PTGS2
MP:0001340_abnormal_eyelid_morphology	2029-01-01	0.610871	0.793611	ACVR2A
MP:0003725_increased_autoantibody_level	2029-01-01	0.610871	0.793611	COL17A1
MP:0000136_abnormal_microglial_cell_morphology	2028-01-01	0.597989	0.793611	SPP1
MP:0001825_arrested_T_cell_differentiation	2029-01-01	0.610871	0.793611	XRCC5
MP:0005385_cardiovascular_system_phenotype	2029-01-01	0.610871	0.793611	TRIP13
MP:0004737_absent_distortion_product_otoacoustic_emissions	2028-01-01	0.597989	0.793611	CASP3
MP:0000427_abnormal_hair_cycle	2028-01-01	0.597989	0.793611	BDNF
MP:0000162_lordosis	2028-01-01	0.597989	0.793611	COL5A2
MP:0008101_lymph_node_hypoplasia	2029-01-01	0.610871	0.793611	XRCC5
MP:0005094_abnormal_T_cell_proliferation	2028-01-01	0.597989	0.793611	MALT1
MP:0005334_abnormal_fat_pad_morphology	2029-01-01	0.610871	0.793611	LACTB2
MP:0011396_abnormal_sleep_behavior	1964-02-01	0.611769	0.793611	RNF13;PIBF1
MP:0003020_decreased_circulating_chloride_level	2029-01-01	0.610871	0.793611	EIF4G2
MP:0002801_abnormal_long_term_object_recognition_memory	2029-01-01	0.610871	0.793611	GNAI1
MP:0002455_abnormal_dendritic_cell_antigen_presentation	2028-01-01	0.597989	0.793611	HSP90AA1
MP:0002016_ovary_cysts	2029-01-01	0.610871	0.793611	BRIP1
MP:0000465_gastrointestinal_hemorrhage	2028-01-01	0.597989	0.793611	EPCAM
MP:0008186_increased_pro-B_cell_number	2028-01-01	0.597989	0.793611	CYLD
MP:0001970_abnormal_pain_threshold	2029-01-01	0.610871	0.793611	ADAMTS5
MP:0004113_abnormal_aortic_arch_morphology	2028-01-01	0.597989	0.793611	TGFBR1
MP:0002428_abnormal_semicircular_canal_morphology	2029-01-01	0.610871	0.793611	SLC12A2
MP:0002835_abnormal_cranial_suture_morphology	2028-01-01	0.597989	0.793611	RPS6KA3
MP:0001943_abnormal_respiration	2029-01-01	0.610871	0.793611	ARHGAP5
MP:0005455_increased_susceptibility_to_weight_gain	2029-01-01	0.610871	0.793611	ALMS1
MP:0002622_abnormal_cochlear_hair_cell_morphology	2029-01-01	0.610871	0.793611	CASP3
MP:0011049_impaired_adaptive_thermogenesis	2029-01-01	0.610871	0.793611	GPD2
MP:0002417_abnormal_megakaryocyte_morphology	2028-01-01	0.597989	0.793611	PIK3C2A
MP:0005091_increased_double-positive_T_cell_number	2028-01-01	0.597989	0.793611	CYLD
MP:0003049_abnormal_lumbar_vertebrae_morphology	2028-01-01	0.597989	0.793611	GNAI3
MP:0002416_abnormal_proerythroblast_morphology	2028-01-01	0.597989	0.793611	BLM
MP:0005026_decreased_susceptibility_to_parasitic_infection	2028-01-01	0.597989	0.793611	IL13RA1
MP:0003691_abnormal_microglial_cell_physiology	2028-01-01	0.597989	0.793611	PTEN
MP:0009435_abnormal_miniature_inhibitory_postsynaptic_currents	2029-01-01	0.610871	0.793611	FGF13
MP:0002971_abnormal_brown_adipose_tissue_morphology	2029-01-01	0.610871	0.793611	SC5D
MP:0008181_increased_marginal_zone_B_cell_number	2028-01-01	0.597989	0.793611	CYLD
MP:0009940_abnormal_hippocampus_pyramidal_cell_morphology	2029-01-01	0.610871	0.793611	PTEN
MP:0002089_abnormal_postnatal_growth/weight/body_size	2029-01-01	0.610871	0.793611	HMGA2
MP:0004151_decreased_circulating_iron_level	2028-01-01	0.597989	0.793611	TFRC
MP:0010155_abnormal_intestine_physiology	2028-01-01	0.597989	0.793611	EPCAM
MP:0000438_abnormal_cranium_morphology	4/133	0.619364	0.798452	CSNK1G3;CASP3;RPGRIP1L;IRF6
MP:0000585_kinked_tail	1999-03-01	0.617997	0.798452	CYLD;SC5D;TRIP13
MP:0000154_rib_fusion	1965-02-01	0.620228	0.798452	GNAI3;SMARCAD1
MP:0008499_increased_IgG1_level	1965-02-01	0.620228	0.798452	CYLD;IL13RA1
MP:0001183_overexpanded_pulmonary_alveoli	1930-01-01	0.623341	0.798452	TMTC3
MP:0000490_abnormal_crypts_of_Lieberkuhn_morphology	1930-01-01	0.623341	0.798452	EPCAM
MP:0003339_decreased_pancreatic_beta_cell_number	1930-01-01	0.623341	0.798452	CYB5R4
MP:0004471_short_nasal_bone	1930-01-01	0.623341	0.798452	SCHIP1
MP:0002190_disorganized_myocardium	1930-01-01	0.623341	0.798452	FXR1
MP:0001130_abnormal_ovarian_folliculogenesis	1930-01-01	0.623341	0.798452	UBE3A
MP:0005058_abnormal_lysosome_morphology	1930-01-01	0.623341	0.798452	KIF5B
MP:0004809_increased_hematopoietic_stem_cell_number	1930-01-01	0.623341	0.798452	SPP1
MP:0003964_abnormal_noradrenaline_level	1930-01-01	0.623341	0.798452	NR3C1
MP:0003105_abnormal_heart_atrium_morphology	1930-01-01	0.623341	0.798452	XIAP
MP:0003360_abnormal_depression-related_behavior	1930-01-01	0.623341	0.798452	UBE3A
MP:0009409_abnormal_skeletal_muscle_fiber_type_ratio	1930-01-01	0.623341	0.798452	PPP3CB
MP:0009347_increased_trabecular_bone_thickness	1930-01-01	0.623341	0.798452	SPP1
MP:0011966_abnormal_auditory_brainstem_response_waveform_shape	1930-01-01	0.623341	0.798452	CASP3
MP:0001260_increased_body_weight	6/201	0.625502	0.800101	KLHDC2;BDNF;ALMS1;UBE3A;PTGS2;LZTFL1
MP:0005095_decreased_T_cell_proliferation	4/134	0.625242	0.800101	PPP3CB;ERAP1;SKIL;MALT1
MP:0000852_small_cerebellum	1966-02-01	0.628544	0.802871	GAS1;UBE3A
MP:0002574_increased_vertical_activity	1966-02-01	0.628544	0.802871	RGS4;L2HGDH
MP:0000607_abnormal_hepatocyte_morphology	3/101	0.631504	0.803803	RB1;ALMS1;PHIP
MP:0001406_abnormal_gait	9/302	0.632872	0.803803	FXR1;UBE2B;GLRB;CASP3;NEK7;NDUFS4;TWIST1;GAS1;UBE3A
MP:0002644_decreased_circulating_triglyceride_level	5/169	0.632577	0.803803	DNAJA1;UBE2B;SPP1;NDUFS1;PIK3CB
MP:0000930_wavy_neural_tube	1931-01-01	0.635412	0.803803	PTEN
MP:0001475_reduced_long_term_depression	1931-01-01	0.635412	0.803803	UBE2A
MP:0001231_abnormal_epidermis_stratum_basale_morphology	1931-01-01	0.635412	0.803803	IRF6
MP:0001900_impaired_synaptic_plasticity	1931-01-01	0.635412	0.803803	BDNF
MP:0000837_abnormal_hypothalamus_morphology	1931-01-01	0.635412	0.803803	CYCS
MP:0005307_head_tossing	1931-01-01	0.635412	0.803803	SLC12A2
MP:0005036_diarrhea	1931-01-01	0.635412	0.803803	EPCAM
MP:0005287_narrow_eye_opening	1931-01-01	0.635412	0.803803	GAS1
MP:0005501_abnormal_skin_physiology	1931-01-01	0.635412	0.803803	COL5A2
MP:0005641_increased_mean_corpuscular_hemoglobin_concentration	1931-01-01	0.635412	0.803803	RAD18
MP:0011353_expanded_mesangial_matrix	1931-01-01	0.635412	0.803803	PIK3C2A
MP:0000433_microcephaly	1967-02-01	0.636717	0.804898	ASPM;RPS6KA6
MP:0000445_short_snout	3/103	0.644676	0.810198	ASPH;IRF6;ADAMTS6
MP:0003354_astrocytosis	1968-02-01	0.644749	0.810198	NDUFS4;PTEN
MP:0008844_decreased_subcutaneous_adipose_tissue_amount	1968-02-01	0.644749	0.810198	SH3KBP1;ARHGAP5
MP:0000522_kidney_cortex_cysts	1932-01-01	0.647097	0.810198	PTGS2
MP:0001693_failure_of_primitive_streak_formation	1932-01-01	0.647097	0.810198	HSP90B1
MP:0001179_thick_pulmonary_interalveolar_septum	1932-01-01	0.647097	0.810198	NR3C1
MP:0002998_abnormal_bone_remodeling	1932-01-01	0.647097	0.810198	CASP3
MP:0004564_enlarged_myocardial_fiber	1932-01-01	0.647097	0.810198	DNM1L
MP:0003861_abnormal_nervous_system_development	1932-01-01	0.647097	0.810198	KIF2A
MP:0005322_abnormal_serotonin_level	1932-01-01	0.647097	0.810198	BDNF
MP:0002665_decreased_circulating_corticosterone_level	1932-01-01	0.647097	0.810198	NR3C1
MP:0004157_interrupted_aortic_arch	1932-01-01	0.647097	0.810198	SEMA3C
MP:0008721_abnormal_chemokine_level	1932-01-01	0.647097	0.810198	SPP1
MP:0009283_decreased_gonadal_fat_pad_weight	1932-01-01	0.647097	0.810198	RBL1
MP:0002727_decreased_circulating_insulin_level	7/240	0.650936	0.814448	CYB5R4;CCL9;SERP1;RPS6KB1;GPD2;SPP1;PLS3
MP:0000598_abnormal_liver_morphology	5/173	0.652945	0.815292	RB1;MTAP;TMOD3;SPP1;PTGS2
MP:0001153_small_seminiferous_tubules	1969-02-01	0.65264	0.815292	HSPA4;HSF2
MP:0004647_decreased_lumbar_vertebrae_number	1969-02-01	0.65264	0.815292	CBX5;PIK3CB
MP:0000830_abnormal_diencephalon_morphology	1933-01-01	0.658408	0.815448	CASP3
MP:0000133_abnormal_long_bone_metaphysis_morphology	1933-01-01	0.658408	0.815448	SPP1
MP:0001199_thin_skin	1933-01-01	0.658408	0.815448	STAG1
MP:0002356_abnormal_spleen_red_pulp_morphology	1933-01-01	0.658408	0.815448	RBL1
MP:0005278_abnormal_cholesterol_homeostasis	1933-01-01	0.658408	0.815448	SC5D
MP:0008597_decreased_circulating_interleukin-6_level	1933-01-01	0.658408	0.815448	SPP1
MP:0003562_abnormal_pancreatic_beta_cell_physiology	1933-01-01	0.658408	0.815448	RPS6KB1
MP:0005078_abnormal_cytotoxic_T_cell_physiology	1933-01-01	0.658408	0.815448	ERAP1
MP:0002843_decreased_systemic_arterial_blood_pressure	1933-01-01	0.658408	0.815448	SPP1
MP:0003864_abnormal_midbrain_development	1933-01-01	0.658408	0.815448	PIK3C2A
MP:0006264_decreased_systemic_arterial_systolic_blood_pressure	1933-01-01	0.658408	0.815448	SPP1
MP:0011968_decreased_threshold_for_auditory_brainstem_response	1933-01-01	0.658408	0.815448	SARNP
MP:0000333_decreased_bone_marrow_cell_number	1970-02-01	0.660391	0.81735	USP1;RPS27L
MP:0000702_enlarged_lymph_nodes	3/106	0.663804	0.821021	CYLD;IFI44;PIK3C2A
MP:0001787_pericardial_edema	1972-02-01	0.675475	0.823767	RB1;HAS2
MP:0000063_decreased_bone_mineral_density	7/244	0.667799	0.823767	DHX40;RPS6KA3;CASP3;USP1;PLS3;LAMC2;EIF4G2
MP:0002652_thin_myocardium	1972-02-01	0.675475	0.823767	PDCD10;DNM1L
MP:0000596_abnormal_liver_development	1935-01-01	0.679956	0.823767	SLC20A1
MP:0002912_abnormal_excitatory_postsynaptic_potential	1972-02-01	0.675475	0.823767	RPS6KA3;BDNF
MP:0002753_dilated_heart_left_ventricle	1971-02-01	0.668002	0.823767	NEXN;CRK
MP:0000097_short_maxilla	1935-01-01	0.679956	0.823767	SCHIP1
MP:0004953_decreased_spleen_weight	1971-02-01	0.668002	0.823767	ATL2;RPS27L
MP:0005459_decreased_percent_body_fat/body_weight	1972-02-01	0.675475	0.823767	RBL1;HMGA2
MP:0000716_abnormal_immune_system_cell_morphology	1935-01-01	0.679956	0.823767	SKIL
MP:0000897_abnormal_midbrain_morphology	1934-01-01	0.669357	0.823767	KIF2A
MP:0000857_abnormal_cerebellar_foliation	1935-01-01	0.679956	0.823767	GAS1
MP:0000662_abnormal_branching_of_the_mammary_ductal_tree	1935-01-01	0.679956	0.823767	MTDH
MP:0005562_decreased_mean_corpuscular_hemoglobin	1972-02-01	0.675475	0.823767	SLC20A1;SMC3
MP:0003058_increased_insulin_secretion	1935-01-01	0.679956	0.823767	PIK3CB
MP:0002090_abnormal_vision	1935-01-01	0.679956	0.823767	NDUFS4
MP:0003446_renal_hypoplasia	1935-01-01	0.679956	0.823767	PDS5A
MP:0009133_decreased_white_fat_cell_size	1935-01-01	0.679956	0.823767	RBL1
MP:0004875_increased_mean_systemic_arterial_blood_pressure	1934-01-01	0.669357	0.823767	NR3C1
MP:0005033_abnormal_trophoblast_giant_cell_morphology	1935-01-01	0.679956	0.823767	SSB
MP:0006000_abnormal_corneal_epithelium_morphology	1935-01-01	0.679956	0.823767	DSTN
MP:0008568_abnormal_interleukin_secretion	1935-01-01	0.679956	0.823767	IL1RL1
MP:0005164_abnormal_response_to_injury	1935-01-01	0.679956	0.823767	PTGS2
MP:0004978_decreased_B-1_B_cell_number	1935-01-01	0.679956	0.823767	CYLD
MP:0008501_increased_IgG2b_level	1934-01-01	0.669357	0.823767	CYLD
MP:0003799_impaired_macrophage_chemotaxis	1935-01-01	0.679956	0.823767	SPP1
MP:0006143_increased_systemic_arterial_diastolic_blood_pressure	1935-01-01	0.679956	0.823767	PTGS2
MP:0008277_abnormal_sternum_ossification	1935-01-01	0.679956	0.823767	MLLT3
MP:0009747_impaired_behavioral_response_to_xenobiotic	1935-01-01	0.679956	0.823767	HLTF
MP:0010025_decreased_total_body_fat_amount	9/314	0.678084	0.823767	SLC12A2;STAG1;CYB5R4;CYP20A1;PHIP;BAZ1A;SMC3;PIK3C2A;RAD18
MP:0011939_increased_food_intake	1972-02-01	0.675475	0.823767	CYB5R4;ALMS1
MP:0000955_abnormal_spinal_cord_morphology	1973-02-01	0.68281	0.826365	GLRB;PIK3C2A
MP:0002064_seizures	3/110	0.688129	0.826365	NDUFS4;TRPM7;FGF13
MP:0001119_abnormal_female_reproductive_system_morphology	1936-01-01	0.690215	0.826365	ACSL4
MP:0001745_increased_circulating_corticosterone_level	1936-01-01	0.690215	0.826365	NR3C1
MP:0001257_increased_body_length	1936-01-01	0.690215	0.826365	RASA1
MP:0005016_decreased_lymphocyte_cell_number	3/110	0.688129	0.826365	SERPINB2;PIK3C2A;BIRC2
MP:0008515_thin_retinal_outer_nuclear_layer	1974-02-01	0.690009	0.826365	CHM;UCHL3
MP:0004952_increased_spleen_weight	3/110	0.688129	0.826365	TBK1;SLC20A1;CYCS
MP:0005584_abnormal_enzyme/coenzyme_activity	4/145	0.686013	0.826365	CYLD;MGA;DSEL;NDUFS4
MP:0008567_decreased_interferon-gamma_secretion	3/110	0.688129	0.826365	HSP90AA1;ERAP1;SPP1
MP:0002736_abnormal_nociception_after_inflammation	1936-01-01	0.690215	0.826365	PTGS2
MP:0008127_decreased_dendritic_cell_number	1936-01-01	0.690215	0.826365	SPP1
MP:0008044_increased_NK_cell_number	1936-01-01	0.690215	0.826365	PIBF1
MP:0008254_increased_megakaryocyte_cell_number	1936-01-01	0.690215	0.826365	RB1
MP:0005266_abnormal_metabolism	1936-01-01	0.690215	0.826365	DNM1L
MP:0008918_microgliosis	1936-01-01	0.690215	0.826365	NDUFS4
MP:0011085_postnatal_lethality,_complete_penetrance	11/384	0.688147	0.826365	FERMT1;TBK1;EPCAM;BDNF;CASP3;RPS27L;LAMC2;IRF6;MLLT3;NR3C1;PAFAH1B1
MP:0010876_decreased_bone_volume	1936-01-01	0.690215	0.826365	USP1
MP:0000693_spleen_hyperplasia	1975-02-01	0.697073	0.834031	CYCS;PTGS2
MP:0001129_impaired_ovarian_folliculogenesis	1937-01-01	0.700146	0.836615	TRIP13
MP:0000832_abnormal_thalamus_morphology	1937-01-01	0.700146	0.836615	CYCS
MP:0000208_decreased_hematocrit	4/149	0.706308	0.838266	SLC20A1;SPP1;PIK3C2A;PTGS2
MP:0000276_heart_right_ventricle_hypertrophy	1938-01-01	0.709759	0.838266	ADAMTS6
MP:0002834_decreased_heart_weight	1976-02-01	0.704004	0.838266	SPP1;ACSL4
MP:0001689_incomplete_somite_formation	1938-01-01	0.709759	0.838266	RASA1
MP:0001289_persistence_of_hyaloid_vascular_system	1938-01-01	0.709759	0.838266	DNM1L
MP:0001322_abnormal_iris_morphology	1938-01-01	0.709759	0.838266	GAS1
MP:0000273_overriding_aortic_valve	1938-01-01	0.709759	0.838266	ADAMTS6
MP:0000886_abnormal_cerebellar_granule_layer_morphology	1938-01-01	0.709759	0.838266	CASP3
MP:0005289_increased_oxygen_consumption	1976-02-01	0.704004	0.838266	RBL1;RAD18
MP:0002182_abnormal_astrocyte_morphology	1938-01-01	0.709759	0.838266	ASPM
MP:0004616_lumbar_vertebral_transformation	1938-01-01	0.709759	0.838266	SF3B1
MP:0005217_abnormal_pancreatic_beta_cell_morphology	1938-01-01	0.709759	0.838266	RPS6KB1
MP:0006009_abnormal_neuronal_migration	1976-02-01	0.704004	0.838266	KIF2A;PAFAH1B1
MP:0008083_decreased_single-positive_T_cell_number	1938-01-01	0.709759	0.838266	PPP3CB
MP:0005290_decreased_oxygen_consumption	1938-01-01	0.709759	0.838266	GPD2
MP:0004543_abnormal_sperm_physiology	1938-01-01	0.709759	0.838266	BAZ1A
MP:0009172_small_pancreatic_islets	1938-01-01	0.709759	0.838266	RPS6KB1
MP:0005608_cardiac_interstitial_fibrosis	1938-01-01	0.709759	0.838266	DNM1L
MP:0002743_glomerulonephritis	1977-02-01	0.710802	0.838781	PIK3C2A;TROVE2
MP:0002590_increased_mean_corpuscular_volume	3/114	0.71111	0.838781	PNPT1;NOL8;RAD18
MP:0001876_decreased_inflammatory_response	1978-02-01	0.717469	0.843819	CASP3;NEK7
MP:0001306_small_lens	1939-01-01	0.719065	0.843819	GAS1
MP:0001192_scaly_skin	1939-01-01	0.719065	0.843819	ERP44
MP:0005103_abnormal_retinal_pigmentation	1978-02-01	0.717469	0.843819	CHM;TRIP13
MP:0002741_small_olfactory_bulb	1939-01-01	0.719065	0.843819	RPGRIP1L
MP:0002410_decreased_susceptibility_to_viral_infection	1939-01-01	0.719065	0.843819	SPP1
MP:0006069_abnormal_retinal_neuronal_layer_morphology	1939-01-01	0.719065	0.843819	GAS1
MP:0006279_abnormal_limb_development	1939-01-01	0.719065	0.843819	SC5D
MP:0000746_weakness	1979-02-01	0.724006	0.847876	SLC12A2;CYCS
MP:0002113_abnormal_skeleton_development	1979-02-01	0.724006	0.847876	CASP3;COL5A2
MP:0000269_abnormal_heart_looping	1940-01-01	0.728072	0.847876	PIBF1
MP:0002875_decreased_erythrocyte_cell_number	4/153	0.725634	0.847876	RB1;SLC20A1;TMOD3;PIK3C2A
MP:0000685_abnormal_immune_system_morphology	1940-01-01	0.728072	0.847876	MALT1
MP:0001802_arrested_B_cell_differentiation	1940-01-01	0.728072	0.847876	XRCC5
MP:0002804_abnormal_motor_learning	1940-01-01	0.728072	0.847876	UBE3A
MP:0005627_increased_circulating_potassium_level	1940-01-01	0.728072	0.847876	PIK3C2A
MP:0004794_increased_anti-nuclear_antigen_antibody_level	1940-01-01	0.728072	0.847876	TROVE2
MP:0004609_vertebral_fusion	1940-01-01	0.728072	0.847876	CBX5
MP:0009346_decreased_trabecular_bone_thickness	1940-01-01	0.728072	0.847876	CASP3
MP:0010378_increased_respiratory_quotient	1940-01-01	0.728072	0.847876	SPP1
MP:0000313_abnormal_cell_death	1941-01-01	0.736791	0.848861	RASA1
MP:0002108_abnormal_muscle_morphology	1941-01-01	0.736791	0.848861	STAG1
MP:0004021_abnormal_rod_electrophysiology	1980-02-01	0.730414	0.848861	RANBP2;CHM
MP:0003224_neuron_degeneration	1941-01-01	0.736791	0.848861	NDUFS4
MP:0002027_increased_lung_adenocarcinoma_incidence	1941-01-01	0.736791	0.848861	NBN
MP:0002160_abnormal_reproductive_system_morphology	1941-01-01	0.736791	0.848861	TMF1
MP:0004158_right_aortic_arch	1941-01-01	0.736791	0.848861	ERMP1
MP:0002401_abnormal_lymphopoiesis	1941-01-01	0.736791	0.848861	TDP2
MP:0003945_abnormal_lymphocyte_physiology	1941-01-01	0.736791	0.848861	ERAP1
MP:0004985_decreased_osteoclast_cell_number	1941-01-01	0.736791	0.848861	SPP1
MP:0008572_abnormal_Purkinje_cell_dendrite_morphology	1941-01-01	0.736791	0.848861	GAS1
MP:0005332_abnormal_amino_acid_level	1941-01-01	0.736791	0.848861	L2HGDH
MP:0004362_cochlear_hair_cell_degeneration	1941-01-01	0.736791	0.848861	CASP3
MP:0008260_abnormal_autophagy	1941-01-01	0.736791	0.848861	ATG4C
MP:0001929_abnormal_gametogenesis	1941-01-01	0.736791	0.848861	KIF18A
MP:0006055_abnormal_vascular_endothelial_cell_morphology	1941-01-01	0.736791	0.848861	ANGPT1
MP:0009764_decreased_sensitivity_to_induced_morbidity/mortality	1941-01-01	0.736791	0.848861	RB1
MP:0001636_irregular_heartbeat	1942-01-01	0.745231	0.85429	HAS2
MP:0002989_small_kidney	1982-02-01	0.742854	0.85429	PIK3C2A;PTGS2
MP:0003419_delayed_endochondral_bone_ossification	1942-01-01	0.745231	0.85429	PDS5A
MP:0002961_abnormal_axon_guidance	1942-01-01	0.745231	0.85429	ENAH
MP:0002754_dilated_heart_right_ventricle	1942-01-01	0.745231	0.85429	CRK
MP:0004686_decreased_length_of_long_bones	1982-02-01	0.742854	0.85429	RPS6KA3;IRF6
MP:0004799_increased_susceptibility_to_experimental_autoimmune_encephalomyelitis	1942-01-01	0.745231	0.85429	NR3C1
MP:0004889_increased_energy_expenditure	1942-01-01	0.745231	0.85429	RAD18
MP:0001559_hyperglycemia	1983-02-01	0.748887	0.857943	RPS6KB1;ALMS1
MP:0001622_abnormal_vasculogenesis	1943-01-01	0.753401	0.85989	PDCD10
MP:0001501_abnormal_sleep_pattern	1943-01-01	0.753401	0.85989	UBE3A
MP:0000026_abnormal_inner_ear_morphology	1943-01-01	0.753401	0.85989	SLC12A2
MP:0002780_decreased_circulating_testosterone_level	1943-01-01	0.753401	0.85989	NR3C1
MP:0002032_increased_sarcoma_incidence	1943-01-01	0.753401	0.85989	RANBP2
MP:0003809_abnormal_hair_shaft_morphology	1943-01-01	0.753401	0.85989	DSP
MP:0000706_small_thymus	1984-02-01	0.754798	0.860413	KLHDC2;ARHGAP5
MP:0002106_abnormal_muscle_physiology	1984-02-01	0.754798	0.860413	RBL1;FST
MP:0002451_abnormal_macrophage_physiology	4/161	0.761413	0.864192	TBK1;NEK7;SPP1;PTGS2
MP:0003383_abnormal_gluconeogenesis	1944-01-01	0.761309	0.864192	PIK3CB
MP:0002908_delayed_wound_healing	1944-01-01	0.761309	0.864192	SPP1
MP:0002136_abnormal_kidney_physiology	1944-01-01	0.761309	0.864192	HSPA4L
MP:0002842_increased_systemic_arterial_blood_pressure	1944-01-01	0.761309	0.864192	PTGS2
MP:0009289_decreased_epididymal_fat_pad_weight	1944-01-01	0.761309	0.864192	GPD2
MP:0011186_abnormal_visceral_endoderm_morphology	1944-01-01	0.761309	0.864192	DHX9
MP:0000343_altered_response_to_myocardial_infarction	1945-01-01	0.768964	0.86846	SPP1
MP:0001601_abnormal_myelopoiesis	1945-01-01	0.768964	0.86846	RB1
MP:0002981_increased_liver_weight	1986-02-01	0.766261	0.86846	ALMS1;SC5D
MP:0001859_kidney_inflammation	1945-01-01	0.768964	0.86846	PTGS2
MP:0002566_abnormal_sexual_interaction	1945-01-01	0.768964	0.86846	HMGA2
MP:0008528_polycystic_kidney	1945-01-01	0.768964	0.86846	FMN1
MP:0005658_increased_susceptibility_to_diet-induced_obesity	1945-01-01	0.768964	0.86846	PTGS2
MP:0005534_decreased_body_temperature	1945-01-01	0.768964	0.86846	NDUFS4
MP:0001263_weight_loss	4/163	0.769769	0.868834	CYLD;BDNF;PIK3CB;PTGS2
MP:0000689_abnormal_spleen_morphology	4/164	0.77386	0.869255	CYLD;SLC20A1;ETNK1;GNAI1
MP:0001326_retinal_degeneration	1988-02-01	0.777255	0.869255	UCHL3;LZTFL1
MP:0000691_enlarged_spleen	7/273	0.774369	0.869255	CYLD;SLC20A1;ERAP1;PTEN;PTGS2;PIK3C2A;SKIL
MP:0001399_hyperactivity	9/344	0.775359	0.869255	SLC12A2;RGS4;SH3KBP1;BDNF;L2HGDH;C1QL3;RAD18;RSBN1;EIF4G2
MP:0001973_increased_thermal_nociceptive_threshold	1987-02-01	0.771816	0.869255	CAPN7;PTGS2
MP:0002633_persistent_truncus_arteriosis	1946-01-01	0.776374	0.869255	SEMA3C
MP:0003156_abnormal_leukocyte_migration	1946-01-01	0.776374	0.869255	SPP1
MP:0004810_decreased_hematopoietic_stem_cell_number	1946-01-01	0.776374	0.869255	RPS27L
MP:0004994_abnormal_brain_wave_pattern	1946-01-01	0.776374	0.869255	UBE3A
MP:0005559_increased_circulating_glucose_level	3/127	0.776797	0.869255	RPS6KA3;CYB5R4;PIK3CB
MP:0008688_decreased_interleukin-2_secretion	1946-01-01	0.776374	0.869255	MALT1
MP:0008074_increased_CD4-positive,_alpha_beta_T_cell_number	1987-02-01	0.771816	0.869255	PIK3C2A;IL13RA1
MP:0006126_abnormal_cardiac_outflow_tract_development	1946-01-01	0.776374	0.869255	HAS2
MP:0010766_abnormal_NK_cell_physiology	1946-01-01	0.776374	0.869255	PPP3CB
MP:0011275_abnormal_behavioral_response_to_light	1946-01-01	0.776374	0.869255	TRIP13
MP:0001325_abnormal_retina_morphology	5/202	0.778217	0.86927	RNF13;XRCC5;DIS3;CASP3;CHM
MP:0002082_postnatal_lethality	4/165	0.777894	0.86927	SCHIP1;UBE3A;PTGS2;RLF
MP:0000934_abnormal_telencephalon_development	1947-01-01	0.783547	0.870977	PAFAH1B1
MP:0000371_diluted_coat_color	1947-01-01	0.783547	0.870977	MKLN1
MP:0002073_abnormal_hair_growth	1947-01-01	0.783547	0.870977	COL17A1
MP:0003917_increased_kidney_weight	1947-01-01	0.783547	0.870977	ALMS1
MP:0008699_increased_interleukin-4_secretion	1947-01-01	0.783547	0.870977	SPP1
MP:0008215_decreased_immature_B_cell_number	1947-01-01	0.783547	0.870977	CYLD
MP:0005567_decreased_circulating_total_protein_level	1947-01-01	0.783547	0.870977	GGNBP2
MP:0010869_decreased_bone_trabecula_number	1947-01-01	0.783547	0.870977	RPS6KA3
MP:0002882_abnormal_neuron_morphology	1990-02-01	0.787794	0.874638	BDNF;NDUFS4
MP:0002906_increased_susceptibility_to_pharmacologically_induced_seizures	1990-02-01	0.787794	0.874638	L2HGDH;PTGS2
MP:0001606_impaired_hematopoiesis	1948-01-01	0.790489	0.87498	PDCD10
MP:0002628_hepatic_steatosis	4/168	0.789655	0.87498	BRIP1;RBL1;LACTB2;ALMS1
MP:0003651_abnormal_axon_extension	1948-01-01	0.790489	0.87498	KIF2A
MP:0002460_decreased_immunoglobulin_level	1948-01-01	0.790489	0.87498	MALT1
MP:0004398_cochlear_inner_hair_cell_degeneration	1948-01-01	0.790489	0.87498	CASP3
MP:0000609_abnormal_liver_physiology	1991-02-01	0.792898	0.877116	NR3C1;RAD18
MP:0001800_abnormal_humoral_immune_response	1992-02-01	0.797892	0.878928	CYLD;XRCC5
MP:0002966_decreased_circulating_alkaline_phosphatase_level	1949-01-01	0.79721	0.878928	USP1
MP:0005215_abnormal_pancreatic_islet_morphology	1949-01-01	0.79721	0.878928	CYB5R4
MP:0008553_increased_circulating_tumor_necrosis_factor_level	1949-01-01	0.79721	0.878928	TBK1
MP:0008495_decreased_IgG1_level	1992-02-01	0.797892	0.878928	RNF168;PTGS2
MP:0003935_abnormal_craniofacial_development	1949-01-01	0.79721	0.878928	IRF6
MP:0011109_lethality_throughout_fetal_growth_and_development,_incomplete_penetrance	4/170	0.797216	0.878928	YY1;NEK7;PIK3CB;CRK
MP:0001402_hypoactivity	9/353	0.799995	0.880716	ENAH;KLHDC2;BDNF;NDUFS4;ATG4C;UBE3A;NDUFS1;BAZ1A;RAD18
MP:0000694_spleen_hypoplasia	1993-02-01	0.80278	0.881106	XRCC5;RPS27L
MP:0000194_increased_circulating_calcium_level	1950-01-01	0.803715	0.881106	HSPA4L
MP:0002376_abnormal_dendritic_cell_physiology	1993-02-01	0.80278	0.881106	HSP90AA1;MALT1
MP:0008700_decreased_interleukin-4_secretion	1950-01-01	0.803715	0.881106	IL1RL1
MP:0008209_decreased_pre-B_cell_number	1950-01-01	0.803715	0.881106	NBN
MP:0005319_abnormal_enzyme/coenzyme_level	1950-01-01	0.803715	0.881106	PTGS2
MP:0009763_increased_sensitivity_to_induced_morbidity/mortality	4/171	0.800913	0.881106	RB1;HSPA4L;SPP1;TRPM7
MP:0000292_distended_pericardium	1951-01-01	0.810012	0.88273	RASA1
MP:0000968_abnormal_sensory_neuron_innervation_pattern	1951-01-01	0.810012	0.88273	BDNF
MP:0001712_abnormal_placenta_development	1951-01-01	0.810012	0.88273	COX7C
MP:0001967_deafness	1994-02-01	0.807562	0.88273	BDNF;CASP3
MP:0003231_abnormal_placenta_vasculature	1951-01-01	0.810012	0.88273	ZWILCH
MP:0002796_impaired_skin_barrier_function	1951-01-01	0.810012	0.88273	PTGES3
MP:0005616_decreased_susceptibility_to_type_IV_hypersensitivity_reaction	1951-01-01	0.810012	0.88273	SPP1
MP:0003918_decreased_kidney_weight	1951-01-01	0.810012	0.88273	PTGS2
MP:0006358_absent_pinna_reflex	1951-01-01	0.810012	0.88273	CASP3
MP:0008079_decreased_CD8-positive,_alpha-beta_T_cell_number	3/134	0.806773	0.88273	CYLD;ASPM;NR3C1
MP:0001625_cardiac_hypertrophy	1995-02-01	0.812241	0.883584	SMARCAD1;ADAMTS6
MP:0001523_impaired_righting_response	1995-02-01	0.812241	0.883584	GLRB;NDUFS4
MP:0000599_enlarged_liver	1995-02-01	0.812241	0.883584	LACTB2;ALMS1
MP:0001302_eyelids_open_at_birth	1952-01-01	0.816107	0.885686	HMGB1
MP:0000195_decreased_circulating_calcium_level	1952-01-01	0.816107	0.885686	ATP2B1
MP:0002703_abnormal_renal_tubule_morphology	1952-01-01	0.816107	0.885686	PTGS2
MP:0006410_abnormal_common_myeloid_progenitor_cell_morphology	1952-01-01	0.816107	0.885686	RBL1
MP:0002874_decreased_hemoglobin_content	3/137	0.818544	0.887806	SLC20A1;SPP1;PIK3C2A
MP:0000876_Purkinje_cell_degeneration	1953-01-01	0.822007	0.889281	NDUFS4
MP:0001194_dermatitis	1953-01-01	0.822007	0.889281	GPX8
MP:0002857_cochlear_ganglion_degeneration	1953-01-01	0.822007	0.889281	CASP3
MP:0006036_abnormal_mitochondrial_physiology	1953-01-01	0.822007	0.889281	PNPT1
MP:0008489_slow_postnatal_weight_gain	3/138	0.82233	0.889281	EPCAM;HMGA2;TARDBP
MP:0000274_enlarged_heart	5/216	0.824777	0.891401	KLHDC2;UBE2B;GJB3;MTHFD2L;NAMPT
MP:0000222_decreased_neutrophil_cell_number	1998-02-01	0.825674	0.891426	SERPINB2;NAMPT
MP:0000458_abnormal_mandible_morphology	1954-01-01	0.827718	0.891426	RPGRIP1L
MP:0002183_gliosis	1954-01-01	0.827718	0.891426	NDUFS4
MP:0005425_increased_macrophage_cell_number	1954-01-01	0.827718	0.891426	SPP1
MP:0002625_heart_left_ventricle_hypertrophy	1954-01-01	0.827718	0.891426	ADAMTS6
MP:0008428_abnormal_spatial_working_memory	1954-01-01	0.827718	0.891426	L2HGDH
MP:0000137_abnormal_vertebrae_morphology	1999-02-01	0.829956	0.892787	PDS5A;ADAMTS6
MP:0005659_decreased_susceptibility_to_diet-induced_obesity	1999-02-01	0.829956	0.892787	RANBP2;HMGA2
MP:0002639_micrognathia	1955-01-01	0.833246	0.895275	SC5D
MP:0008713_abnormal_cytokine_level	1955-01-01	0.833246	0.895275	TBK1
MP:0001805_decreased_IgG_level	2/100	0.834143	0.895714	RNF168;MALT1
MP:0000432_abnormal_head_morphology	1956-01-01	0.838597	0.897867	KLHDC2
MP:0002493_increased_IgG_level	1956-01-01	0.838597	0.897867	PIK3C2A
MP:0005311_abnormal_circulating_amino_acid_level	1956-01-01	0.838597	0.897867	NDUFS4
MP:0004800_decreased_susceptibility_to_experimental_autoimmune_encephalomyelitis	1956-01-01	0.838597	0.897867	NEK7
MP:0005463_abnormal_CD4-positive,_alpha-beta_T_cell_physiology	1956-01-01	0.838597	0.897867	PPP3CB
MP:0001212_skin_lesions	1957-01-01	0.843776	0.900781	COL17A1
MP:0004883_abnormal_vascular_wound_healing	1957-01-01	0.843776	0.900781	SPP1
MP:0008734_decreased_susceptibility_to_endotoxin_shock	1957-01-01	0.843776	0.900781	PTGS2
MP:0005014_increased_B_cell_number	2/102	0.842239	0.900781	CYLD;PIK3C2A
MP:0010101_increased_sacral_vertebrae_number	1957-01-01	0.843776	0.900781	CBX5
MP:0000774_decreased_brain_size	2/103	0.846151	0.902791	ASPM;BDNF
MP:0001431_abnormal_eating_behavior	1958-01-01	0.84879	0.902978	GPD2
MP:0003743_abnormal_facial_morphology	1958-01-01	0.84879	0.902978	RB1
MP:0002497_increased_IgE_level	1958-01-01	0.84879	0.902978	COL17A1
MP:0004984_increased_osteoclast_cell_number	1958-01-01	0.84879	0.902978	SPP1
MP:0008596_increased_circulating_interleukin-6_level	1958-01-01	0.84879	0.902978	TBK1
MP:0000428_abnormal_craniofacial_morphology	2/104	0.849975	0.903715	GORAB;SMC3
MP:0000240_extramedullary_hematopoiesis	2/105	0.853712	0.906111	RBL1;ERAP1
MP:0000527_abnormal_kidney_development	1959-01-01	0.853642	0.906111	PTGS2
MP:0005253_abnormal_eye_physiology	1959-01-01	0.853642	0.906111	ALMS1
MP:0001473_reduced_long_term_potentiation	2/106	0.857364	0.908393	BDNF;UBE3A
MP:0002398_abnormal_bone_marrow_cell_morphology/development	1960-01-01	0.85834	0.908393	XRCC5
MP:0003723_abnormal_long_bone_morphology	1960-01-01	0.85834	0.908393	RPS6KA3
MP:0009431_decreased_fetal_weight	1960-01-01	0.85834	0.908393	FST
MP:0009937_abnormal_neuron_differentiation	2/106	0.857364	0.908393	BDNF;FST
MP:0000755_hindlimb_paralysis	1961-01-01	0.862886	0.910576	CYCS
MP:0000928_incomplete_rostral_neuropore_closure	1961-01-01	0.862886	0.910576	FLRT3
MP:0002968_increased_circulating_alkaline_phosphatase_level	3/150	0.86273	0.910576	PLS3;PIK3C2A;EIF4G2
MP:0005402_abnormal_action_potential	1961-01-01	0.862886	0.910576	FGD4
MP:0011967_increased_or_absent_threshold_for_auditory_brainstem_response	6/268	0.861981	0.910576	HNRNPH1;CASP3;ALMS1;LSM1;ACSL4;ACVR2A
MP:0001489_decreased_startle_reflex	2/108	0.86442	0.911145	NDUFS4;TRIP13
MP:0009642_abnormal_blood_homeostasis	2/108	0.86442	0.911145	NDUFS4;PIK3C2A
MP:0001915_intracranial_hemorrhage	1962-01-01	0.867287	0.913118	NDUFS4
MP:0009355_increased_liver_triglyceride_level	1962-01-01	0.867287	0.913118	NR3C1
MP:0001262_decreased_body_weight	32/1189	0.86853	0.913901	RPS27L;UBE3A;PIK3CB;SMC3;PIK3C2A;FAM107B;RGS4;RPS6KA3;PPP3CB;SERP1;CAPN7;USP1;SMARCAD1;NBN;ZFP760;SLC12A2;BDNF;PTGES3;NEK7;THOC1;HMGA2;ACSL4;UBE2A;UCHL3;DNAJA1;ASPM;RBL1;PIK3CA;RPS6KB1;GPD2;COL5A2;RAD18
MP:0003718_maternal_effect	1963-01-01	0.871547	0.916024	HSF2
MP:0005018_decreased_T_cell_number	3/153	0.871478	0.916024	PPP3CB;CYCS;NBN
MP:0000921_demyelination	1964-01-01	0.875671	0.919304	FGD4
MP:0001510_abnormal_coat_appearance	1964-01-01	0.875671	0.919304	UBE2B
MP:0005013_increased_lymphocyte_cell_number	1965-01-01	0.879662	0.922438	SPP1
MP:0009788_increased_susceptibility_to_bacterial_infection_induced_morbidity/mortality	1965-01-01	0.879662	0.922438	TBK1
MP:0001314_corneal_opacity	1966-01-01	0.883526	0.92332	KLHDC2
MP:0001415_increased_exploration_in_new_environment	1966-01-01	0.883526	0.92332	SH3KBP1
MP:0003084_abnormal_skeletal_muscle_fiber_morphology	1966-01-01	0.883526	0.92332	FST
MP:0008872_abnormal_physiological_response_to_xenobiotic	1966-01-01	0.883526	0.92332	NR3C1
MP:0005449_abnormal_food_intake	1966-01-01	0.883526	0.92332	SH3KBP1
MP:0005598_decreased_ventricle_muscle_contractility	1966-01-01	0.883526	0.92332	DNM1L
MP:0005508_abnormal_skeleton_morphology	2/115	0.886665	0.926072	SCHIP1;IRF6
MP:0003921_abnormal_heart_left_ventricle_morphology	1967-01-01	0.887265	0.926171	DSP
MP:0008770_decreased_survivor_rate	3/160	0.889998	0.928495	COL5A2;NR3C1;PTGS2
MP:0005551_abnormal_eye_electrophysiology	2/117	0.892371	0.930441	NDUFS4;ALMS1
MP:0001463_abnormal_spatial_learning	3/162	0.894832	0.931418	UBE3A;NREP;PAFAH1B1
MP:0002942_decreased_circulating_alanine_transaminase_level	1969-01-01	0.894388	0.931418	GJB3
MP:0004404_cochlear_outer_hair_cell_degeneration	1969-01-01	0.894388	0.931418	CASP3
MP:0002083_premature_death	21/834	0.896668	0.932799	RB1;BDNF;PTEN;RPS27L;HMGB1;PTGS2;PIK3C2A;TROVE2;TGFBR1;FXR1;CYLD;STAG1;SERP1;RBL1;ASPH;LACTB2;CASP3;NDUFS4;CYCS;SMARCAD1;PHIP
MP:0003232_abnormal_forebrain_development	1970-01-01	0.89778	0.933426	PIK3C2A
MP:0001429_dehydration	1971-01-01	0.901062	0.935777	FERMT1
MP:0001155_arrest_of_spermatogenesis	1971-01-01	0.901062	0.935777	PAFAH1B2
MP:0001762_polyuria	1972-01-01	0.904239	0.936424	PIK3C2A
MP:0000759_abnormal_skeletal_muscle_morphology	1972-01-01	0.904239	0.936424	SERP1
MP:0002640_reticulocytosis	1972-01-01	0.904239	0.936424	SLC20A1
MP:0003675_kidney_cysts	1972-01-01	0.904239	0.936424	PTGS2
MP:0008396_abnormal_osteoclast_differentiation	1972-01-01	0.904239	0.936424	PTGS2
MP:0000322_increased_granulocyte_number	1973-01-01	0.907315	0.938549	PIK3C2A
MP:0002910_abnormal_excitatory_postsynaptic_currents	1973-01-01	0.907315	0.938549	FGF13
MP:0000221_decreased_leukocyte_cell_number	2/124	0.910304	0.93952	SPP1;CYCS
MP:0001785_edema	3/169	0.910284	0.93952	RB1;GLRB;USP1
MP:0001405_impaired_coordination	7/332	0.910011	0.93952	RGS4;RPS6KA3;BDNF;NDUFS4;UBE3A;C1QL3;PAFAH1B1
MP:0002114_abnormal_axial_skeleton_morphology	1974-01-01	0.910292	0.93952	SMARCAD1
MP:0000074_abnormal_neurocranium_morphology	1975-01-01	0.913173	0.941951	SC5D
MP:0005294_abnormal_heart_ventricle_morphology	1977-01-01	0.918661	0.946547	CRK
MP:0005179_decreased_circulating_cholesterol_level	3/173	0.91816	0.946547	DHX40;PIK3CB;KPNA1
MP:0005015_increased_T_cell_number	1978-01-01	0.921274	0.948706	SMC3
MP:0001360_abnormal_social_investigation	1980-01-01	0.926251	0.952226	PTEN
MP:0003674_oxidative_stress	1980-01-01	0.926251	0.952226	NDUFS4
MP:0005419_decreased_circulating_serum_albumin_level	1980-01-01	0.926251	0.952226	WEE1
MP:0002833_increased_heart_weight	2/132	0.927361	0.952832	NEXN;PTGS2
MP:0009643_abnormal_urine_homeostasis	1981-01-01	0.928621	0.953592	PTGS2
MP:0001921_reduced_fertility	2/134	0.93112	0.95402	BRIP1;GPD2
MP:0001417_decreased_exploration_in_new_environment	1982-01-01	0.930914	0.95402	BDNF
MP:0008078_increased_CD8-positive,_alpha-beta_T_cell_number	1982-01-01	0.930914	0.95402	PIK3C2A
MP:0010402_ventricular_septal_defect	2/134	0.93112	0.95402	PDS5A;ADAMTS6
MP:0000219_increased_neutrophil_cell_number	2/135	0.932929	0.955017	COL17A1;PIK3C2A
MP:0001436_abnormal_suckling_behavior	1983-01-01	0.933134	0.955017	KIF2A
MP:0000807_abnormal_hippocampus_morphology	1986-01-01	0.939375	0.956597	PAFAH1B1
MP:0000692_small_spleen	1985-01-01	0.937362	0.956597	FXR1
MP:0000519_hydronephrosis	1986-01-01	0.939375	0.956597	HSPA4L
MP:0001914_hemorrhage	4/230	0.939163	0.956597	PIK3CA;GLRB;XIAP;CRK
MP:0000920_abnormal_myelination	1984-01-01	0.935283	0.956597	FGD4
MP:0003313_abnormal_locomotor_activation	1986-01-01	0.939375	0.956597	BDNF
MP:0002764_short_tibia	2/137	0.936415	0.956597	FMN1;ATP2B1
MP:0005348_increased_T_cell_proliferation	1985-01-01	0.937362	0.956597	BIRC2
MP:0008561_decreased_tumor_necrosis_factor_secretion	1986-01-01	0.939375	0.956597	SPP1
MP:0000745_tremors	4/232	0.941733	0.957933	KLHDC2;GLRB;NDUFS4;TRPM7
MP:0003109_short_femur	1987-01-01	0.941324	0.957933	EPYC
MP:0000278_abnormal_myocardial_fiber_morphology	1988-01-01	0.94321	0.958904	FXR1
MP:0005668_decreased_circulating_leptin_level	1989-01-01	0.945035	0.959695	RPS6KA3
MP:0008211_decreased_mature_B_cell_number	1989-01-01	0.945035	0.959695	NBN
MP:0000280_thin_ventricular_wall	1990-01-01	0.946802	0.960956	CRK
MP:0000788_abnormal_cerebral_cortex_morphology	2/145	0.948712	0.961299	CYCS;UBE3A
MP:0002459_abnormal_B_cell_physiology	1991-01-01	0.948512	0.961299	CYLD
MP:0008566_increased_interferon-gamma_secretion	1991-01-01	0.948512	0.961299	BIRC2
MP:0000849_abnormal_cerebellum_morphology	1992-01-01	0.950167	0.962241	KIF2A
MP:0001393_ataxia	3/195	0.951256	0.962812	SLC12A2;BDNF;NDUFS4
MP:0000414_alopecia	1995-01-01	0.95482	0.965886	NDUFS4
MP:0001146_abnormal_testis_morphology	1997-01-01	0.957679	0.96771	PAFAH1B1
MP:0005092_decreased_double-positive_T_cell_number	1997-01-01	0.957679	0.96771	TDP2
MP:0000715_decreased_thymocyte_number	1/101	0.962866	0.972415	CASP3
MP:0002270_abnormal_pulmonary_alveolus_morphology	1/103	0.965216	0.974252	NR3C1
MP:0002444_abnormal_T_cell_physiology	1/104	0.966335	0.974844	GNAI3
MP:0000062_increased_bone_mineral_density	1/106	0.968466	0.97613	SPP1
MP:0005560_decreased_circulating_glucose_level	4/260	0.968674	0.97613	HSF2;NAMPT;SPP1;SPTSSA
MP:0005404_abnormal_axon_morphology	1/107	0.96948	0.976405	KIF2A
MP:0001860_liver_inflammation	1/108	0.970462	0.976858	FAIM
MP:0001790_abnormal_immune_system_physiology	1/109	0.971413	0.977277	SPP1
MP:0003795_abnormal_bone_structure	2/173	0.976215	0.98157	DHX40;RASA1
MP:0001364_decreased_anxiety-related_response	1/116	0.977263	0.982085	C1QL3
MP:0001175_abnormal_lung_morphology	1/121	0.980694	0.984454	NR3C1
MP:0002118_abnormal_lipid_homeostasis	1/121	0.980694	0.984454	PTGS2
MP:0002757_decreased_vertical_activity	1/127	0.984136	0.987368	BDNF
MP:0005017_decreased_B_cell_number	2/190	0.985236	0.98739	CYCS;NR3C1
MP:0010124_decreased_bone_mineral_content	2/190	0.985236	0.98739	LAMC2;SMC3
MP:0001363_increased_anxiety-related_response	1/132	0.986532	0.987609	BDNF
MP:0002412_increased_susceptibility_to_bacterial_infection	2/192	0.986047	0.987609	CDH1;SPP1
MP:0002078_abnormal_glucose_homeostasis	1/172	0.99637	0.996914	CYB5R4
MP:0005292_improved_glucose_tolerance	1/177	0.996919	0.996919	SPP1

## Sheet: GO biological process; KO down
Term	Overlap	P-value	Adjusted P-value	Genes
nervous system development (GO:0007399)	84/456	7.27838e-13	2.81746e-09	CNTFR;PCDHGB7;DAGLA;PCDHGB6;PCDHGB5;PLXND1;PCDHGB4;PCDHGB2;ROGDI;ATN1;GBA2;PKD1;NAGLU;ADGRA2;DPYSL5;MDK;DNER;CHAC1;EPHB2;PCDHAC2;PCDHAC1;PCDHGA8;PCDHGA7;PCDHGA6;SZT2;PCDHGA5;PCDHGA4;MAP1S;PCDHGA3;PCDHGA2;PCDHGA1;PCDHA12;GFRA2;PCDHA11;PCDHGA9;BTD;NINJ1;PCDHGB1;EVL;LY6H;NBL1;SHANK3;SHANK2;NLGN3;IGSF8;NUMBL;NLGN2;DLX5;GSTP1;CAMK2A;WDR62;NPAS2;ACAN;EFNB3;PCDHA1;SPOCK2;BTBD2;PCDHA5;PCDHA4;CSK;PCDHA3;P…
positive regulation of transcription, DNA-templated (GO:0045893)	155/1121	1.84893e-11	3.5786e-08	CCNK;CRTC2;CRTC3;SMARCB1;SPI1;NCF1;CRTC1;EPO;FHOD1;ELK1;IKZF4;ZMIZ1;ZMIZ2;CREB3L2;SOX9;JUNB;IER2;OSR2;MAP2K2;MEF2B;OSR1;SLC11A1;DYRK1B;HFE2;SOX12;RUNX3;SOX10;HCFC1;NPAS4;SFRP2;HOXB4;PRKD2;MAML3;UBE2V1;ATF5;UBA52;KMT2D;CASZ1;AKNA;NOTCH1;DLX5;KMT2B;PIK3R2;GATA2;GLIS1;NPAS2;GLIS2;SLC9A1;BCL2L12;RAI1;SBNO2;UBB;DEAF1;PRDM16;UBC;DVL2;DVL3;CAMTA2;HIVEP3;PPARGC1B;BCL9L;EGR1;CREBBP;FZD2;TGFB1;AUTS2;FOXF2;…
positive regulation of transcription from RNA polymerase II promoter (GO:0045944)	123/849	1.36888e-10	1.76631e-07	CCNK;CRTC2;CRTC3;SMARCB1;SPI1;PLXND1;CRTC1;FHOD1;ELK1;IKZF4;ZMIZ1;ZMIZ2;SOX9;JUNB;IER2;OSR2;MEF2B;OSR1;SLC11A1;HFE2;SOX12;NPAS4;SFRP2;HOXB4;PRKD2;MAML3;ATF5;UBA52;ZFPM1;KMT2D;NOTCH3;AKNA;NOTCH1;DLX5;PIK3R2;GATA2;GLIS1;NPAS2;GLIS2;SLC9A1;BCL2L12;RAI1;SBNO2;UBB;PRDM16;UBC;SCAP;CAMTA2;PPARGC1B;BCL9L;EGR1;NGFR;CREBBP;TGFB1;AUTS2;FOXF2;JUP;VDR;HMGA1;GLMP;SMARCA4;NR4A1;HOXD4;HOXD3;TCF3;LDB1;THRA;ARRB1;…
regulation of transcription from RNA polymerase II promoter (GO:0006357)	177/1479	5.78405e-08	5.59752e-05	CCNK;CRTC2;CRTC3;SMARCB1;SPI1;CRTC1;EPO;FHOD1;ATN1;ELK1;IKZF4;UXT;ZFP36;ZMIZ1;ZMIZ2;SAP130;SOX9;JUNB;IER2;OSR2;MEF2B;OSR1;SLC11A1;RFX2;ARID5B;HFE2;RFX1;SOX12;FOXP4;RUNX3;SOX10;HIC1;HCFC1;NPAS4;SFRP2;HOXB4;PRKD2;TRIB3;MAML3;ATF5;UBA52;ZFPM1;KMT2D;AKNA;NOTCH1;SRCAP;DLX5;TSHZ1;PIK3R2;GATA2;GLIS1;NPAS2;GLIS2;SLC9A1;BCL2L12;RAI1;SBNO2;UBB;DEAF1;PRDM16;UBC;CAMTA2;E4F1;APOE;PPARGC1B;BCL9L;STAT5A;EGR1;PL…
connective tissue development (GO:0061448)	13/31	3.21488e-07	0.000248896	LRP5;ARID5B;DYRK1B;PKD1;SULF2;COL2A1;HYAL1;HYAL2;CREB3L2;HYAL3;SH3PXD2B;HOXD3;SOX9
negative regulation of transcription from RNA polymerase II promoter (GO:0000122)	77/566	4.7699e-06	0.00307738	LDB1;EPO;ATN1;FOXM1;GLI2;UXT;ZFP36;SAP130;SOX9;CIC;JUNB;OSR2;OSR1;ARID5B;HFE2;RUNX3;HIC1;SREBF2;AES;HCFC1;NCOR2;MED25;IRF7;RARA;TRIB3;UBA52;ZFPM1;MDFI;PPARD;HDAC5;CEBPB;NOTCH1;GPS2;AURKB;GLIS1;RELA;GLIS2;RELB;MNT;RXRA;UBB;BAG3;DEAF1;HSF1;PRDM16;UBC;E2F1;E4F1;APBB1;IRX1;MBD3;SPEN;PLK3;CBX6;CREBBP;CBX4;VDR;WFS1;NR1H2;PCGF2;PLK1;DAB2IP;RITA1;KLF4;NR2F6;SMARCA4;TBX2;MAD2L2;PER1;NFIA;SP2;DNAJA3;NFIC;S…
glycosaminoglycan catabolic process (GO:0006027)	16/57	7.67089e-06	0.004242	TGFB1;IDUA;SDC3;BGN;PRELP;HSPG2;SGSH;SLC9A1;GALNS;ACAN;NAGLU;HYAL1;HYAL2;HYAL3;CSPG4;FMOD
positive regulation of nucleic acid-templated transcription (GO:1903508)	69/503	1.11195e-05	0.00460722	SPI1;NCF1;EPO;TGFB1I1;FOXM1;MED16;ELK1;GLI2;MED12;CREB3L2;NUP62;MYBL2;SOX9;INSL3;OSR2;MAP2K2;RHOG;DYRK1B;FOS;RUNX3;SOX10;HCFC1;TOX3;IRF7;RARA;UBE2V1;ATF5;PPARD;CASZ1;NOTCH1;SMARCD3;MYRF;DLX5;CXXC1;LRP5;NPAS2;RELA;GLIS2;CAND2;RAI1;DEAF1;ATOH8;PRDM16;DVL2;E2F1;DVL3;HIVEP3;APBB1;ATF7IP;EGR1;CREBBP;FZD2;TGFB1;FOXF2;USP21;NR1H2;HMGA1;KLF4;TBX5;TRERF1;AGT;HIPK2;SMARCA4;COL1A1;MAD2L2;ID2;BCL3;SNAI1;TCF3
negative regulation of Notch signaling pathway (GO:0045746)	1930-11-01	1.23882e-05	0.00460722	NOTCH3;MMP14;UBB;UBC;RITA1;ARRB1;CHAC1;GATA2;PEAR1;UBA52;DLK1
negative regulation of transcription, DNA-templated (GO:0045892)	101/814	1.05523e-05	0.00460722	SPI1;EPO;ATN1;LOXL3;IKZF4;UXT;ZFP36;SAP130;SOX9;JUNB;PIAS4;OSR2;TLE2;OSR1;ARID5B;HFE2;RUNX3;HIC1;HCFC1;SFRP2;THAP7;TRIB3;ATF5;UBA52;ZFPM1;MAGEL2;NOTCH1;GLIS1;GLIS2;SBNO2;UBB;DEAF1;NACC1;PRDM16;UBC;E4F1;PLK3;CBX6;CREBBP;TGFB1;CBX4;VDR;WFS1;PLK1;HMGA1;RITA1;NR2F6;SMARCA4;SP2;ID2;BCL3;ID1;SNAI1;ID3;MAP3K10;TCF3;CC2D1A;MXD4;LDB1;THRA;FOXM1;GLI2;CIC;TSC22D4;SREBF2;AES;NCOR2;MED25;IRF7;RARA;MDFI;PPARD;…
protein O-linked fucosylation (GO:0036066)	2016-08-01	1.30921e-05	0.00460722	ADAMTSL1;POFUT2;ADAMTSL4;SLC35C1;RFNG;CFP;THBS1;ADAMTS7
viral process (GO:0016032)	36/221	4.40832e-05	0.012189	POM121;NUP188;RPL31;RAB1B;RPLP1;MRPS12;RPLP0;AP2A1;FURIN;RAB43;PTBP1;RXRA;RPL18A;UBB;MVB12B;NUP62;UBC;AP2S1;DAG1;RPLP2;APOE;RPS2;AP1M1;NUP214;NUP210;VPS37C;HCFC1;HIPK2;HCK;NFIA;PACS1;VAPB;IRF7;RPL29;RPL28;UBA52
regulation of Notch signaling pathway (GO:0008593)	17/71	3.95902e-05	0.012189	NOTCH3;CREBBP;NOTCH1;RITA1;ARRB1;RFNG;GATA2;PEAR1;DLK1;MMP14;UBB;ZMIZ1;UBC;CHAC1;MAML3;UBA52;LLGL1
muscle contraction (GO:0006936)	26/138	4.17213e-05	0.012189	RYR1;PXN;DYSF;CACNA1H;MYL12B;MYOM3;CHRND;CHRNG;TNNI1;CACNA1S;SNTA1;GAMT;CAV3;ACTN2;MYBPH;SORBS3;MYLPF;ACTA1;SMTN;ACTC1;FXYD1;TNNT3;MYH8;SSPN;MYL9;OBSL1
negative regulation of signal transduction (GO:0009968)	43/284	5.13883e-05	0.0132616	CSF1R;NOTCH3;GSK3A;LRP1;MGRN1;ARRB1;APCDD1;GATA2;PEAR1;THBS1;NKD1;GLIS2;MED12;SLC9A3R1;SOCS1;UBB;UBC;APOD;CHAC1;EPHB2;EPHB4;EPHB3;NTRK2;CISH;IGFBP3;DAB2IP;RITA1;SHISA2;MERTK;AGT;DLK1;HIC1;SULF2;MMP14;SFRP2;HGS;KIF26A;KIT;TYRO3;ROR2;UBA52;MDFI;TRABD2B
cartilage development (GO:0051216)	13/47	6.41465e-05	0.0155194	OSR2;TGFB1;OSR1;PKD1;RUNX3;SULF2;COL2A1;HYAL1;HYAL2;CREB3L2;HYAL3;HOXD3;SOX9
positive regulation of gene expression (GO:0010628)	93/772	7.20298e-05	0.0164016	GSK3A;SPI1;NCF1;EPO;TGFB1I1;PIK3CD;FOXM1;MED16;CLU;ELK1;GLI2;MED12;C1QTNF1;CDH3;CREB3L2;NUP62;MYBL2;SOX9;EPHB2;INSL3;OSR2;MAP2K2;OSR1;SLC11A1;RHOG;DYRK1B;FOS;TICAM1;PRKAB1;RUNX3;SOX10;HCFC1;ACTA1;TOX3;SMO;HGS;IRF7;RARA;UBE2V1;ATF5;PPARD;CASZ1;NOTCH1;SMARCD3;MYRF;DLX5;CXXC1;LRP5;THBS1;NPAS2;RELA;GLIS2;CAND2;RAI1;POLR2A;DEAF1;TAF1C;ATOH8;PRDM16;DVL2;E2F1;DVL3;HIVEP3;APBB1;MAPK3;POLR2L;ATF7IP;EGR1;N…
regulation of actin filament bundle assembly (GO:0032231)	2025-09-01	9.16104e-05	0.0197013	SYNPO2L;FHOD1;SYNPO2;LIMK1;ASAP3;PFN1;SYNPO;SHANK3;SLC9A1
positive regulation of sequence-specific DNA binding transcription factor activity (GO:0051091)	34/216	0.000141115	0.0287504	RNF31;HDAC5;CRTC2;CRTC3;SMARCB1;CRTC1;CAMK2A;CLU;RELA;TRIM8;UBB;UBC;DVL2;PPARGC1B;TRIM62;FZD2;JUP;NFAM1;ARID5B;PPRC1;AGT;HIPK2;SMARCA4;SMO;KIT;TRIM14;ADAM8;PRKD2;RBCK1;TCF3;UBE2V1;PLPP3;S100A9;UBA52
regulation of proteasomal protein catabolic process (GO:0061136)	1940-11-01	0.000246036	0.0476203	ALAD;RHBDF1;OSBPL7;PINK1;GPX1;UBB;GNA12;DAB2IP;RAD23A;PKD1;USP19
regulation of programmed cell death (GO:0043067)	39/269	0.000281177	0.0518304	STEAP3;CLU;LGALS1;UBB;AIFM2;NUP62;UBC;ABL1;HS1BP3;SOX9;MAP2K7;JAK3;PAK4;GDF10;MAP4K2;NGFR;CREBBP;MAP2K2;TGFB1;ACTN2;DAPK1;DUSP1;GDF15;STRADA;WFS1;IGFBP3;DAPK3;GDF1;NME4;FBXO10;TNFRSF1B;TOX3;PINK1;DNAJA3;BCL3;LTBR;INHA;UBA52;BCAR1
heterochromatin assembly (GO:0031507)	2018-09-05	0.000332808	0.058559	CENPV;BAHD1;HMGA1;TNRC18;BAHCC1
endothelial cell migration (GO:0043542)	1936-10-01	0.000428673	0.0599532	NR4A1;PTP4A3;EGR3;PLXND1;ADGRA2;PLEKHG5;TNFSF12;ID1;PXN;ABL1
sulfur compound catabolic process (GO:0044273)	1936-10-01	0.000428673	0.0599532	GALNS;ACAN;HYAL1;IDUA;BGN;CSPG4;PRELP;CHAC1;FMOD;SGSH
transmembrane receptor protein tyrosine kinase signaling pathway (GO:0007169)	52/397	0.000404563	0.0599532	GSK3A;NCF1;AP2A1;IRS2;TCIRG1;FGFRL1;ACTG1;PTBP1;EPHB2;JAK3;EPHB4;GIT1;PDK2;EPHB3;MMP2;CYBA;GFRA2;PRLR;DNM1;HCK;KIT;LCP2;PRKD2;ARHGEF7;UBA52;CSF1R;SHC2;MVP;PXN;PIK3R2;EFNB3;EFS;POLR2A;UBB;UBC;ABL1;AP2S1;PTK2B;ATP6V0A4;CSK;POLR2I;SH2B2;MAPK3;POLR2L;NGFR;NTRK2;TNK2;VEGFB;BAIAP2;SULF2;EFNA2;BCAR1
actin cytoskeleton reorganization (GO:0031532)	14/62	0.000358906	0.0599532	FARP2;AUTS2;RHOG;CDC42BPB;PARVB;EFS;CAPN10;PTK7;KIT;MICALL2;RAC2;S1PR2;PDLIM4;BCAR1
regulation of axonogenesis (GO:0050770)	13/56	0.000433658	0.0599532	RTN4R;LINGO1;NGFR;NTRK2;PLXND1;SSH3;SSH1;EFNB3;ARHGDIA;ABL1;ZSWIM8;APOE;EPHB3
positive regulation of supramolecular fiber organization (GO:1902905)	17/85	0.000412525	0.0599532	GPX1;CAV3;SYNPO2;LIMK1;RHOG;BAIAP2;CLU;HCK;SYNPO2L;CDC42EP5;CDC42EP2;RAC2;CDC42EP1;PTK2B;APOE;PFN1;SYNPO
regulation of cholesterol efflux (GO:0010874)	2019-07-01	0.000479656	0.0618917	LRP1;NR1H2;ABCA7;APOE;LAMTOR1;PLTP;SREBF2
energy coupled proton transport, down electrochemical gradient (GO:0015985)	2014-06-01	0.000478574	0.0618917	VPS9D1;ATP5D;ATP6V0A4;TCIRG1;ATP5G2;ATP5G1
intrinsic apoptotic signaling pathway in response to endoplasmic reticulum stress (GO:0070059)	2025-08-01	0.000567578	0.0700724	BAG6;PPP1R15A;CEBPB;DAB2IP;ATP2A1;TRIB3;CHAC1;BBC3
beta-catenin-TCF complex assembly (GO:1904837)	1931-09-01	0.000579261	0.0700724	BCL9;KMT2D;TLE3;CREBBP;TCF7L1;TLE2;TRRAP;BCL9L;SMARCA4
axonogenesis (GO:0007409)	33/224	0.00059893	0.0702563	NLGN3;SPON2;RAB3A;CXCR4;PIK3CD;IRS2;PRELP;SEMA3F;NTN1;GLI2;EFNB3;MAPK7;SLIT3;APBB1;EPHB2;PDLIM7;EPHB3;MAPK3;LINGO1;NGFR;AUTS2;LRRN2;MAP1S;BAIAP2;GFRA2;LRFN3;EFNA2;LRFN4;EVL;ULK1;FMOD;SHANK3;LLGL1
cellular response to interleukin-7 (GO:0098761)	2020-07-01	0.00068656	0.0744316	STAT5A;SOCS1;CISH;IRS2;IL2RG;JAK3;SMARCA4
positive regulation of actin filament bundle assembly (GO:0032233)	1945-11-01	0.000741593	0.0744316	SYNPO2L;FHOD1;SYNPO2;LIMK1;PXN;ABL1;TESK1;EVL;PFN1;SYNPO;SORBS3
negative regulation of blood vessel endothelial cell migration (GO:0043537)	1932-09-01	0.000748501	0.0744316	HDAC5;NOTCH1;TGFB1;JUP;TBXA2R;APOE;VASH1;KLF4;THBS1
interleukin-7-mediated signaling pathway (GO:0038111)	2020-07-01	0.00068656	0.0744316	STAT5A;SOCS1;CISH;IRS2;IL2RG;JAK3;SMARCA4
lysosome organization (GO:0007040)	1932-09-01	0.000748501	0.0744316	VPS18;GAA;HPS4;TFEB;TPP1;LAMTOR1;NAGPA;CORO1A;CLN6
skeletal system development (GO:0001501)	24/147	0.000749893	0.0744316	GDF10;VKORC1;DLX5;PRELP;PTH1R;PKD1;TBX4;GLI2;PAX1;SULF2;COL1A1;ACAN;COL2A1;DEAF1;HYAL1;HYAL2;CREB3L2;HYAL3;SH3PXD2B;COL9A2;HOXD3;SOX9;INHA;PITX1
regulation of protein metabolic process (GO:0051246)	13/60	0.00087478	0.0846569	LRP1;WFS1;LTBP4;FURIN;BTBD6;KLF4;SSH1;MAPK7;HGS;BTBD2;IGF2BP1;APOE;FOLR2
hexose metabolic process (GO:0019318)	1946-11-01	0.000904185	0.0853683	GALT;PMM1;MAN2B2;DCXR;GAA;CHST1;APOD;IRS2;MAN2B1;MAN2C1;PPARD
regulation of pri-miRNA transcription from RNA polymerase II promoter (GO:1902893)	2027-08-01	0.00100661	0.0927655	NGFR;SPI1;TGFB1;FOS;SOX9;RELA;PPARD;SMARCA4
response to reactive oxygen species (GO:0000302)	13/61	0.00103046	0.0927655	PLK3;GPX1;NCF1;GSTP1;PXN;FOS;HYAL1;HYAL2;HMOX1;APOD;APOE;PDK2;MAPK3
regulation of MAPK cascade (GO:0043408)	30/204	0.00106637	0.0938162	CSF1R;GSTP1;PIK3R2;DAG1;EPHB2;EPHB4;EPHB3;MAPK3;PAK4;GDF10;NGFR;NTRK2;MAP2K2;TGFB1;CAV3;KSR1;DUSP1;GDF15;DAB2IP;GDF1;MERTK;TNFRSF1B;HGS;KIT;TYRO3;TRIB3;LAMTOR1;LTBR;ROR2;INHA
establishment of mitochondrion localization, microtubule-mediated (GO:0034643)	2018-07-04	0.0012352	0.106255	UXT;RHOT2;UBB;MAP1S
regulation of cholesterol biosynthetic process (GO:0045540)	1941-10-01	0.00130249	0.109608	SREBF1;MVK;GPAM;FASN;SCAP;MVD;APOE;ABCG1;SREBF2;TM7SF2
positive regulation of cytoskeleton organization (GO:0051495)	15/78	0.001345	0.110777	SYNPO2;LIMK1;RHOG;BAIAP2;SORBS3;HCK;SYNPO2L;CDC42EP5;ABL1;CDC42EP2;RAC2;CDC42EP1;PTK2B;PFN1;SYNPO
postsynaptic membrane organization (GO:0001941)	2017-06-01	0.00159524	0.118754	NLGN3;NLGN2;DLG4;DNAJA3;APOE;SHANK3
regulation of alcohol biosynthetic process (GO:1902930)	1935-09-01	0.00151014	0.118754	SREBF1;MVK;GPAM;VDR;FASN;SCAP;MVD;SREBF2;TM7SF2
central nervous system development (GO:0007417)	31/218	0.00154671	0.118754	DLX2;MYRF;THRA;GSTP1;ROGDI;ATN1;LOXL3;SMG9;GBA2;PKD1;NPAS2;BAG6;ACAN;ADGRG1;ADGRA2;DNER;NNAT;APOD;CSK;CIC;CDK5RAP3;SZT2;MAP1S;SOX12;HSPG2;SOX10;BTD;PITPNM1;RARA;TPP1;MDGA1
regulation of cholesterol metabolic process (GO:0090181)	1942-10-01	0.00158707	0.118754	SREBF1;MVK;GPAM;FASN;SCAP;MVD;APOE;LDLRAP1;SREBF2;TM7SF2
extracellular matrix disassembly (GO:0022617)	15/79	0.00153809	0.118754	ELN;MMP2;FURIN;HSPG2;ACAN;MMP11;SCUBE3;MMP14;ADAM15;CAPNS1;MMP15;CTSK;SH3PXD2B;ADAM8;A2M
regulation of transforming growth factor beta receptor signaling pathway (GO:0017015)	15/80	0.00175384	0.121234	TGFB1;FAM89B;HTRA3;TGFB1I1;LTBP4;THBS1;VASN;HIPK2;UBB;PRDM16;UBC;PMEPA1;UBA52;BCL9L;ENG
negative regulation of sprouting angiogenesis (GO:1903671)	2023-07-01	0.00174971	0.121234	HDAC5;NGFR;NOTCH1;TBXA2R;KLF4;THBS1;EPN1
lytic vacuole organization (GO:0080171)	2029-08-01	0.0016821	0.121234	VPS18;GAA;HPS4;TFEB;TPP1;LAMTOR1;NAGPA;CLN6
positive regulation of cellular component biogenesis (GO:0044089)	16/88	0.00175252	0.121234	NLGN3;CDT1;NLGN2;TGFB1;SYNPO2;CLSTN1;LIMK1;SYNPO2L;HGS;HYAL1;CDC42EP2;ATP13A2;EPHB2;PFN1;SYNPO;EPHB3
negative regulation of Wnt signaling pathway (GO:0030178)	26/175	0.00191424	0.127023	GSK3A;LRP1;APCDD1;NKD1;PSMB10;MED12;UBB;TMEM88;PSMD3;UBC;DVL2;DVL3;NPHP4;APOE;SOX9;TLE2;DAB2IP;SHISA2;BICC1;HIC1;AES;MAD2L2;SFRP2;UBA52;MDFI;TRABD2B
positive regulation of protein metabolic process (GO:0051247)	17/97	0.00193603	0.127023	GSK3A;TGFB1;LDB1;LRP1;WFS1;NR1H2;RAB1B;TNFSF12;DAB2IP;KLF4;CLU;AGT;NKD1;FZR1;MAPK7;SCAP;APOE
transcription from RNA polymerase II promoter (GO:0006366)	58/486	0.00193322	0.127023	CCNK;SPI1;THRA;TGFB1I1;ARRB1;ARRB2;MED16;MED15;MED12;SNAPC5;NELFA;SOX9;MYOG;KLF13;MED26;RUNX3;HCFC1;PAX1;MED25;IRF7;RARA;MAML3;IRF9;PPARD;CEBPA;NOTCH3;CEBPB;NOTCH1;C5AR1;MAZ;MLLT1;RPAP1;GLIS1;RELA;MNT;RXRA;POLR2A;TAF1C;DVL2;HIVEP3;POLR2I;POLR2L;EGR1;CREBBP;CPSF1;INTS1;VDR;NR1H2;ADRM1;KLF4;TBX5;NR2F6;NR4A1;NFIC;INTS5;NABP2;RNPS1;TAF6
protein autophosphorylation (GO:0046777)	26/176	0.00207691	0.133995	CSF1R;CAMK2A;AURKB;MKNK2;ABL1;PTK2B;CSK;JAK3;EPHB4;EPHB3;MAPK3;NTRK2;MAP2K2;DAPK1;TNK2;DAPK3;CLK2;HCK;PINK1;KIT;TYRO3;MAP3K10;ATP13A2;PRKD2;ULK1;MAP3K11
mannose metabolic process (GO:0006013)	2018-08-04	0.00231187	0.137426	PMM1;MAN2B2;MAN2B1;MAN2C1
modification by symbiont of host morphology or physiology (GO:0044003)	2018-08-04	0.00231187	0.137426	RXRA;VAPB;DAG1;HIPK2
virion assembly (GO:0019068)	2018-06-01	0.00223004	0.137426	RAB43;UBB;RAB1B;UBC;APOE;UBA52
negative regulation of cell differentiation (GO:0045596)	23/151	0.0024501	0.137426	GDF10;NOTCH1;TGFB1;NR1H2;OSR1;DAB2IP;LRP5;GPS2;GATA2;TBX5;VASN;ZFP36L2;HDAC7;MAD2L2;PTBP1;SFRP2;E2F1;PTK2B;TRIB3;SOX9;ZFPM1;ABCG1;ADAMTS7
regulation of angiogenesis (GO:0045765)	26/178	0.0024379	0.137426	ECM1;HSPB6;PLXND1;GATA2;THBS1;AQP1;ADGRA2;HYAL1;STAB1;HMOX1;PAK4;JUP;SERPINF1;TNFSF12;DAB2IP;FOXJ2;VEGFB;VASH1;KLF4;HSPG2;PML;HIPK2;SFRP2;STIM1;HGS;PRKD2
regulation of epidermal growth factor receptor signaling pathway (GO:0042058)	1959-12-01	0.00241728	0.137426	RHBDF1;RNF126;UBB;HGS;MVB12B;NUP62;UBC;DAB2IP;ARHGEF7;UBA52;AGT;EPN1
DNA-templated transcription, initiation (GO:0006352)	27/187	0.00240961	0.137426	NOTCH3;NOTCH1;THRA;MAZ;MED16;MED15;MED12;RXRA;POLR2A;TAF1C;SOX9;POLR2I;MAPK3;POLR2L;CREBBP;VDR;NR1H2;POLRMT;TBX5;MED26;NR2F6;NR4A1;MED25;RARA;TAF6;MAML3;PPARD
response to endoplasmic reticulum stress (GO:0034976)	18/107	0.00232465	0.137426	PPP1R15A;CEBPB;ATF6B;WFS1;DAB2IP;DNAJB12;SYVN1;ATP2A1;PIK3R2;THBS1;USP19;BBC3;BAG6;TMEM259;CREB3L1;CREB3L2;TRIB3;CHAC1
positive regulation of cellular component organization (GO:0051130)	18/107	0.00232465	0.137426	NLGN3;PPP1R15A;CDT1;GPX1;NLGN2;TGFB1;LRP1;CLSTN1;DAB2IP;PTPN23;CLIP3;HYAL1;CDC42EP2;ADGRL1;APOE;EPHB2;SHANK3;EPHB3
protein phosphorylation (GO:0006468)	56/471	0.0024851	0.137426	GSK3A;MAST3;PIK3CD;PKD1;PIK3CG;LIPE;NRBP2;FASTK;EPHB2;JAK3;STK32B;EPHB4;EPHB3;PSKH1;MAP4K2;KSR1;DAPK1;IGFBP3;OSR1;DAPK3;DYRK1B;PRKAB1;RUNX3;HCK;MYOD1;KIT;RARA;SIK3;TYRO3;PRKD2;ULK1;CSF1R;CAMK2A;AURKB;MKNK2;ABL1;PTK2B;CSK;MAPK3;CDK18;NTRK2;TGFB1;DMPK;LIMK1;PLK1;DAB2IP;CDC42BPB;MERTK;CLK2;HIPK2;PINK1;SBK1;CDK10;MAP3K10;ATP13A2;MAP3K11
regulation of cell cycle (GO:0051726)	30/216	0.00262556	0.143149	LIN37;FOXM1;TTC28;E4F1;MYBL2;SOX9;MAP2K7;JUNB;CDK5RAP3;PAK4;TMEM8B;MAP4K2;MAP2K2;TGFB1;STRADA;DAPK3;PLK1;RAD23A;RUNX3;HCFC1;HIPK2;NR4A1;ID2;ID1;RARA;CDK10;ID3;TAF6;INHA;SIPA1
transcription initiation from RNA polymerase II promoter (GO:0006367)	24/161	0.00267431	0.143498	NOTCH3;CREBBP;NOTCH1;THRA;VDR;NR1H2;MAZ;MED16;TBX5;MED15;MED26;NR2F6;MED12;NR4A1;MED25;RXRA;POLR2A;RARA;TAF6;MAML3;SOX9;POLR2I;POLR2L;PPARD
glycosaminoglycan biosynthetic process (GO:0006024)	17/100	0.00270612	0.143498	B4GALT2;HS3ST3B1;B4GALT3;CHPF;B3GAT3;SDC3;BGN;XYLT1;PRELP;HSPG2;ACAN;CHST12;HYAL1;CHST1;CSPG4;FMOD;ST3GAL3
modulation by virus of host morphology or physiology (GO:0019048)	2019-06-01	0.00303791	0.148069	RXRA;TGFB1;VAPB;HYAL2;DAG1;HIPK2
positive regulation of synaptic transmission, glutamatergic (GO:0051968)	2019-06-01	0.00303791	0.148069	NLGN3;CACNG7;NLGN2;PTK2B;SHANK3;SHANK2
cellular response to transforming growth factor beta stimulus (GO:0071560)	17/101	0.00301351	0.148069	GDF10;TGFB1;GDF15;PXN;FURIN;LTBP2;ARRB2;FOS;ZFP36L2;MAPK7;UBB;HYAL2;ID1;UBC;ZYX;SOX9;UBA52
regulation of neuronal synaptic plasticity (GO:0048168)	2025-07-01	0.0029726	0.148069	SYNGR1;RAB3A;DLG4;CAMK2A;NSMF;APOE;EPHB2
negative regulation of protein serine/threonine kinase activity (GO:0071901)	13/68	0.00289827	0.148069	CEBPA;CAV3;CD300A;DUSP1;GSTP1;PLK1;DAB2IP;LRP5;TESK1;HYAL2;ABL1;APOE;CDK5RAP3
positive regulation of nervous system development (GO:0051962)	1953-11-01	0.00306007	0.148069	NLGN3;SPEN;NUMBL;NLGN2;MYRF;SERPINF1;CLSTN1;DAB2IP;ADGRL1;EPHB2;EPHB3
negative regulation of gene expression (GO:0010629)	70/619	0.00285539	0.148069	SPI1;LDB1;THRA;LOXL3;FOXM1;IKZF4;PTBP1;RBM4;ZFP36;SOX9;CIC;PIAS4;TSC22D4;ZC3H10;TLE2;MAP2K2;DAPK1;DAPK3;ARID5B;MIF;UPK3B;AES;NCOR2;SFRP2;SMO;THAP7;RARA;TRIB3;ATF5;MDFI;ENG;PPARD;CEBPA;HDAC5;MAGEL2;NOTCH1;RELA;ZFP36L2;GLIS2;SBNO2;DEAF1;BAHD1;ATOH8;NACC1;PRDM16;E2F1;IGF2BP1;ATF7IP;SPEN;TGFB1;CBX4;VDR;NR1H2;DAB2IP;HMGA1;SAMD4B;KLF4;MEX3D;PML;SMARCA4;TBX2;PARP10;PER1;PINK1;ID2;BCL3;CNOT3;ID1;ID3;MAP3…
nucleic acid-templated transcription (GO:0097659)	14/77	0.00330789	0.156157	CEBPA;SMARCD3;ATF6B;LDB1;GATA2;POLR2A;BCL3;NUP62;E2F1;RNPS1;HOXD3;TCF3;POLR2I;POLR2L
transforming growth factor beta receptor signaling pathway (GO:0007179)	14/77	0.00330789	0.156157	GDF10;TGFB1;GDF15;PXN;FURIN;LTBP2;ARRB2;FOS;UBB;ID1;UBC;ZYX;FMOD;UBA52
non-canonical Wnt signaling pathway (GO:0035567)	20/128	0.00336869	0.157111	FZD2;CAMK2A;AP2A1;ARRB2;CELSR2;PSMB10;VANGL1;MOV10;PLCB3;SFRP2;SMO;UBB;PSMD3;UBC;AP2S1;DVL2;DVL3;ROR2;PFN1;UBA52
response to UV-B (GO:0010224)	2014-05-01	0.00374767	0.161094	MFAP4;HYAL1;HYAL2;HYAL3;RELA
positive regulation of cholesterol efflux (GO:0010875)	2014-05-01	0.00374767	0.161094	LRP1;NR1H2;ABCA7;APOE;PLTP
modulation of excitatory postsynaptic potential (GO:0098815)	2026-07-01	0.00378702	0.161094	NLGN3;NLGN2;DLG4;TMEM108;PTK2B;SHANK3;SHANK2
negative regulation of cellular response to transforming growth factor beta stimulus (GO:1903845)	1954-11-01	0.00356679	0.161094	TGFB1;FAM89B;UBB;HTRA3;TGFB1I1;PRDM16;UBC;PMEPA1;UBA52;VASN;BCL9L
negative regulation of transmembrane receptor protein serine/threonine kinase signaling pathway (GO:0090101)	14/78	0.00373727	0.161094	NOTCH1;TGFB1;FAM89B;HTRA3;TGFB1I1;VASN;HIPK2;UBB;PRDM16;UBC;PMEPA1;NBL1;UBA52;BCL9L
positive regulation of intracellular signal transduction (GO:1902533)	56/480	0.0037371	0.161094	ECM1;NCF1;PIK3CD;IRS2;PIK3CG;TRIM8;LGALS1;DHX58;NUP62;SOX9;EPHB2;CDK5RAP3;EPHB4;EPHB3;TRIM62;KSR1;UNC5B;PLEKHG5;MIF;TICAM1;TNFRSF1B;PTP4A3;KIT;TYRO3;ADAM8;PRKD2;RBCK1;ROR2;UBE2V1;S100A9;UBA52;ENG;RNF31;CSF1R;CANT1;PIK3R2;THBS1;RELA;PIK3R5;SLC9A3R1;UBB;UBC;HMOX1;BMF;NGFR;NTRK2;TGFB1;DAB2IP;MIB2;MERTK;AGT;PINK1;LAMTOR1;LTBR;PIK3AP1;CC2D1A
glycosaminoglycan metabolic process (GO:0030203)	1962-12-01	0.00372378	0.161094	HS3ST3B1;NAGLU;B3GAT3;IDUA;HYAL2;SDC3;BGN;XYLT1;CSPG4;HSPG2;CLN6;SGSH
positive regulation of transferase activity (GO:0051347)	21/138	0.00373024	0.161094	CSF1R;NTRK2;ACD;GSK3A;PARM1;TGFB1;PLK1;KLF4;MERTK;AURKB;PINK1;KIT;TYRO3;TRIB3;ROR2;RPS2;EPHB2;MAP2K7;EPHB4;EPHB3;MAPK3
cellular response to UV-B (GO:0071493)	2018-09-04	0.00389513	0.162501	MFAP4;HYAL1;HYAL2;HYAL3
ATP biosynthetic process (GO:0006754)	1933-08-01	0.00406953	0.162501	TGFB1;VPS9D1;ATP5D;CHCHD10;ATP6V0A4;TCIRG1;ATP5G2;ATP5G1
positive regulation of pri-miRNA transcription from RNA polymerase II promoter (GO:1902895)	2020-06-01	0.00404564	0.162501	NGFR;SPI1;TGFB1;FOS;RELA;SMARCA4
positive regulation of excitatory postsynaptic potential (GO:2000463)	2020-06-01	0.00404564	0.162501	NLGN3;NLGN2;DLG4;PTK2B;SHANK3;SHANK2
positive regulation of phagocytosis (GO:0050766)	1940-09-01	0.00405081	0.162501	C3;C4B;FCER1G;SLC11A1;SIRPA;ABCA7;CYBA;GATA2;MERTK
positive regulation of angiogenesis (GO:0045766)	17/104	0.00411395	0.162501	ECM1;HSPB6;JUP;TNFSF12;VEGFB;SIRT6;GATA2;KLF4;THBS1;AQP1;HIPK2;SFRP2;STIM1;HYAL1;HMOX1;PRKD2;PAK4
negative regulation of cellular macromolecule biosynthetic process (GO:2000113)	59/513	0.00407237	0.162501	GSK3A;SPI1;LDB1;THRA;LOXL3;FOXM1;IKZF4;RBM4;SOX9;CIC;PIAS4;TSC22D4;TLE2;DAPK1;DAPK3;ARID5B;AES;SFRP2;THAP7;RARA;TRIB3;ATF5;MDFI;PPARD;CEBPA;HDAC5;MAGEL2;NOTCH1;RELA;GLIS2;SBNO2;DEAF1;BAHD1;ATOH8;NACC1;PRDM16;E2F1;IGF2BP1;ATF7IP;SPEN;TGFB1;CBX4;VDR;NR1H2;DAB2IP;HMGA1;SAMD4B;KLF4;MEX3D;PML;SMARCA4;TBX2;PER1;ID2;BCL3;CNOT3;ID1;ID3;MAP3K10
stress-activated MAPK cascade (GO:0051403)	1963-12-01	0.00426779	0.166875	MAP4K2;ZFP36;UBB;SH2D3C;UBC;GPS2;MAP3K10;UBE2V1;MAP2K7;UBA52;MAP3K11;MAPK3
regulation of MAP kinase activity (GO:0043405)	15/88	0.00455953	0.174752	TGFB1;CAV3;CD300A;DUSP1;GSTP1;DAB2IP;PIK3CG;PIK3R5;HGS;HYAL2;ADAM8;TRIB3;APOE;EPHB2;CDK5RAP3
positive regulation of vasculature development (GO:1904018)	17/105	0.00454692	0.174752	ECM1;HSPB6;JUP;TNFSF12;VEGFB;GATA2;THBS1;AQP1;HIPK2;SFRP2;STIM1;HYAL1;KIT;HMOX1;PRKD2;ENG;PAK4
apoptotic cell clearance (GO:0043277)	2027-07-01	0.00476016	0.177943	SCARB1;LRP1;RAC2;RARA;RHOG;TYRO3;THBS1
Notch signaling pathway (GO:0007219)	1956-11-01	0.00478069	0.177943	NOTCH3;CREBBP;NOTCH1;PLXND1;UBB;MDK;UBC;SNAI1;HOXD3;MAML3;UBA52
negative regulation of transforming growth factor beta receptor signaling pathway (GO:0030512)	1956-11-01	0.00478069	0.177943	TGFB1;FAM89B;UBB;HTRA3;TGFB1I1;PRDM16;UBC;PMEPA1;UBA52;VASN;BCL9L
negative regulation of neuron apoptotic process (GO:0043524)	1964-12-01	0.00487366	0.179676	NRBP2;NTRK2;TOX3;PINK1;UNC5B;WFS1;CLCF1;TYRO3;PTK2B;ADAM8;APOE;CRLF1
fatty acid transport (GO:0015908)	2015-05-01	0.00524998	0.180111	SLC27A1;SLCO2A1;APOE;PPARD;SLC27A4
entrainment of circadian clock by photoperiod (GO:0043153)	2021-06-01	0.00528059	0.180111	PER1;RBM4;MTA1;CRTC1;ID2;PML
regulation of fibroblast migration (GO:0010762)	2015-05-01	0.00524998	0.180111	TGFB1;HYAL2;GNA12;ARHGEF7;THBS1
negative regulation of cell migration involved in sprouting angiogenesis (GO:0090051)	2015-05-01	0.00524998	0.180111	HDAC5;NOTCH1;TBXA2R;KLF4;THBS1
Wnt signaling pathway, planar cell polarity pathway (GO:0060071)	15/89	0.00508259	0.180111	FZD2;AP2A1;ARRB2;CELSR2;PSMB10;VANGL1;UBB;PSMD3;UBC;AP2S1;DVL2;DVL3;ROR2;PFN1;UBA52
regulation of neurotransmitter receptor activity (GO:0099601)	1934-08-01	0.00495012	0.180111	CACNG7;LYNX1;NLGN2;DAPK1;DLG4;PTK2B;SHANK3;SHANK2
negative regulation of cell proliferation (GO:0008285)	44/364	0.00504683	0.180111	CEBPA;PTPRU;NOTCH1;SMARCB1;GSTP1;TGFB1I1;FBLN1;GATA2;SLC9A3R1;ADGRG1;MNT;NUP62;E2F1;HMOX1;PTK2B;WDR6;APOD;SOX9;TNS2;MYOG;TGFB1;CD300A;VDR;IGFBP3;DAB2IP;HMGA1;EMP3;KLF4;PODN;TBX5;RUNX3;PML;CHERP;PARP10;MED25;SFRP2;TMEM115;HGS;DNAJA3;ID2;CDK10;ROR2;ATF5;MXD4
regulation of apoptotic process (GO:0042981)	87/816	0.00506454	0.180111	STEAP3;CLU;MPO;AQP1;BBC3;PREX1;LGALS1;RASSF2;ADAMTSL4;AIFM2;ARHGDIA;NUP62;SOX9;EPHB2;JAK3;EPHB4;EPHB3;MAP4K2;MAP2K2;PLEKHG2;ACTN2;DAPK1;DUSP1;SPHK2;STRADA;ARHGEF17;IGFBP3;OSR1;PLEKHG5;DAPK3;NME4;SCRIB;MIF;FBXO10;TNFRSF1B;PRLR;CLIP3;HCK;TOX3;SFRP2;DDAH2;KIT;TYRO3;IRF5;NSMF;ROR2;ARHGEF7;ATF5;UBA52;CSF1R;GSTP1;THBS1;FGD1;RELA;UBB;BAG3;UBC;ABL1;E2F1;PTK2B;BMF;HS1BP3;APBB1;MAP2K7;PAK4;GDF10;NGFR;NTRK2…
negative regulation of MAPK cascade (GO:0043409)	14/81	0.00530424	0.180111	CAV3;CD300A;DUSP1;GSTP1;DAB2IP;FBLN1;PIK3R2;FOXM1;SLC9A3R1;HYAL2;DAG1;APOE;EPHB2;CDK5RAP3
regulation of epithelial cell proliferation (GO:0050678)	13/73	0.00546839	0.182484	OSR2;GPX1;TGFB1;OSR1;C5AR1;DAB2IP;RUNX3;NR4A1;ZFP36;SFRP2;DEAF1;HYAL1;SOX9
regulation of fat cell differentiation (GO:0045598)	13/73	0.00546839	0.182484	CEBPB;TGFB1;LRP5;GPS2;GATA2;ZFP36L2;ZFP36;SFRP2;CARM1;E2F1;TRIB3;ZFPM1;PPARD
positive regulation of endocytosis (GO:0045807)	1965-12-01	0.00554619	0.183498	CLIP3;FCER1G;LRP1;SLC11A1;SIRPA;ABCA7;CYBA;APOE;GATA2;LDLRAP1;MERTK;CLU
cellular response to oxidative stress (GO:0034599)	18/116	0.00563938	0.183895	GPX1;NCF1;DAPK1;GPX3;GSTP1;PXN;GPX7;PYCR1;CYBA;FOS;SOD3;TXN2;PINK1;ABL1;HMOX1;ATP13A2;PDK2;MAPK3
regulation of establishment of planar polarity (GO:0090175)	15/90	0.0056532	0.183895	FZD2;AP2A1;ARRB2;CELSR2;PSMB10;VANGL1;UBB;PSMD3;UBC;AP2S1;DVL2;DVL3;ROR2;PFN1;UBA52
regulation of phagocytosis (GO:0050764)	1942-09-01	0.00570651	0.184082	HCK;SCARB1;FCER1G;SLC11A1;SIRPA;ABCA7;CYBA;GATA2;MERTK
postsynaptic density organization (GO:0097106)	2018-10-04	0.0060778	0.185253	NLGN2;TMEM108;SHANK3;SHANK2
adipose tissue development (GO:0060612)	2018-10-04	0.0060778	0.185253	SH3PXD2B;LRP5;ARID5B;DYRK1B
heterochromatin organization (GO:0070828)	2018-10-04	0.0060778	0.185253	BAHD1;SNAI1;TNRC18;BAHCC1
regulation of autophagy of mitochondrion (GO:1903146)	2028-07-01	0.00591017	0.185253	SREBF1;GSK3A;PINK1;CTSK;ATP13A2;ZDHHC8;SREBF2
keratan sulfate metabolic process (GO:0042339)	1935-08-01	0.00596937	0.185253	B4GALT2;GALNS;ACAN;B4GALT3;CHST1;PRELP;FMOD;ST3GAL3
positive regulation of muscle cell differentiation (GO:0051149)	1935-08-01	0.00596937	0.185253	MYOG;RBM4;IGFBP3;MYOD1;BOC;ABL1;CDH15;TCF3
phosphatidylinositol biosynthetic process (GO:0006661)	16/99	0.00590557	0.185253	SLC27A1;PGAP2;PIGO;PIK3CD;PIK3R2;PLEKHA4;PIK3CG;PIK3R5;DPM2;DPM3;PITPNM1;INPP5D;PITPNM2;PLCG2;PIP5K1C;SBF1
transmembrane receptor protein serine/threonine kinase signaling pathway (GO:0007178)	21/145	0.00665806	0.198256	GDF10;TGFB1;DLX5;GDF15;TGFB1I1;PXN;GDF1;FURIN;HFE2;LTBP2;ARRB2;FOS;RGMA;UBB;ID1;UBC;ZYX;INHA;UBA52;ENG;MAPK3
positive regulation of cell cycle arrest (GO:0071158)	14/83	0.00661507	0.198256	MYOG;PLK3;DAB2IP;PML;MED25;UBB;PCBP4;CARM1;ID2;CNOT3;UBC;E2F1;E2F4;UBA52
extracellular matrix organization (GO:0030198)	30/230	0.0065883	0.198256	ELN;LOXL3;FURIN;THBS1;LOXL1;ACAN;SCUBE3;CAPNS1;CTSK;SPOCK2;SH3PXD2B;DAG1;A2M;TGFB1;LAMB2;MMP2;BGN;HSPG2;COL1A1;MMP11;MMP14;COL2A1;ADAM15;MMP15;COL6A2;MFAP2;PXDN;ITGA7;ADAM8;COL9A2
photoperiodism (GO:0009648)	2022-06-01	0.00677037	0.198546	PER1;RBM4;MTA1;CRTC1;ID2;PML
embryonic skeletal system development (GO:0048706)	2022-06-01	0.00677037	0.198546	COL1A1;OSR2;DEAF1;OSR1;HOXD3;SULF2
neuron projection morphogenesis (GO:0048812)	23/164	0.00690852	0.201074	LINGO1;RAB3A;LRRN2;MAP1S;DAB2IP;RHOG;PRELP;BAIAP2;CELSR2;LRFN3;LRFN4;UBB;DLG4;RAC2;SLIT3;APBB1;EPHB2;FMOD;NBL1;SHANK3;LLGL1;SHANK2;EPHB3
carboxylic acid catabolic process (GO:0046395)	2029-07-01	0.00725547	0.208044	BCKDK;TGFB1;HYAL1;AMDHD2;HYAL2;HYAL3;SLC9A1
chondrocyte differentiation (GO:0002062)	2029-07-01	0.00725547	0.208044	OSR2;TGFB1;OSR1;CREB3L2;SOX9;RUNX3;SULF2
negative regulation of response to stimulus (GO:0048585)	19/128	0.00735638	0.209386	CSF1R;NTRK2;ZC3H10;GGT7;TGFB1;IGFBP3;KLF4;MERTK;CLU;AES;NCOR2;MAPK7;KIF26A;KIT;TYRO3;ROR2;EPHB2;EPHB4;EPHB3
purine ribonucleotide biosynthetic process (GO:0009152)	13/76	0.00772697	0.216747	TGFB1;DCAKD;ADCY4;CHCHD10;AMPD2;ATP5G2;ATP5G1;ADCY6;COASY;ADCY5;AQP1;IMPDH1;ATP5D
negative regulation of nucleic acid-templated transcription (GO:1903507)	51/445	0.00768237	0.216747	SPI1;LDB1;THRA;LOXL3;FOXM1;IKZF4;SOX9;CIC;PIAS4;TSC22D4;TLE2;ARID5B;AES;SFRP2;THAP7;RARA;TRIB3;ATF5;MDFI;PPARD;CEBPA;HDAC5;MAGEL2;NOTCH1;RELA;GLIS2;SBNO2;DEAF1;BAHD1;ATOH8;NACC1;PRDM16;E2F1;ATF7IP;SPEN;TGFB1;CBX4;VDR;NR1H2;DAB2IP;HMGA1;KLF4;PML;SMARCA4;TBX2;PER1;ID2;BCL3;ID1;ID3;MAP3K10
inflammatory response (GO:0006954)	32/253	0.00805953	0.224449	CSF1R;HDAC5;CEBPB;NRROS;C5AR1;LOXL3;CXCR4;PIK3CD;THBS1;PIK3CG;RELA;RELB;HYAL1;TBXA2R;HYAL3;JAK3;AOC3;NGFR;TGFB1;NFAM1;PLA2G4B;SLC11A1;CYBA;FOS;TNFRSF1B;HSPG2;KIT;ADAM8;LTBR;SIGLEC1;FOLR2;S100A9
regulation of muscle cell differentiation (GO:0051147)	1937-08-01	0.00847665	0.232717	MYOG;PTBP1;RBM4;MYOD1;BOC;ABL1;CDH15;TCF3
epithelial cell migration (GO:0010631)	1937-08-01	0.00847665	0.232717	PTP4A3;NUP188;PLXND1;ADGRA2;TNFSF12;KIT;PXN;ABL1
semaphorin-plexin signaling pathway (GO:0071526)	1930-07-01	0.00881455	0.236952	FARP2;PLXND1;SH3BP1;ARHGDIA;SEMA4B;SEMA3F;SEMA4G
regulation of myoblast differentiation (GO:0045661)	1930-07-01	0.00881455	0.236952	MYOG;NOTCH1;TGFB1;IGFBP3;MYOD1;BOC;SOX9
keratan sulfate biosynthetic process (GO:0018146)	1930-07-01	0.00881455	0.236952	B4GALT2;ACAN;B4GALT3;CHST1;PRELP;FMOD;ST3GAL3
regulation of amyloid-beta clearance (GO:1900221)	2018-11-04	0.00894351	0.238728	LRP1;ABCA7;APOE;CLU
regulation of epithelial to mesenchymal transition (GO:0010717)	1969-12-01	0.00900395	0.238728	COL1A1;MAD2L2;NOTCH1;SFRP2;TGFB1;TGFB1I1;DAB2IP;DAG1;SNAI1;TBX5;VASN;BCL9L
hyaluronan catabolic process (GO:0030214)	2017-05-01	0.00944015	0.238842	TGFB1;HYAL1;HYAL2;HYAL3;SLC9A1
dendritic spine morphogenesis (GO:0060997)	2017-05-01	0.00944015	0.238842	DLG4;EPHB2;SHANK3;SHANK2;EPHB3
regulation of steroid biosynthetic process (GO:0050810)	1945-09-01	0.0091123	0.238842	EGR1;SREBF1;MVK;GPAM;FASN;SCAP;MVD;SREBF2;TM7SF2
cellular response to fibroblast growth factor stimulus (GO:0044344)	15/95	0.00932822	0.238842	EGR3;FGFRL1;ZFP36L2;NR4A1;PTBP1;ZFP36;POLR2A;UBB;HYAL1;HYAL2;UBC;POLR2I;UBA52;MAPK3;POLR2L
phosphorylation (GO:0016310)	45/387	0.00917606	0.238842	GSK3A;CAMK2A;PIK3CD;AURKB;PIK3CG;LIPE;NRBP2;FASTK;ATP5D;MKNK2;ABL1;PTK2B;CSK;EPHB2;JAK3;MAPK3;CDK18;MAP4K2;TGFB1;DMPK;KSR1;DAPK1;IGFBP3;TNK2;DAPK3;LIMK1;PLK1;CHCHD10;DYRK1B;CDC42BPB;MERTK;PRKAB1;RUNX3;CLK2;HIPK2;BCKDK;HCK;PINK1;MYOD1;RARA;SIK3;CDK10;PRKD2;ULK1;MAP3K11
cellular response to growth factor stimulus (GO:0071363)	20/140	0.00923448	0.238842	NTRK2;EGR3;NOTCH1;TGFB1;DLX5;DAB2IP;TWF2;MTSS1L;HFE2;KLF4;ZFP36L2;NR4A1;ZFP36;MAPK7;HYAL1;HYAL2;PRKD2;SOX9;BCAR1;ADAMTS7
regulation of DNA binding (GO:0051101)	1953-10-01	0.00933024	0.238842	CDT1;TGFB1;SMO;ID2;BCL3;DOT1L;ID1;E2F1;ID3;MDFI
transcription, DNA-templated (GO:0006351)	42/357	0.00953177	0.239594	CEBPA;CCNK;CEBPB;SMARCD3;ATF6B;LDB1;THRA;TGFB1I1;ARRB1;MLLT1;ARRB2;GATA2;MED16;RPAP1;GLIS1;SNAPC5;MNT;POLR2A;TAF1C;HSF1;NUP62;DVL2;E2F1;HIVEP3;NELFA;POLR2I;POLR2L;EGR1;KLF13;KLF4;POLRMT;RUNX3;HCFC1;PAX1;NFIC;BCL3;IRF7;RNPS1;TAF6;HOXD3;TCF3;IRF9
negative regulation of transferase activity (GO:0051348)	1931-07-01	0.0106058	0.250752	GSK3A;ZFP36;LIMK1;ABL1;CHCHD10;IRS2;CERS1
regulation of proteolysis involved in cellular protein catabolic process (GO:1903050)	2024-06-01	0.0106234	0.250752	RHBDF1;PINK1;GPX1;UBB;PTK2B;PKD1
regulation of cell migration involved in sprouting angiogenesis (GO:0090049)	1931-07-01	0.0106058	0.250752	HDAC5;NOTCH1;TBXA2R;HMOX1;KLF4;THBS1;HDAC7
aminoglycan metabolic process (GO:0006022)	1931-07-01	0.0106058	0.250752	B3GAT3;SDC3;BGN;XYLT1;CSPG4;HSPG2;CLN6
chondroitin sulfate metabolic process (GO:0030204)	1931-07-01	0.0106058	0.250752	CHPF;B3GAT3;CHST12;HYAL1;IDUA;BGN;CSPG4
nucleotide-excision repair, DNA gap filling (GO:0006297)	2024-06-01	0.0106234	0.250752	POLD4;UBB;POLD1;POLD2;UBC;UBA52
regulation of actin cytoskeleton reorganization (GO:2000249)	1931-07-01	0.0106058	0.250752	CSF1R;HCK;ARHGDIA;DAPK3;ABL1;PTK2B;BAIAP2
negative regulation of axonogenesis (GO:0050771)	2024-06-01	0.0106234	0.250752	RTN4R;LINGO1;NGFR;EFNB3;PTPRS;ARHGDIA
[truncated: 3,709 more rows]

## Sheet: GO biological process; KO up
Term	Overlap	P-value	Adjusted P-value	Genes
[truncated: 2,397 more rows]
