# Supplementary material for: Regulation of CHD2 expression by the Chaserr long noncoding RNA gene is essential for viability
Source: Nat Commun. 2019 Nov 8;10:5092. doi: 10.1038/s41467-019-13075-8 (PMC6841665; doi:10.1038/s41467-019-13075-8)
Supplement: Supplementary file 7 — Supplementary Data 3 [file 41467_2019_13075_MOESM7_ESM.xlsx]

## Sheet: smFISH probes
Stellaris FISH Probes, Custom Assay with Quasar 670, 5 nmol	Stellaris® FISH Probes, Custom Assay with CAL Fluor® Red 590 Dye
Probe Set Name:	Probe Set Name:
Chaserr Exons	Chaserr Introns
Probe Sequence:	Probe Sequence:
aataatttcccaagggctct	ccatcaacggaggattgttg
aatccattttcctcaattcc	ggttccattgttcttttaga
atattacagcattcttgcat	aacagccgttctcaaaagca
attccatctgaggattcaca	ggtacctttgcatctagaac
cacctgggataaaagctgta	agatgcactcctgtaacttg
cagaattatcagcaaccaca	gccgtcgtcatttttgaaat
cataatgggctgccatcttg	ttcatcaaacgccatcatct
cattccataaggtcacttca	taacggctttacctactcat
gaatcctgtgttggttgtat	acttgtaaagggtcggaacc
ggaagtaaattccactgtcc	aacttttacggccaaggttt
gtctcagtcttcaaaatggc	gcagtcttacttcaggattt
tcatttcatggaatccacat	agcacacctcgacttttata
tccaggaatacaaactacca	cttccaacgactgatcctaa
tcctttattcttagaactct	caacactgtctttacgcagt
tgtagagtcttctccagatg	ctgatagactatgtctaccc
ttcaaactcttcaagcgggg	agggtccagaatattgtctt
tttctcagtggtaaagtcca	gcagctctaaaacttgtggt
tttgtgttgggtaagaatca	gatctcaccaaatggggtat
	tcaactcctccaggagaaat
	cctacagttattccttatct
	tattcctacccaaatgttgg
	cctcgggaaaaggcaagtat
	gacagagtgggaagggaact
	agtgcatttagtttggtgga
	aaaccctagtcttagcacat
	agctgtttatttttctgtcc
	ccattgtaggccacataata
	gcaacatctttggtcatgtt
	tacattagattgcaggcagc
	gacctccatttattttcaca
	ggacaattcctaaaggctgg
	aatcctgataacccataggt
	agcactatggttacggttac
	acctccttgatgatctgaat
	tcaggaccaaggacactatc
	agcagtcccagataaacaga
	aatccaagccatttctgaga
	ggttagtgatagtcatctgc
	ggctctttggcagtaaaagt
	tctgattttcctcaaactcc
	tgacattggtgacatccatc
	atctcaccatgcatcacaat
	gtgattatgagtcagtcacc
	ttctctaagagaaacccctc
	tctatgacagagtgtttcct
	atttcctgtttatgtggcaa
	ttccatttaccttggttttg
	gagaaatgcttcccatttca
